# Supplementary material for: A taxonomic review and revisions of Microstomidae (Platyhelminthes: Macrostomorpha)
Source: PLoS One. 2019 Apr 24;14(4):e0212073. doi: 10.1371/journal.pone.0212073 (PMC6481776; doi:10.1371/journal.pone.0212073)
Supplement: S1 File — (FAS) [file pone.0212073.s001.fas]

>Sten_FJ384811
-----------------------------------------------------------------------------------T----------------------------------------------------------------------------------------------------------------------------------------------------------------------------------------------------------------------------------------------------------------------------------------------------------------------------------------------------------------------CCACCAGCCGCGGTAATTCCANCTCCAANAGCGTATANTAAAGNNGTTGCAGNNAAAAANNTCGTAGTNGGATCNNGGG--CTCGGGT-AGNCGGTTTGCCGCCATGTGGGCGGCTACTGCTCTGCTCGACTCTTACTACCC-GGTGCGTCTGNTGCTTGTGCTCTTCACTGAGTGCCTGCAGAGCCTGG-CATGTTTACTTTGAAAAAATTAGAGTGCTCAAAGCAGGCGCTT--GCGTCTGAATAGTGTTGCATGGAATAATGGAATAGGA-CCTCGGTTCTATTTT-GTTGGTTTTCGGAACTTG-AGGTAATGATTAAGAGGGACGGTCGGGGGCATTCGTATTTCGGTG-TAGAGGGGAAATTCTTGGATCGTTGAAAG--ACGGACAAATGCGAAAGCATCTTCCAANAACGTCTCCATTAATCAAGAACGAAAGTCAGAGGTTCGAAGACGATCAGACACCGTCCTAGTTCTGACCATAAACGATGCCAACTAGCGATTTGCAGTGGTTGCTACTAACGGACTCTGTGAGCAGCT-TCCGGGAAACCAAAGTGTTTGGGTTCCGGGGGAAGTATGGTTGCAAAGCTGAAACTTAAAGGAATTGACGGAAGGGCACCACCAGGAGTGGAGCCTGCGGCTTAATTTGACTCAACACGGGGAAACTCACCCGGTCCGGACACCGTAAGGATTGACAGATTGAGAGCTCTTTCTTGATTCGGTGGATGGTGGTGCATGGCCGTTCTTAGTTGGTGGAG-TGATTTGTCTGGTTAATTCCGATAACGAACGAGACTCTAGCCTGCTAACTAGTTGCGCCGTGTTCATTCGCGGTTGTAGACT-----ACTTCTTAGAGGGACAG-ATGGCG-TATAGCCATACGAAATTGAGCAATAACAGGTCTGTGATGCCCTTAGATGTCCGGGGCCGCACGCGCGCTACACTGAAGGAGTCAGCGTG-T-GCTATCCGCGCTCGAAAGAGCTCGGTAACCCGTTGAAACTCCATCGTGCTTGGGATTGTGGCTTGCAATTATCGCGCATGAACGAGGAATTCCCAGTAAGTGCAAGTCA-TCAGCTTGCGCTGACTACGTCCCTGCCCTTTGTACACACCGCCCGTCGCTACTACCGATT--GGATGGTTTAGCAAGGTATTCAGATTGC-TGTC-----GATTTTGTACGCAAGTGTGAAATTGATG-GTCGA--------------------------CTGGTTTTTNGGGCACCCTGAAGTTTATGTTTTAGCTTTACCTGGGTTCGGTATGATTTCTCATATCGTAATTTCTTACAGAGGTAAAACAGATACTTTCGGGGGGCTTGGGATAATTTATGCTATAATTAGTATTGGATTCCTA---------------------GGTTTCATTGTATGAGCTCATCATATGTATACAGTAGGATTAGATGTTGATACTCGAGCTTATTTCTCAGCTGCCACAATAATTATTGCTGTGCCTACTGGAGTAAAAGTGTTCAGCTGATTAGCTACTATTTTTGGAATAAGTGATAACAAATTTAATCTAAGAATACTATGAACTTTAGGGTTCATTTTCTTATTCAGTGTTGGTGGACTAACAGGTTTAGTTTTATCAAGAGCTAGATTAGATGTTAGCCTTCATGACACTTATTACGTTGTTGCTCACTTCCATTATGTGCTATCTATG---------------GGGGCTGTTTATTCTATTTTTGCTGGATTTGTATATTGATTTAGCTTAATAACAGGG------GTTATGTTAAACAGAACTCTATTAAAAAGTCAATTTGTAGTAATATTTATTGGAGTAAATCTA------ACCTTCTTCCCCCAACAC-------------------------------------
>Psam5_KP730513
--------AAATCTAGAGCTAATACG-TGCTTCAAAGCTCTGACC-TT-GCGGGAA-GAGCGCATTTATTAGATCAAAACCAAT-CGA-GTGCTTGCACTCGTTGAT-TTGGTGACTCTGGATAA-CTTTTGTGCTGATCGCATGGC--CTTAGTGCCGGCGACGTATCTTTCAAGTGTCTGACCTATCAACTTACGATGGTAGGTGATATGCCTACCATGGTTATAACGGGTAACGGGGAATCAGGGTTCGATTCCGGAGAGGGAGCCTGAGAAACGGCTACCACATCTAAGGAAGGCAGCAGGCGCGCAAATTACCCACTCCCAGAACGGGGAGGTAGTGACGAAAAATAACGATACGGGACTCAAATGAGGCCCCGTAATTGGAATGAGTACACTTTAAATCCTTTAACAAG-AATCTACTTGGAGGGCAAGTCTGGTGCCAGCAGCCGCGGTAATTCCAGCTCCAATAGCGTATATTAACGTTGTTGCAGTTAAAAAGCTCGTAGTTGGATCTGAGGA-TTCGAGT-TGGCGG-T----GCACTGTGTAGTGTTACTGTTAAACTCGGC-CTACCTAGTC-GGTGT--TCGCTTATGGTCTTCTTCATTGAATGCCTTAAGTGCCCGA-CACGTTTACTTTGAAAAAATTAGAGTGCTCAAAGCAGGCCGTG---AGCCTGAATATTTCAGCATGGAATAATGGAATAGGA-CCCTGGTTCTATTTT-GTTGGTTTTCGGAAGCCA-AGGTAATGATTAAGAGAGACAGACGGGGGCATTCGTACTGCGGTGTTAGAGGTGAAATTCTTGGATCGCCGCAAG--ACGAACAACTGCGAAAGCATTTGCCAAGAATGTTTTCATTAATCAAGAACGAAAGTCAGAGGTTCGAAGACGATCAGATACCGTCCTAGTTCTGACCATAAACGATGCCAACTGGCGATCCGAGGTGGTTTGC--TTTTTGACCCCTTGGGCAGCC-TCCGGGAAACCAAAGTCTTTAGGTTCCGGGGGAAGTATGGTTGCAAAGCTGGAACTTAAAGGAATTGACGGAAGGGCACCACCAGGAGTGGAGCCTGCGGCTTAATTTGACTCAACACGGGAAAACTCACCCGGCCCGGACACTGTTAGGATTGACAGATTGAGAGCTCTTTCTTGATTCGGTGGGTGGTGGTGCATGGCCGTTCTTAGTTGGTGGAG-TGATTTGTCTGGTTAATTCCGATAACGAACGAGACTCTAGCCTACTAAATAGTACGTTGATA-TCTAT-----TTGTCAACG-CTG-ACTTCTTAGAGGGACAA-GCGACA-TAAAGTCGCACGAGATTGAGCAATAACAGGTCTGTGATGCCCTTTGATGTTCGGGGCCGCACGCGCGCTACATTGAGGGGTACAGCGAG-T--ATTTCCTGGTTTGAAAAAACCGGGTAATCTGTTGAATTCCCCTCGTGACAGGGATCGGGGCTTGCAATTATTCCCCGTGAACGAGGAATTCCCAGTAAGCGCAAGTCA-TAAGCTTGCGTTGATTACGTCCCTGCCCTTTGTACACACCGCCCGTCGCTACTACCGATT--GAATGGTTTAGCAAGGTCCTCGGATTGG-CGCC-----GACGAGGTGTT-CGCATC-TGGTCGGATTGCCGA-----TACACTTTATTTTATTTTGGGTATTTGGTCAGGTATTATTGGTTCATCGTTGAGGGGTGTCATACGAATGGAGTTAAATTATCCAGGTATAATA---ACTAGGCCG------GATATTTACAATACAGCTGTGACTGCCCATGCTTTAATGATGATTTTCTTTTTTGTTATGCCTGTATTAATTGGTGGTTTTGGTAATTGATTGATTCCGTTAATGTTAGGTGCTGAGGATATGATATTTCCTCGCTTAAATAACTTAAGTTTTTGATTTTTGGTTCCTGCGTTAGCTATGTTAGTATTGTCCTTTTTTTTTGGGGGTGTTTCT---ACGGGT------------------------TGAACGTTG---TATCCTCCTTTGTCTGATACA---GGTTCTATGCAACCTTCAGTTGATTTTGGTATTTTTGCTTTACATTTGGCTGGAATAAGCTCTATATTAGGTTCTTTGAATTTTATATGTACAATG------------------------------------------------------------------------------CTAAA-----------------------------------------------------------------------------------------------------------------------
>Psam4_KP730514
ACTGTGGAAA-TCTAGAGCTAATACG-TGCTTACAAGCTCTGACC-TT-GCGGGAA-GAGCGCATTTATTAGATCAAAACCAAT-CGG-GTTC----GCCCGTCGAT-TTGGTGACTCTGGATAA-CTTTTGTGCTGATCGCATGGC--CTTTGCGCCGGCGACGTATCTTTCAAGTGTCTGCCCTATCAACTTACGATGGTAGGTGATATGCCTACCATGGTTATAACGGGTAACGGGGAATCAGGGTTCGATTCCGGAGAGGGAGCCTGAGAAACGGCTACCACATCTAAGGAAGGCAGCAGGCGCGCAAATTACCCACTCCCAGAACGGGGAGGTAGTGACGAAAAATAACGATACGGGACTCAAATGAGGCCCCGTAATTGGAATGAGTACACTTTAAATCCTTTAACGAG-AATCTA-TTGGAGGGCAAGTCTGGTGCCAGCAGCCGCGGTAATTCCAGCTCCAATAGCGTATATTAACGTTGTTGCAGTTAAAAAGCTCGTAGTTGGATCTGAGGA-TTCGAGC-TGGCGG-T----GCGCTAATTGGCGTTACTGTTGAACTCGGC-CTACCTAGTC-GGTGT--TCGCTCTTGGTCTTCTTCACTGAATGCCTTGAGTGCCCGA-CACGTTTACTTTGAAAAAATTAGAGTGCTCAAAGCAGGCCGTG---AGCCTGAATATTTCAGCATGGAATAATGGAATAGGA-CCCTGGTTCTATTTT-GTTGGTTTTCGGAAGCCA-AGGTAATGATTAAGAGAGACAGACGGGGGCATTCGTACTGCGGTGTTAGAGGTGAAATTCTTGGATCGCCGCAAG--ACGAACAACTGCGAAAGCATTTGCCAAGAATGTTTTCATTAATCAAGAACGAAAGTCAGAGGTTCGAAGACGATCAGATACCGTCCTAGTTCTGACCATAAACGATGCCAACTGGCGATCCGAGGTGGTTTGC--TTTTTGACCCCTTGGGCAGCC-TCCGGGAAACCAAAGTCTTTAGGTTCCGGGGGAAGTATGGTTGCAAAGCTGGAACTTAAAGGAATTGACGGAAGGGCACCACCAGGAGTGGAGCCTGCGGCTTAATTTGACTCAACACGGGAAAACTCACCCGGCCCGGACACTGTTAGGATTGACAGATTGAGAGCTCTTTCTTGATTCGGTGGGTGGTGGTGCATGGCCGTTCTTAGTTGGTGGAG-TGATTTGTCTGGTTAATTCCGATAACGAACGAGACTCTAGCCTGCTAAATAGTACGTTGATA-TCCTT-----TTGTCAACG-CTG-ACTTCTTAGAGGGACAA-GCGACC-TCAAGTCGCGCGAGATTGAGCAATAACAGGTCTGTGATGCCCTTAGATGTTCGGGGCCGCACGCGCGCTACACTGATGGGTACAGCGAG-T--TTTTCCTGGCTTGAAAAAGCCGGGTAATCTGTTGAATTCCCTTCGTGACAGGGATCGGGGCTTGCAATTATTCCCCGTGAACGAGGAATTCCCAGTAAGCGCAAGTCA-TCAGCTTGCGTTGATTACGTCCCTGCCCTTTGTACACACCGCCCGTCGCTACTACCGATT--GAATGGTTTAGCAAGGTCCTCGGATTGG-CGCC-----GACAAGGTGTT-CGCACC-TGGTCGGACTGCTGA-------------------------------------------------------------------------------------------------------------------------------------------------------------------------------------------------------------------------------------------------------------------------------------------------------------------------------------------------------------------------------------------------------------------------------------------------------------------------------------------------------------------------------------------------------------------------------------------------------------------------------------------------------------------------------------------------------------------------
>Psam3_KP730500
ACTGTGGAAA-TCTAGAGCTAATACG-TGCTGACAAGCTCTGACC-TT-GCGGGAA-GAGCGCATTTATTAGATCAAAACCAAT-CG--GGTTC---GCCCGTCGAT-TTGGTGACTCTGGATAA-CTTTTGTGCTGATCGCATGGC--CTTTGCGCCGGCGACGTATCTTTCAAGTGTCTGCCCTATCAACTTACGATGGTAGGTGATATGCCTACCATGGTTATAACGGGTAACGGGGAATCAGGGTTCGATTCCGGAGAGGGAGCCTGAGAAACGGCTACCACATCTAAGGAAGGCAGCAGGCGCGCAAATTACCCACTCCCAGAACGGGGAGGTAGTGACGAAAAATAACGATACGGGACTCAAATGAGGCCCCGTAATTGGAATGAGTACACTTTAAATCCTTTAACGAG-AATCTA-TTGGAGGGCAAGTCTGGTGCCAGCAGCCGCGGTAATTCCAGCTCCAATAGCGTATATTAACGTTGTTGCAGTTAAAAAGCTCGTAGTTGGATCTGAGGA-TTCGAGC-TGGCGG-T----GCGCTTTGTGGCGTTACTGTTAATCTCGGC-CTACCTAGTC-GGTGT--TCGCTCTTGGTCTTCTTCATTGAATGCCTTGAGTGCCCGA-CACGTTTACTTTGAAAAAATTAGAGTGCTCAAAGCAGGCCATG---AGCCTGAATATTACAGCATGGAATAATGGAATAGGA-CCCTGGTTCTATTTT-GTTGGTTTTCGGAAGCCA-AGGTAATGATTAAGAGAGACAGACGGGGGCATTCGTACTGCGGTGTTAGAGGTGAAATTCTTGGATCGCCGCAAG--ACGAACAACTGCGAAAGCATTTGCCAAGAATGTTTTCATTAATCAAGAACGAAAGTCAGAGGTTCGAAGACGATCAGATACCGTCCTAGTTCTGACCATAAACAATGCCAACTGGCGATCCGAGGTGGTTTGC--TTTTTGACCCCTTGGGCAGCC-TCCGGGAAACCAAAGTCTTTAGGTTCCGGGGGAAGTATGGTTGCAAAGCTGGAACTTAAAGGAATTGACGGAAGGGCACCACCAGGAGTGGAGCCTGCGGCTTAATTTGACTCAACACGGGAAAACTCACCCGGCCCGGACACTGTTAGGATTGACAGATTGAGAGCTCTTTCTTGATTCGGTGGGTGGTGGTGCATGGCCGTTCTTAGTTGGTGGAG-TGATTTGTCTGGTTAATTCCGATAACGAACGAGACTCTAGCCTGCTAAATAGTACGTCGATA-TCTTT-----GTGTCGACG-CTG-ACTTCTTAGAGGGACAA-GCGACC-TCAAGTCGCACGAGATTGAGCAATAACAGGTCTGTGATGCCCTTAGATGTTCGGGGCCGCACGCGCGCTACACTGATGGGTACAGCGAG-T--TTTTCCTGGCTTGAAAAAGCCGGGTAATCTGTTGAATTCCCCTCGTGACAGGGATCGGGGCTTGCAATTATTCCCCGTGAACGAGGAATTCCCAGTAAGCGCAAGTCA-TTAGCTTGCGTTGATTACGTCCCTGCCCTTTGTACACACCGCCCGTCGCTACTACCGATT--GAATGGTTTAGCAAGGTCCTCGGATTGG-CGCC-----GACAAGGTGTT-CGCATC-TGGTCGGATTGCTGA-------------------------------------------------------------------------------------------------------------------------------------------------------------------------------------------------------------------------------------------------------------------------------------------------------------------------------------------------------------------------------------------------------------------------------------------------------------------------------------------------------------------------------------------------------------------------------------------------------------------------------------------------------------------------------------------------------------------------
>Psam2_KP730481
ACTGTGGAAAATCTAGAGCTAATACG-TGCTTACAAGCTCCAACC-TT-ACGGGAA-GAGCGCATTTATTAGATCAAAACCAAT-CGG-GTTCT---GCCCGTCGAT-TTGGTGACTCTGGATAA-CTTTTGTGCTGATCGCATGGC--CTTTGCGCCGGCGACGTATCTTTCAAGTGTCTGCCCTATCAACTTACGATGGTAGGTGATATGCCTACCATGGTTATAACGGGTAACGGGGAATCAGGGTTCGATTCCGGAGAGGGAGCCTGAGAAACGGCTACCACATCTAAGGAAGGCAGCAGGCGCGCAAATTACCCACTCCCAGAACGGGGAGGTAGTGACGAAAAATAACGATACGGGACTCAAATGAGGCCCCGTAATTGGAATGAGTACACTTTAAATCCTTTAACGAG-AATCTA-TTGGAGGGCAAGTCTGGTGCCAGCAGCCGCGGTAATTCCAGCTCCAATAGCGTATATTAACGTTGTTGCAGTTAAAAAGCTCGTAGTTGGATCTGAGGA-CACGAGA-TGGCGG-T----GCGCTAAACGGCGTTACTGTTAGACTCGGC-CTACCTAGTC-GGTGT--TCGCTCTTGGTCTTCTTCATTGAATGCCCTGAGTGCCCGA-CACGTTTACTTTGAAAAAATTAGAGTGCTCAAAGCAGGCCATG---AGCCTGAATAGTTCAGCATGGAATAATGGAATAGGA-CCCTGGTTCTATTTT-GTTGGTTTTCGGAAGCCA-AGGTAATGATTAAGAGAGACAGACGGGGGCATTCGTACTGCGGTGTTAGAGGTGAAATTCTTGGATCGCCGCAAG--ACGAACAACTGCGAAAGCATTTGCCAAGAATGTTTTCATTAATCAAGAACGAAAGTCAGAGGTTCGAAGACGATCAGATACCGTCCTAGTTCTGACCATAAACGATGCCAACTGGCGATCCGAGGTGGTTTGC-TTTTTTGACCCCTTGGGCAGCC-TCCGGGAAACCAAAGTCTTTAGGTTCCGGGGGAAGTATGGTTGCAAAGCTGGAACTTAAAGGAATTGACGGAAGGGCACCACCAGGAGTGGAGCCTGCGGCTTAATTTGACTCAACACGGGAAAACTCACCCGGCCCGGACACTGTTAGGATTGACAGATTGAGAGCTCTTTCTTGATTCGGTGGGTGGTGGTGCATGGCCGTTCTTAGTTGGTGGAG-TGATTTGTCTGGTTAATTCCGATAACGAACGAGACTCTAGCCTGCTAAATAGTACGTTGATA-TCCTT-----TTGTCAACG-CTG-ACTTCTTAGAGGGACAA-GCGACA-TAAAGTCGCACGAGATTGAGCAATAACAGGTCTGTGATGCCCTTAGATGTTCGGGGCCGCACGCGCGCTACACTGAAGGGTACAGCGAG-T--TTTTCCTGGCTTGAAAAGGCCGGGTAATCTGTTGAATTCCCTTCGTGACAGGGATCGGGGCTTGCAATTATTCCCCGTGAACGAGGAATTCCCAGTAAGCGCAAGTCA-TAAGCTTGCGTTGATTACGTCCCTGCCCTTTGTACACACCGCCCGTCGCTACTACCGATT--GAATGGTTTAGCAAGGTCCTCGGATTGG-TGCC-----GACAAGGTGTT-CGCACC-TGGTCGGATCGCCGA-------------------------------------------------------------------------------------------------------------------------------------------------------------------------------------------------------------------------------------------------------------------------------------------------------------------------------------------------------------------------------------------------------------------------------------------------------------------------------------------------------------------------------------------------------------------------------------------------------------------------------------------------------------------------------------------------------------------------
>Psam1_KP730508
-------------------TAATACG-TGCTGACAAGCTCTGACC-GT-AAGGGAA-GAGCGCATTTATTAGATCAAGACCAAT-CGG-GTTCT---GCCCGTCGAT-TTGGTGACTCTGGATAA-CTTTTGTGCTGATCGCATGGC--CTCCGCGCCGGCGACGTATCTTTCAAGTGTCTGCCCTATCAACTTACGATGGTAGGTGATATGCCTACCATGGTTATAACGGGTAACGGGGAATCAGGGTTCGATTCCGGAGAGGGAGCCTGAGAAACGGCTACCACATCTAAGGAAGGCAGCAGGCGCGCAAATTACCCACTCCCAGAACGGGGAGGTAGTGACGAAAAATAACGATACGGGACTCAAATGAGGCCCCGTAATTGGAATGAGCACATTTTAAATCCTTTAGCGAG-AATCTA-TTGGAGGGCAAGTCTGGTGCCAGCAGCCGCGGTAATTCCAGCTCCAATAGCGTATATTAACGTTGTTGCAGTTAAAAAGCTCGTAGTTGGATCTGAGGA-CACGAGT-TGGCGG-T----GCGCTATCTGGCGTTACTGTTAAACTCGGC-CTACCTAGTC-GGTGT--TCGCTCTTGGTCTTCTTCATTGAATGCCTTGAGTGCCCGA-CACGTTTACTTTGAAAAAATTAGAGTGCTCAAAGCAGGCCATG---AGCCTGAATAGTTCAGCATGGAATAATGGAATAGGA-CCCTGGTTCTATTTT-GTTGGTTTTCGGAAGCCA-AGGTAATGATTAAGAGAGACAGACGGGGGCATTCGTACTGCGGTGTTAGAGGTGAAATTCTTGGATCGCCGCAAG--ACGAACAACTGCGAAAGCATTTGCCAAGAATGTTTTCATTAATCAAGAACGAAAGTCAGAGGTTCGAAGACGATCAGATACCGTCCTAGTTCTGACCATAAACGATGCCAACTGGCGATCCGAGGTGGTTTGC--TTTTTGACCCCTTGGGCAGCC-TCCGGGAAACCAAAGTCTTTAGGTTCCGGGGGAAGTATGGTTGCAAAGCTGGAACTTAAAGGAATTGACGGAAGGGCACCACCAGGAGTGGAGCMTGCGGCTTAATTTGACTCAACACGGGAAAACTCACCCGGCCCGGACACTGTTAGGATTGACAGATTGAGAGCTCTTTCTTGATTCGGTGGGTGGTGGTGCATGGCCGTTCTTAGTTGGTGGAG-TGATTTGTCTGGTTAATTCCGATAACGAACGAGACTCTAGCCTGCTAAATAGTACGTTGATA-TCCTT-----TTGTCAACG-CTG-ACTTYTTAGAGGGACAA-GCGACA-TAAAGTCGCACGAGATTGAGCAATAACAGGTCTGTGATGCCCTYAGATGTTCGGGGCCGCACGCGCGCTACACTGAAGGGTACAGCGAG-T--TTTTCCTGGCTTGAAAAAGCCGGGTAATCTGTTGAATTCCCTTCGTGACAGGGATCGGGGCTTGCAATTATTCCCCGTGAACGAGGAATTCCCAGTAAGCGCAAGTCA-TAAGCWTGCGTTGATTACGTCCCTGCCCTTTGTACACACCGCCYGTCGCTACTACCGATT--GAATGGWTTAGCAAGGTCCTCGGATTGG-TCCC-----GA---------------------------GC----------------------------------------------------------------------------------------------------------------------------------------------------------------------------------------------------------------------------------------------------------------------------------------------------------------------------------------------------------------------------------------------------------------------------------------------------------------------------------------------------------------------------------------------------------------------------------------------------------------------------------------------------------------------------------------------------------------------------
>Paromin_KP730511
ACTGCAGCAATTCTGGAGCTAATACG-TGCAAAAAAGCCCTGACC-TT-CCGGAAA-GGGCGCATTTATTAGATCAAAACCAGC-CAC-GCTTC--GGCGTGTCCTTGTTGATGACTCTGGATAA-CTTT---GCTGATCGCATGG---CCTAGCGCCGGCGACGCATCTTTCAAATGTCTGCCCTATCAACTTACGATGGTAGGTAATATGCCTACCATGGTTTTAACGGGTAACGGGGAATCAGGGTTCGATTCCGGAGAGGGAGCCTGAGAAACGGCTACCACATCTAAGGAAGGCAGCAGGCGCGTAAATTACCCACTCCCGGCACGGGGAGGTAGTGACGAAAAATAACGATACGGAACTCTTTTGAGGCTCCGTAATTGGAATGAGTACAATTTAAATCCTTTAACGAG-GATCCA-TTGGAGGGCAAGTCTGGTGCCAGCAGCCGCGGTAATTCCAGCTCCAATAGCGTATATTAAAGTTGTTGCAGTTAAAAAGCTCGTAGTTGGATGTGAGGA-CTAGTGT-CAGCGG-T----GCGATC-CTATCGTCACTGCTGA-TTCTGC-CTACATAGAT-GGTGC--CTGGTTCTGGTGCTCTTAATTGAGTGCCTTAACTGCCCGT-CAAGTTTACTTTGAAAAAATTAGAGTGCTCAAAGCAGGCGATT---TGTCTGAATATTGGTGCATGGAATAATAGAATAGGA-CTTCTGTTCTATTTT-GTTGGTTTTCGGAAATAG-AAGTAATGATTAAAAGAGACAGTCGGGGGCATTCGTATTGTGGTGTTAGAGGTGAAATTCTTGGATCGCCGCAAG--ACGAACAACTGCGAAAGCATTTGCCAAGCATGTTTTCATTAATCAAGAACGAAAGTCAGAGGTTCGAAGACGATCAGATACCGTCCTAGTTCTGACCATAAACGATGTCAACTGGCGATCCGTGGCGGTTGTT-ATTCTCGACCTCACGGGCAGCC-TCCGGGAAACCAAAGTCTTTGGATTCCGGGGGAAGTATAGTTGCAAAGCCGAAACTTAAAGGAATTGACGGAAGGGCACCACCAGGAGTGGAGCCTGCGGCTTAATTTGACTCAACACGGGAAAACTCACCCGGCCCGGACACTGTGAGGATTGACAGATTGAAAGCTCTTTCTCGATTCGGTGGGTGGTGGTGCATGGCCGTTCTTAGTTGGTGGAG-CGATTTGTCTGGTTAATTCCGATAACGAACGAGACTCTAGCCTGCTAAATAGTCGGGTCGTA-TTCTT-----TGGCGGCCTTTCG-ACTTCTTAGAGGGACAA-GCGGCA-ACTAGTCGCACGAGATTGAGCAATAACAGGTCTGTGATGCCCTTAGATGTTCGGGGCCGCACGCGCGCTACACTGAAAGGAACAACGAG-TAGTTCTCCTGGCCTGAAAAGGTCGGGTAACCTGTTAAATACCTTTCGTGACAGGGATCGTGGCTTGCAATTATTCCACGTGAACGAGGAATTCCCAGTAAGCGCAAGTCA-TAAGCTTGCGTTGATTACGTCCCTGCCCTTTGTACACACCGCCCGTCGCTACTACCGATT--GAATGTTCTGGTGAAATCATTGAAGTGA-TGCT-----TATCTAGTGGTTTCCACT-GGATAGGAT-ATTGC-----TACATTATATTTATTATTTGGAATTTGGGCAGGTATTGTTGGGGCAAGTTTTAGGTTTTTGATACGTTTAGAGCTTTCTGCCCCAGGGGTCTTTTTAAAGGATGGC------CAGTTATATAAATCTATTATCACTGCGCATGCTTTAATTATGATATTTTTTTTTGTTATGCCTATTTTAGTAGGAGGGTTTGGAAAATGGCTTATCCCTTTATACTTAGGGGCGCCAGATATGCTGTATCCTCGTCTAAAAAATTGAAGGTTATGGCTTTTAATACCTGCTTTTTTTTTACTGTGTGTTAGGCTAATAATTGATGGAGGGGCAGGGACAGGT------------------------TGGACTATA---TATCCTCCTTTAGCAAGGATGTTAGGCCATGGGGGGAGAAGAGTGGATTTTGCTATATTTGCTTTACATGCTGCTGGGGTTTCTTCTATTTTAGGTTCTATAAATTTTATAGCAACTATA---------------AATCATTTTAGAAAGGGGCCAATGAGGTTATTTTTATGGTCTATTTATATGACAGCTTGGTTACTGGTCTTATCCCTTCCTGTTTTAGCCGGAGGGTTGACTATGTTACTAGTAGACCGAAATTTTAATGGGGCTTTT-------------------------------------------------
>Paromas_KP730506
ACTGCAGC-ATTCTGGAGCTAATACG-TGCAACAAAGCCCTGACC-TT-CCGGGAA-GGGCGCATTTATTAGATCAAAACCAGC-CAC-GCCTC--GGCGTGTCCTAGTTGATGACTCTGGATAA-CTTT---GCTGATCGCATGGC--CTCTGAGCCGGCGACGTATCTTTCAAATGTCTGCCCTATCAACTTACGATGGTAGGTAATATGCCTACCATGGTTTTTACGGGTAACGGGGAATCAGGGTTCGATTCCGGAGAGGGAGCCTGAGAAACGGCTACCACATCTAAGGAAGGCAGCAGGCGCGCAAATTACCCACTCCCGGCACGGGGAGGTAGTGACGAAAAATAACGATACGGAACTCTATTGAGGCTCCGTAATTGGAATGAGTACAATTTAAATCCTTTAACGAG-GATCCA-TTGGAGGGCAAGTCTGGTGCCAGCAGCCGCGGTAATTCCAGCTCCAATAGCGTATATTAAAGTTGTTGCAGTTAAAAAGCTCGTAGTTGGATGTGAGGA-CTAGAGT-TGGTGG-T----GCGATC-CTATCGTTACTGCTYA-CTCTGC-CTACATAGAT-GGTGC--CTGGTTCTGGTGCTCTTAATTGAGTGCCTTAACTGCCCGT-CAAGTTTACTTTGAAAAAATTAGAGTGCTCAAAGCAGGCGTTT---TGTCTGAATAGTGGTGCATGGAATAATGGAATAGGA-CTTCTGTTCTATTTT-GTTGGTTTTCGGAAATGG-AAGTAATGATTAAAAGAGACAGTCGGGGGCATTCGTATTGTGGTGTTAGAGGTGAAATTCTTGGATCGCCGCAAG--ACGAACAACTGCGAAAGCATTTGCCAAGCATGTTTTCATTAATCAAGAACGAAAGTCAGAGGTTCGAAGACGATCAGATACCGTCCTAGTTCTGACCATAAACGATGTCAACTGGCGATCCGTGGCGGTTGTT-ATTCTCGACCTCACGGGCAGCC-TCCGGGAAACCAAAGTCTTTGGATTCCGGGGGAAGTATAGTTGCAAATCCGAAACTTAAAGGAATTGACGGAAGGGCACCACCAGGAGTGGAGCCTGCGGCTTAATTTGACTCAACACGGGAAAACTCACCCGGCCCGGACACTGTGAGGATTGACAGATTGAAAGCTCTTTCTCGATTCGGTGGGTGGTGGTGCATGGCCGTTCTTAGTTGGTGGAG-CGATTTGTCTGGTTAATTCCGATAACGAACGAGACTCTAGCCTGCTAAATAGTCGGGTCGTA-TTCTT-----TGGCGGCCTCTCG-ACTTCTTAGAGGGACAA-GCGGCA-ACTAGTCGCACGAGATTGAGCAATAACAGGTCTGTGATGCCCTTAGATGTTCGGGGCCGCACGCGCGCTACACTGAAAGGAACAACGAG-TAGTTCTCCTGGCCTGAAAAGGTCGGGTAACCTGTTAAATACCTTTCGTGACAGGGATCGTGGCTTGCAATTATTCCACGTGAACGAGGAATTCCCAGTAAGCGCAAGTCA-TAAGCTTGCGTTGATTACGTCCCTGCCCTTTGTACACACCGCCCGTCGCTACTACCGATT--GAATGTTCTGGTGAAATCATTGAAGTGA-TGCT-----TATCGGGTGGTCTCCACT-CGATCGGAT-GTCGC--------------------------------------------------------------------------------------------------------------------------------------------------------------GATTTTTTTTTTTGTTATGCCTATTTTAGTTGGAGGATTTGGTAAATGGTTGATACCTTTATATTTAGGTGCACCAGATATGTTGTATCCTCGATTAAAAAATTGAAGGCTATGATTATTAGCTCCAGCTTTTTTTTTATTGTGTGTTAGGTTAGTAATAGACGGAGGTGCTGGCACAGGT------------------------TGGACTATT---TATCCTCCTCTTTCTAAATTGTTAGGACATGGTGGAAGAAGAGTAGATTTTGCAATTTTTGCATTACATGCAGCGGGTATTTCTTCTATATTGGGTTCGATTAATTTTATTGCAACAATT---------------AAATATTATAGAAAGGGGCCTATGACGTTGTTTTTGTGGAGAATTTATATTACTGCTTGGTTGTTAGTGTTATCTTTACCTGTTTTAGCGGGGGGTTTAACGATGCTATTAGTGGACCGTAATTTTAAAGGTGCGTTTTTTGATCCTAGAGGGGGGGG-----------------------------
>Parofus_KP730504
ACTGCAGCAATTCTGGAGCTAATACG-TGCAACAAAGCCCTGACC-TT-CCGGGAA-GGGCGCATTTATTAGATCAAAACCAGC-CAC-GCTTC--GGCGTGTCCTTGTTGATGACTCTGGATAA-CTTT---GCTGATCGCATGGC--CTCTGAGCCGGCGACGTATCTTTCAAATGTCTGCCCTATCAACTTACGATGGTAGGTAATATGCCTACCATGGTTTTAACGGGTAACGGGGAATCAGGGTTCGATTCCGGAGAGGGAGCCTGAGAAACGGCTACCACATCTAAGGAAGGCAGCAGGCGCGCAAATTACCCACTCCCGGCACGGGGAGGTAGTGACGAAAAATAACGATACGGAACTCTATTGAGGCTCCGTAATTGGAATGAGTACAATTTAAATCCTTTAACGAG-GATCCA-TTGGAGGGCAAGTCTGGTGCCAGCAGCCGCGGTAATTCCAGCTCCAATAGCGTATATTAAAGTTGTTGCAGTTAAAAAGCTCGTAGTTGGATGTGAGGA-CTAGAGT-TAGTGG-T----GCGATC-CTATCGTCACTGCTGA-CTCTGC-CTACATAGAT-GGTGC--CTGGTTCTGGTGCTCTTAATTGAGTGCCTTAACTGCCCGT-CAAGTTTACTTTGAAAAAATTAGAGTGCTCAAAGCAGGCGTTT---TGTCTGAATAGTGGTGCATGGAATAATGGAATAGGA-CTTCTGTTCTATTTT-GTTGGTTTTCGGAAATAG-AAGTAATGATTAAAAGAGACAGTCGGGGGCATTCGTATTGTGGTGTTAGAGGTGAAATTCTTGGATCGCCGCAAG--ACGAACAACTGCGAAAGCATTTGCCAAGCATGTTTTCATTAATCAAGAACGAAAGTCAGAGGTTCGAAGACGATCAGATACCGTCCTAGTTCTGACCATAAACGATGTCAACTGGCGATCCGTGGCGGTTGTT-ATTCTCGACCTCACGGGCAGCC-TCCGGGAAACCAAAGTCTTTGGATTCCGGGGGAAGTATGGTTGCAAATCTGAAACTTAAAGGAATTGACGGAAGGGCACCACCAGGAGTGGAGCCTGCGGCTTAATTTGACTCAACACGGGAAAACTCACCCGGCCCGGACACTGTGAGGATTGACAGATTGAAAGCTCTTTCTCGATTCGGTGGGTGGTGGTGCATGGCCGTTCTTAGTTGGTGGAG-CGATTTGTCTGGTTAATTCCGATAACGAACGAGACTCTAGCCTGCTAAATAGTTGGGTCGTA-TTCTT-----TGGCGGCCTCTCG-ACTTCTTAGAGGGACAA-GCGGCA-ACTAGTCGCACGAGATTGAGCAATAACAGGTCTGTGATGCCCTTAGATGTTCGGGGCCGCACGCGCGCTACACTGAAAGGAACAACGAG-TAGTTCTCCTGGCCTGAAAAGGTCGGGTAACCTGTTAAATACCTTTCGTGACAGGGATCGTGGCTTGCAATTATTCCACGTGAACGAGGAATTCCCAGTAAGCGCAAGTCA-TAAGCTTGCGTTGATTACGTCCCTGCCCTTTGTACACACCGCCCGTCGCTACTACCGATT--GAATGTTCTGGTGAAATCATTGAAGTGA-TGCT-----TATCGGGTGGTCTCCACT-CGATAGGAT-GTTGC-------------------------------------------------------------------------------------------------------------------------------------------------------------------------------------------------------------------------------------------------------------------------------------------------------------------------------------------------------------------------------------------------------------------------------------------------------------------------------------------------------------------------------------------------------------------------------------------------------------------------------------------------------------------------------------------------------------------------
>Parofus_AJ012531
ACTGCAGCAATTCTGGAGCTAATACG-TGCAACAAAGCCCTGACC-TT-CCGGGAA-GGGCGCATTTATTAGATCAAAACCAGC-CAC-GCTTC--GGCGTGTCCTTGTTGATGACTCTGGATAA-CTTT---GCTGATCGCATGGC--CTCTGAGCCGGCGACGTATCTTTCAAATGTCTGCCCTATCAACTTACGATGGTAGGTAATATGCCTACCATGGTTTTAACGGGTAACGGGGAATCAGGGTTCGATTCCGGAGAGGGAGCCTGAGAAACGGCTACCACATCTAAGGAAGGCAGCAGGCGCGCAAATTACCCACTCCCGGCACGGGGAGGTAGTGACGAAAAATAACGATACGGAACTCTATTGAGGCTCCGTAATTGGAATGAGTACAATTTAAATCCTTTAACGAG-GATCCA-TTGGAGGGCAAGTCTGGTGCCAGCAGCCGCGGTAATTCCAGCTCCAATAGCGTATATTAAAGTTGTTGCAGTTAAAAAGCTCGTAGTTGGATGTGAGGA-CTAGAGT-TAGTGG-T----GCGATC-CTATCGTCACTGCTGA-CTCTGC-CTACATAGAT-GGTGC--CTGGTTCTGGTGCTCTTAATTGAGTGCCTTAACTGCCCGT-CAAGTTTACTTTGAAAAAATTAGAGTGCTCAAAGCAGGCGTTT---TGTCTGAATAGTGGTGCATGGAATAATGGAATAGGA-CTTCTGTTCTATTTT-GTTGGTTTTCGGAAATAG-AAGTAATGATTAAAAGAGACAGTCGGGGGCATTCGTATTGTGGTGTTAGAGGTGAAATTCTTGGATCGCCGCAAG--ACGAACAACTGCGAAAGCATTTGCCAAGCATGTTTTCATTAATCAAGAACGAAAGTCAGAGGTTCGAAGACGATCAGATACCGTCCTAGTTCTGACCATAAACGATGTCAACTGGCGATCCGTGGCGGTTGTT-ATTCTCGACCTCACGGGCAGCC-TCCGGGAAACCAAAGTCTTTGGATTCCGGGGGAAGTATGGTTGCAAATCTGAAACTTAAAGGAATTGACGGAAGGGCACCACCAGGAGTGGAGCCTGCGGCTTAATTTGACTCAACACGGGAAAACTCACCCGGCCCGGACACTGTGAGGATTGACAGATTGAAAGCTCTTTCTCGATTCGGTGGGTGGTGGTGCATGGCCGTTCTTAGTTGGTGGAG-CGATTTGTCTGGTTAATTCCGATAACGAACGAGACTCTAGCCTGCTAAATAGTCGGGTCGTA-TTCTT-----TGGCGGCCTCTCG-ACTTCTTAGAGGGACAA-GCGGCA-ACTAGTCGCACGAGATTGAGCAATAACAGGTCTGTGATGCCCTTAGATGTTCGGGGCCGCACGCGCGCTACACTGAAAGGAACAACGAG-TAGTTCTCCTGGCCTGAAAAGGTCGGGTAACCTGTTAAATACCTTTCGTGACAGGGATCGTGGCTTGCAATTATTCCACGTGAACGAGGAATTCCCAGTAAGCGCAAGTCA-TAAGCTTGCGTTGATTACGTCCCTGCCCTTTGTACACACCGCCCGTCGCTACTACCGATT--GAATGTTCTGGTGAAATCATTGAAGTGA-TGCT-----TATCGGGTGGTCTCCACT-CGATAGGAT-GTCGC-------------------------------------------------------------------------------------------------------------------------------------------------------------------------------------------------------------------------------------------------------------------------------------------------------------------------------------------------------------------------------------------------------------------------------------------------------------------------------------------------------------------------------------------------------------------------------------------------------------------------------------------------------------------------------------------------------------------------
>Parodub_KP730489
ACTGCAGTAATTCTGGAGCTAATACG-TGCTTAAAAGCCCTGACCTTTTGCGGGAATGGGCGCATTTATTAGATCAAAACCAAT-CATAGCTTTCAGTTATGTTTTAGTTGATGACTCTGGATAA-CTTT---GCTGATCGCATGGCCACTCAGCGCCGGCGACGTATCTTTCAAATGTCTGCCCTATCAACTTACGATGGTAGGTAATATGCCTACCATGGTTTTAACGGGTAACGGGGAATCAGGGTTCGATTCCGGAGAGGGAGCCTGAGAGACGGCTACCACATCTAAGGAAGGCAGCAGGCGCGCAAATTACCCACTCCCGGCACGGGGAGGTAGTGACGAAAAATAACGATACGGAACTCTTTTGAGGCTCCGTAATTGGAATGAGTACAATTTAAATCCTTTAACGAG-GATCCA-TTGGAGGGCAAGTCTGGTGCCAGCAGCCGCGGTAATTCCAGCTCCAATAGCGTATATTAAAGTTGTTGCAGTTAAAAAGCTCGTAGTTGGATGTGAGGATTTAGAGT-TAGCGG-T----GCGATCCTATCGTTTACTGTTGA-CTCTGC-CTACTAAGAT-GGTGC--CTGGTTTTGGTGCTCTTAATTGAGTGCTTCAACTGCCCGT-CAAGTTTACTTTGAAAAAATTAGAGTGCTCAAAGCAGGCGTTTTAATGTCTGAATAGTGCTGCATGGAATAATAGAATAGGA-CTTGTGTTCTATTTT-GTTGGTTTTCGGAATACACAAGTAATGATTAAAAGAGACAGTCGGGGGCATTCGTATTGTGGTGTTAGAGGTGAAATTCTTGGATCGCCGCAAG--ACGAACAACTGCGAAAGCATTTGCCAAGCATGTTTTCATTAATCAAGAACGAAAGTCAGAGGTTCGAAGACGATCAGATACCGTCCTAGTTCTGACCATAAACGATGTCAACTGGCGATCCGTGGCGGTTGTT-ATTCTCGACCTCACGGGCAGCC-TCCGGGAAACCAAAGTCTTTGGATTCCGGGGGAAGTATGGTTGCAAATCTGAAACTTAAAGGAATTGACGGAAGGGCACCACCAGGAGTGGAGCCTGCGGCTTAATTTGACTCAACACGGGAAAACTCACCCGGCCCGGACACTGTGAGGATTGACAGATTGAAAGCTCTTTCTCGATTCGGTGGGTGGTGGTGCATGGCCGTTCTTAGTTGGTGGAG-CGATTTGTCTGGTTAATTCCGATAACGAACGAGACTCTAGCCTGCTAAATAGTCGGGTCGTATTCTTT-----TAGCGGCTTTTTG-ACTTCTTAGAGGGACAA-GCGGCA-ACTAGTCGCACGAGATTGAGCAATAACAGGTCTGTGATGCCCTTAGATGTTCGGGGCCGCACGCGCGCTACACTGAAAGGAACAACGAG-TAGTTGTCCTGGTCTGAAAAGATCGGGTAACCTGTTAAATACCTTTCGTGACAGGGATCGTGGCTTGCAATTATTCCACGTGAACGAGGAATTCCCAGTAAGCGCAAGTCA-TAAGCTTGCGTTGATTACGTCCCTGCCCTTTGTACACACCGCCCGTCGCTACTACCGATT--GAATGTTCTGGTGAAATCATTGAAGTGA-TGCT-----TATCGGGTGGTCTCCACT-CGATAGGAT-ATTGC------------------------------------------------------------------------------------------------------------------------------------------------------------------TTTTTTTTTGTTATGCCTATTTTGGTTGGGGGGTTTGGAAAATGACTTATTCCTTTGTATTTAGGTGCTCCAGATATGTTGTACCCTCGTTTAAATAATTGAAGTTTATGGCTTCTTATTCCTGCTTTTTTTTTGCTTTGTGTCAGGCTTATTATAGATGGGGGGGCAGGGACGGGT------------------------TGGACTATT---TATCCGCCTTTGTCTGGGATGTTAGGTCATAGGGGGAGAAGGGTTGATTTTGCTATTTTTGCTTTACATGCTGCTGGTATTTCCTCTATATTAGGGTCCATCAAATTTATTGCTACTATA---------------AACCATTTTAGGAAGGGGCCCATGAGTTTATTTTTATGGTCTATATATATGACTGCTTGGCTTTTAGTTCTTTCTTTACCAGTTTTAGCTGGGGGTTTAACTATGCTTTTAGTAGACCGAAAATTTAATGGGGCTTTTTTTGACCCAAGTGGGGGGG------------------------------
>Parac_KC869782
ACTGTGGGAATTCTAGAGCTAATACA-TGCCACGAGTCTCTGACT-TT--CGGGTTAGAGCGCACTTATTAGACCAAAACCTTC-CGT-ACCTACGGGTGCGAAACT-TTGGTGACTCTGGATAACCTTC--TGTTGATCGCATGGC--CTT-GCGCCGGCGACGTATCTTTCAAGTGTCTGCCCTATCAACTTTCGATGGTAGGAGAGATGCCTACCATGGTGATAACGGGTAACGGGGAATCAGGGTTCGATTCCGGAGAGGGAGCCTGAGAAATGGCTACCACATCCAAGGATGGCAGCAGGCGCGCAAATTACCCACTCCCAGATCGGGGAGGTAGTGACGAAAAATAACAATGCGGGACTCTAA-GAGGCCCCGCAATTGGAATGAGTACACCTTAACTCGTTTAACGAG-TATCTA-TTGGAGGGCAAGTCTGGTGCCAGCAGCCGCGGTAATTCCAGCTCCAATAGCGTATATTAAAGTTGTTGCAGTTAAAAAGCTCGTAGTTGGATCTGGAGCGTATGTATGCTGTCG------TCCGTGGACACGGAGGCGGTGTA-CGTAGCTCTACTT-GCC-GGTG---TCTGCTGCGGTGTTCTTAACTGAGCGCTGCAGTGGGACGG-CACGTTTACTTTGAAAAAATTAGAGTGCTCAAAGCAGGCAGAA---TGCCTGGATAGTGTTGCATGGAATAATGGAATAGGA-CCTCGGTTCTATTTT-GTTGGTTTTCGAG-TTTG-AGGTAATGATTAAGAGAGACGAACGGGGGCATTCGTATTGCGGTGTTAGAGGTGAAATTCTTGGATCGCCGCAAG--ACGGACTACTGCGAAAGCATTTGCCAAGAACGCTTTCATTAATTAAGAACGAAAGTCAGAGGTTCGAAGACGATCAGACACCGTCCTAGTTCTGACCATAAACGATGCCGACTAGCGATCCGCAGTGGTTGCT--TCTTGGACCCTGCGGGAAGCC-TCCGGGAAACCAAAGTGTTTGGGTTCCGGGGGAAGTATGGTTGCAAAGCTGAAACTTAAAGGAATTGACGGAAGGGCA-CACCAGGAGTGGAGCCTGCGGCTTAATTTGACTCAACACGGGAAAACTCACTCGGTCCGGACACCGTAAGGATTGACAGACTGACAGCTCTTTCTTGATTCAGTGGATGGTGGTGCATGGCCGTTCTTAGTTGGTGGAG-TGATTTGTCTGGTTAATTCCGATAACGAACGAGACTCTAGCCTGCTAACTAGTA-----ACACTGTTC-----GAGATGCAGTGTGAACTTCTTAGAGGGACAA-GTGGCG-TATAGCCACGCGAAATTGTGCAATAACAGGTCTGTGATGCCCTTAGATGTCCGGGGCTGCACGCGCGCTACAATGAAGGAGACAGCGTG----TTGTCCGAGCCCGCTAGGGCTGGGTAACCCGTTGAAACTCCTTCGTGATTGGGATTGTGGCTTGTAATTATTCTACATGAACGAGGAATTCCTAGTAAGCGCAAGTCA-TAAGCTTGCGTTGATTACGTCCCTGCCCTTTGTACACACCGCCCGTCGCTGCTACCGATT--GAATGGTTTAGCAAGGTCCTCGGAT----TGCT-----TAGGAAGTGGCATCTCAGGGTGTCGCTTCGCTGA-------------------------------------------------------------------------------------------------------------------------------------------------------------------------------------------------------------------------------------------------------------------------------------------------------------------------------------------------------------------------------------------------------------------------------------------------------------------------------------------------------------------------------------------------------------------------------------------------------------------------------------------------------------------------------------------------------------------------
>Myozonariinae_KP730572
-------------------------------------------------------------------------------------------------------------------------------------------------------------------------------------------------------------------------------------------------------------------------------------------------------------------------------------------------------------------------------------------------------------------------------------------------------------------------------------------------------------------------------------------------------------------------------------------------------------------------------------------------------------------------------------------------------------------------------------------------------------------------------------------------------------------------------------------------------------------------------------------------------------------------------------------------------------------------------------------------------------------------------------------------------------------------------------------------------------------------------------------------------------------------------------------------------------------------------------------------------------------------------------------------------------------------------------------------------------------------------------------------------------------------------------------------------------------------------------------------------------------------------------------------------------------------------------------------------------------------------------------------------------------------------------------------------------------------TACTCTTTATTTAATATTTGGGGTATGGGCTGGATTAGCTGGTGCTGCCTTGAGTTTCTTAATTCGTACAGAATTAGCTTATCCTGGGGTCTTGATCAAGGATGGC------CAACTGTATAATTCTGTTATAACTGCTCATGCTCTTTTAATGATTTTCTTTTTTGTAATGCCAGTTTTAGTAGGAGGTTTTGGTAATTGGCTAATTCCTTTATATCTAGGTGCAGTTGATATGCTTTACCCTCGACTTAAAAATTGAAGTCTTTGATTGCTGGCCCCTGCATTTATTTTATTATTTTTTAGTATGCTAGGTGAAGGTGGTGCAGGAACCGGA------------------------TGAACCTTA---TATCCACCATTGTCTGGAAATACTGCTCATGGGGGGTGTAGAGTAGATTTAGCTATTTTTGCTTTACATGCAGCTGGTGTTTCTTCTATTTTAGGATCTATAAATTTTATAGCTACTATA---AAGTGGTTTACTAAGAGC------------TCTTTGAGATTATTTATGTGGGCTATATATGTAACAGCTTGGTTGTTGGTTCTTTCTTTACCTGTGTTAGCTGGAGGATTAACTATGCTTTTAGTAGATCGAAATTTTAATGGTTCTTTTTTTGATCCTAGGGG-----------------------------------
>Myozon_KP730503
ACTGCAGTAATTCTGGAGCTAATACG-TGCAACAAAGCCCCGACT-TCT--GGGAA-GGGCGCATTTATTAGATCAAAACCAGC-CAC-ACCTC--GGTGTGTCCTTGTTGATGACTCTGGATAA-CTTT---GCTGATCGCATGGC--CTTCGAGCCGGCGACGTATCTTTCAAATGTCTGCCCTATCAACTTACGATGGTAGGTGATATGCCTACCATGGTTGTAACGGGTAACGGGGAATCAGGGTTCGATTCCGGAGAGGGAGCCTGAGAAACGGCTACCACATCTAAGGAAGGCAGCAGGCGCGCAAATTACCCACTCCCGGCACGGGGAGGTAGTGACGAAAAATAACGATACGGAACTCTTTTGAGGCTCCGTAATTGGAATGAGTACAACTTAAATCCTTTAACGAG-GATCCA-TTGGAGGGCAAGTCTGGTGCCAGCAGCCGCGGTAATTCCAGCTCCAATAGCGTATATTAAAGTTGTTGCAGTTAAAAAGCTCGTAGTTGGATCTGAGGA-CTGGAGT-CGGTGG-T----GCGATA-ACATCGCAACTGCTGA-CTCCGC-CTACATAGAC-GGTGC--TTGGCCCTGGTGCTCTTAACTGAGTGCCTTGGCTGCCCGT-CAAGTTTACTTTGAAAAAATTAGAGTGCTCAAAGCAGGCGATT---TGCTTGAATAGTGGTGCATGGAATAATGGAATAGGA-CTTCGGTTCTATTTT-GTTGGTTTTCGGAAGCCG-AGGTAATGATTAAGAGAGACAGACGGGGGCATTCGTATTGTGGTGTTAGAGGTGAAATTCTTGGATCGCCGCAAG--ACGAACAACTGCGAAAGCATTTGCCAAGCATGTTTTCATTAATCAAGAACGAAAGTCAGAGGTTCGAAGACGATCAGATACCGTCCTAGTTCTGACCATAAACGATGCCAACTGGCGATCCGTGGTGGTTGTT-TTTCTCGACCCCACGGGCAGCC-TCCGGGAAACCAAAGTCTTTAGGTTCCGGGGGAAGTATGGTTGCAAAGCTGAAACTTAAAGGAATTGACGGAAGGGCACCACCAGGAGTGGAGCCTGCGGCTTAATTTGACTCAACACGGGAAAACTCACCCGGCCCGGACACTGTGAGGATTGACAGATTGAAAGCTCTTTCTCGATTCGGTGGGTGGTGGTGCATGGCCGTTCTTAGTTGGTGGAG-CGATTTGTCTGGTTAATTCCGATAACGAACGAGACTCTAGCCTGCTAAATAGTCGGGCCGTA-TTCTT-----TGGCGGCCTCTCG-ACTTCTTAGAGGGACAA-GCGGCA-ACTAGTCGCACGAGATTGAGCAATAACAGGTCTGTGATGCCCTTAGATGTTCGGGGCCGCACGCGCGCTACACTGAAGGGAACAACGAG-TAATTTTCCTGACCCGAATGGGTCGGGTAACCTGTTGAATACCCTTCGTGACAGGGATCGGGGCTTGCAATTATTCCCCGTGAACGAGGAATTCCCAGTAAGCGCAAGTCA-TAAGCTTGCGTTGATTACGTCCCTGCCCTTTGTACACACCGCCCGTCGCTACTACCGATT--GAATGTTCTGGTGAAATCATCGGAGTGA-CACC-----GGTGGAGTGGTCTCCACT-TGACCGGAG-GTTGC-----TACTCTTTATTTAATATTTGGGGTATGGGCTGGATTAGCTGGTGCTGCCTTGAGTTTCTTAATTCGTACAGAATTAGCTTATCCTGGGGTCTTGATCAAGGATGGC------CAACTGTATAATTCTGTTATAACTGCTCATGCTCTTTTAATGATTTTCTTTTTTGTAATGCCAGTTTTAGTAGGAGGTTTTGGTAATTGGCTAATTCCTTTATATCTAGGTGCAGTTGATATGCTTTACCCTCGACTTAAAAATTGAAGTCTTTGATTGCTGGCCCCTGCATTTATTTTATTATTTTTTAGTATGCTAGGTGAAGGTGGTGCAGGAACCGGA------------------------TGAACCTTA---TATCCACCATTGTCTGGAAATACTGCTCATGGGGGGTGTAGAGTAGATTTAGCTATTTTTGCTTTACATGCAGCTGGTGTTTCTTCTATTTTAGGATCTATAAATTTTATAGCTACTATA---AAGTGGTTTACTAAGAGC------------TCTTTGAGATTATTTATGTGGGCTATATATGTAACAGCTTGGTTGTTGGTTCTTTCTTTACCTGTGTTAGCTGGAGGATTAACTATGCTTTTAGTAGATCGAAATTTTAATGGTTCTTTTT------------------------------------------------
>Myosp_KP730501
ACTGTAGTAATTCTAGAGCTAATACA-TGCAGCAAAGCCCCGACT-GC-AAAGGAA-GGGCGCATTTATTAGATCAAAACCAAC-CG--GGTTC---GCCCGTTGTTGTTGGTGACTCTGGATAA-CTTTTTAGCTGATCGCATGGC--CTTGGAGCCGGCGACGTATCTTTCAAATGTCTGCCCTATCAACCTACGATGGTAGGTGACCTGCCTACCATGGTTATAACGGGTAACGGGGAATCAGGGTTCGATTCCGGAGAGGGAGCCTGAGAAACGGCTACCACATCCAAGGAAGGCAGCAGGCGCGCAAATTACCCACTCCCGGCACGGGGAGGTAGTGACGAAAAATAACGATACGGGACTCATTTGAGGCCCCGTAATTGGAATGAGTACACTTTAAATCCTTTAACGAG-GATCTA-TTGGAGGGCAAGTCTGGTGCCAGCAGCCGCGGTAATTCCAGCTCCAATAGCGTATATTAAAGTTGTTGCAGTTAAAACGCTCGTAGTTGGATCTGAGGA-TGACAGTCCGGTGG-T----CCGTCTCGTGACGTGACTGCCGG-CTGTGC-CTGGCTAGCC-GGTGC---TGCTCTTGGTGCTCTTAGTTGAGTGCCCTGGGTGCCCGG-CGTGTTTACTTTGAAAAAATTAGAGTGCTCAAAGCAGGCCGTG---TGCCTGAATAGTGGTGCATGGAATAATGGAATAGGA-CTTCGGTTCTATTTT-GTTGGTTTTCGGAAGCCG-AGGTAATGATTATTAGAGACAGCCGGGGGCATTCGTATTGTGGTGTTAGAGGTGAAATTCTTGGATCGCCGCAAG--ACGAACAACTGCGAAAGCATTTGCCAAGAATGTCTTCATTAATCAAGAACGAAAGTCAGAGGTTCGAAGACGATCAGATACCGTCCTAGTTCTGACCATAAACGATGCCGACTGGCGATCCGAGGTGGTTGTCTTTAATCGACCCCGCGGGCAGCC-TCCGGGAAACCAAAGTCTTTGGGTTCCGGGGGAAGTATGGTTGCAAAGCTGAAACTTAAAGGAATTGACGGAAGGGCACCACCAGGAGTGGAGCCTGCGGCTTAATTTGACTCAACACGGGAAAACTCACCCGGCCCGGACACTGTGAGGATTGACAGATTGAGAGCTCTTTCTTGATTCGGTGGGTGGTGGTGCATGGCCGTTCTTAGTTGGTGGAG-CGATTTGTCTGGTTAATTCCGATAACGAACGAGACTCTAGCCTGCTAACTAGTCCGCCTATG-TTTCA-----TGGTAGGCG-CTG-ACTTCTTAGAGGGACAA-GCGGCA-ACTAGTCGCACGAGATTGAGCAATAACAGGTCTGTGATGCCCTTAGATGTTCGGGGCCGCACGCGCGCTACACTGAAGGGATCAGCGAGTT--TTTTCCTGGCTCTAGCGAGTCGGGTAACCTGTTGAATCCCCTTCGTGACAGGGATCGGGGCTTGCAATTATTCCCCGTGAACGAGGAATTCCCAGTAAGCGCAAGTCA-TAAGCTTGCGTTGATTACGTCCCTGCCCTTTGTACACACCGCCCGTCGCTACTACCGATT--GAATGGTTTAGTGAGGTCCTCGGATCGG-TGCC-----GACTGCCTGTTCCGCAGG-CGGTCGGAT-GCTGA-------------------------------------------------------------------------------------------------------------------------------------------------------------------------------------------------------------------------------------------------------------------------------------------------------------------------------------------------------------------------------------------------------------------------------------------------------------------------------------------------------------------------------------------------------------------------------------------------------------------------------------------------------------------------------------------------------------------------
>Myorub_KP730499
ACTGCAGTAATTCTGGAGCTAATACG-TGCAACGAAGCCCTGACT-TTT--TGGAA-GGGCGCATTTATTAGATCAAAACCAGC-CAC-ACTTC--GGTGTGTCCTTGTTGATGACTCTGGATAA-CTTT---GCTGATCGCATGGC--CTTCGAGCCGGCGACGTATCTTTCAAATGTCTGCCCTATCAACTTACGATGGTAGGTGATATGCCTACCATGGTTGTAACGGGTAACGGGGAATCAGGGTTCGATTCCGGAGAGGGAGCCTGAGAAACGGCTACCACATCTAAGGAAGGCAGCAGGCGCGCAAATTACCCACTCCCGGCACGGGGAGGTAGTGACGAAAAATAACGATACGGAACTCTTTTGAGGCTCCGTAATTGGAATGAGTACAACTTAAATCCTTTAACGAG-GATCCA-TTGGAGGGCAAGTCTGGTGCCAGCAGCCGCGGTAATTCCAGCTCCAATAGCGTATATTAAAGTTGTTGCAGTTAAAAAGCTCGTAGTTGGATCTGAGGA-CTGGAGT-CGGTGG-T----GCGATA-ACATCGCAACTGCTGA-CTCCGC-CTACATAGAC-GGTGC--TTGGCCCTGGTGCTCTTAACTGAGTGCCTTGGCTGCCCGT-CAAGTTTACTTTGAAAAAATTAGAGTGCTCAAAGCAGGCGATT---TGCTTGAATAGTGGTGCATGGAATAATGGAATAGGA-CTTCGGTTCTATTTT-GTTGGTTTTCGGAAGCCG-AGGTAATGATTAAGAGAGACAGACGGGGGCATTCGTATTGTGGTGTTAGAGGTGAAATTCTTGGATCGCCGCAAG--ACGAACAACTGCGAAAGCATTTGCCAAGCATGTTTTCATTAATCAAGAACGAAAGTCAGAGGTTCGAAGACGATCAGATACCGTCCTAGTTCTGACCATAAACGATGCCAACTGGCGATCCGTGGTGGTTGTT-TTTCTCGACCCCACGGGCAGCC-TCCGGGAAACCAAAGTCTTTAGGTTCCGGGGGAAGTATGGTTGCAAAGCTGAAACTTAAAGGAATTGACGGAAGGGCACCACCAGGAGTGGAGCCTGCGGCTTAATTTGACTCAACACGGGAAAACTCACCCGGCCCGGACACTGTGAGGATTGACAGATTGAAAGCTCTTTCTCGATTCGGTGGGTGGTGGTGCATGGCCGTTCTTAGTTGGTGGAG-CGATTTGTCTGGTTAATTCCGATAACGAACGAGACTCTAGCCTGCTAAATAGTCGGGCCGTA-TTCTT-----TGGCGGCCTCTCG-ACTTCTTAGAGGGACAA-GCGGCA-ACTAGTCGCACGAGATTGAGCAATAACAGGTCTGTGATGCCCTTAGATGTTCGGGGCCGCACGCGCGCTACACTGAAGGGAACAACGAG-TAATTTTCCTGACCCGAATGGGTCGGGTAACCTGTTGAATACCCTTCGTGACAGGGATCGGGGCTTGCAATTATTCCCCGTGAACGAGGAATTCCCAGTAAGCGCAAGTCA-TAAGCTTGCGTTGATTACGTCCCTGCCCTTTGTACACACCGCCCGTCGCTACTACCGATT--GAATGTTCTGGTGAAATCATTGGAGTGA-CACC-----GGTGGAGTGGTCTCCACT-CGACCGGAG-GTTGC-------------------------------------------------------------------------------------------------------------------------------------------------------------------------------------------------------------------------------------------------------------------------------------------------------------------------------------------------------------------------------------------------------------------------------------------------------------------------------------------------------------------------------------------------------------------------------------------------------------------------------------------------------------------------------------------------------------------------
>Myolut_KP730491
ACTGTAGTAATTCTAGAGCTAATACA-TGCAGCAAAGCCCCGACT-TC-ACAGGAA-GGGCGCATTTATTAGATCAAAACCAAC-CGG-GCTTC--GGTCCGCTGGC-TTGGTGACTCTGGATAA-CTTT-GTGCTGATCGCATGG---CCATGAGCCGGCGACGTATCTTTCAAATGTCTGCCCTATCAACTTACGATGGTAGGTGATATGCCTACCATGGTTATAACGGGTAACGGGGAATCAGGGTTCGATTCCGGAGAGGGAGCCTGAGAAACGGCTACCACATCCAAGGAAGGCAGCAGGCGCGCAAATTACCCACTCCCGGCACGGGGAGGTAGTGACGAAAAATAACGATACGGGACTCATTTGAGGCCCCGTAATTGGAATGAGTACACTTTAAATCCTTTAACGAG-GATCTA-TTGGAGGGCAAGTCTGGTGCCAGCAGCCGCGGTAATTCCAGCTCCAATAGCGTATATTAAAGTTGTTGCAGTTAAAACGCTCGTAGTTGGATCTGAGGA-TATGAGT-TGGTGG-T----TCGACAATCGTCGTGACTGCTAA-CTCTGC-CTACCTAGCC-GGTGC--TTGCCCCTGGTGCTCTTAACTGAGTGTCTTGGGTGCCCGG-CGCGTTTACTTTGAAAAAATTAGAGTGCTCAAAGCAGGCTATA---TGCCTGAATAGTGGTGCATGGAATAATAGAATAGGA-CTTCGGTTCTATTTT-GTTGGTTTTCGGAACCCG-AGGTAATGATTATTAGAGACAGACGGGGGCATTCGTATTGTGGTGTTAGAGGTGAAATTCTTGGATCGCCGCAAG--ACGAACAACTGCGAAAGCATTTGCCAAGAATGTATTCATTAATCAAGAACGAAAGTCAGAGGTTCGAAGACGATCAGATACCGTCCTAGTTCTGACCATAAACGATGCCGACTGGCGATCCGTGGCAGTTGTC-TAATTCGACTCCGCGGGCAGCC-TCCGGGAAACCAAAGTCTTCAGGTTCCGGGGGAAGTATGGTTGCAAAGCTGAAACTTAAAGGAATTGACGGAAGGGCACCACCAGGAGTGGAGCCTGCGGCTTAATTTGACTCAACACGGGAAAACTCACCCGGCCCGGACACTGTGAGGATTGACAGATTGAGAGCTCTTTCTTGATTCGGTGGTTGGTGGTGCATGGCCGTTCTTAGTTGGTGGAG-CGATTTGTCTGGTTAATTCCGATAACGAACGAGACTCTAGCCTGCTAAATAGTACACCCATA-TCCAT-----TTGTGGGTG-CAG-ACTTCTTAGAGGGACAA-GCGGCA-ACTAGTCGCACGAGATTGAGCAATAACAGGTCTGTGATGCCCTTAGATGTTCGGGGCCGCACGCGCGCTACACTGAAGGGATCAACGAGTT--CTTTCCTGGCCCGAGAGGGTCGGGTAACCTGTTGAATCCCCTTCGTGACAGGGATCGGGGCTTGCAATTCTTCCCCGTGAACGAGGAATTCCCAGTAAGCGCAAGTCA-TAAGCTTGCGTTGATTACGTCCCTGCCCTTTGTACACACCGCCCGTCGCTACTACCGATT--GAATGGTTTAGTGAGGTCCTCGGATTGG-TCCC-----GACAGGGCGTT-CGCGTT-CGGTCGGAT-GCCGA--------------------------------------------------------------------------------------------------------------------------------------------------TGCGTTTATAATGATTTTTTTTTTTGTAATGCCTGTGATGATAGGCGGGTTTGGAAATTGGCTTTTACCTCTTTTGTTAAAATGCTCTGATATGGTTTATCCACGTTTGAATAAATTTAGTTTGTGACTGTTAGCTCCATCATTGCTTTTTTTGTTAGTTTCAATGTTTGTTGAAACCGGATGCGGAACGGGG------------------------TGAACTGTT---TACCCCCCCCTTAGGGGGAATGTTACACAGAGAGGAGGGGCAGTTGACTTTTGTATTTTTTCCCTCCATTTAGCAGGAGCTAGGTCTATTGCGGGGTCTATAAAATTCATAGCGACTATA---CTATATGGTTCGACTGTAGAGCGGTGGGGAAGTTTACCTCTTTTTCTTTGGTCTATTTTTATAACAACTTGGTTGTTATTAATCTCTTTACCGGTGTTAGCCGGGGGGCTAACAATGCTATTGACAGATCGGAATTTTAATACTTCATTTTTTGACCCATCAGG-----------------------------------
>Myofis_KP730498
ACTGCAGTAATTCTGGAGCTAATACG-TGCAACGAAGCCCTGACT---TATGGGAA-GGGCGCATTTATTAGATCAAAACCAGC-CAC-ACCTC--GGTGTGTCCTTGTTGATGACTCTGGATAA-CTTT---GCTGATCGCATGGC--CTTCGAGCCGGCGACGTATCTTTCAAATGTCTGCCCTATCAACTTACGATGGTAGGTGATATGCCTACCATGGTTGTAACGGGTAACGGGGAATCAGGGTTCGATTCCGGAGAGGGAGCCTGAGAAACGGCTACCACATCTAAGGAAGGCAGCAGGCGCGCAAATTACCCACTCCCGGCACGGGGAGGTAGTGACGAAAAATAACGATACGGAACTCTTTTGAGGCTCCGTAATTGGAATGAGTACAACTTAAATCCTTTAACGAG-GATCCA-TTGGAGGGCAAGTCTGGTGCCAGCAGCCGCGGTAATTCCAGCTCCAATAGCGTATATTAAAGTTGTTGCAGTTAAAAAGCTCGTAGTTGGATCTGAGGA-CTGGAGT-CGGTGG-T----GCGATA-ACATCGCAACTGCTGA-CTTCGC-CTACATAGAC-GGTGC--TTGGCTCTGGTGCTCTTAACTGAGTGCCTTAGCTGCCCGT-CAAGTTTACTTTGAAAAAATTAGAGTGCTCAAAGCAGGCGATT---TGCTTGAATAGTGGTGCATGGAATAATGGAATAGGA-CTTCGGTTCTATTTT-GTTGGTTTTCGGAAGCCG-AGGTAATGATTAAGAGAGACAGACGGGGGCATTCGTATTGTGGTGTTAGAGGTGAAATTCTTGGATCGCCGCAAG--ACGAACAACTGCGAAAGCATTTGCCAAGCATGTTTTCATTAATCAAGAACGAAAGTCAGAGGTTCGAAGACGATCAGATACCGTCCTAGTTCTGACCATAAACGATGCCAACTGGCGATCCGAGGCGGTTGTT-TTTCTCGACCCCGCGGGCAGCC-TCCGGGAAACCAAAGTCTATAGGTTCCGGGGGAAGTATGGTTGCAAAGCTGAAACTTAAAGGAATTGACGGAAGGGCACCACCAGGAGTGGAGCCTGCGGCTTAATTTGACTCAACACGGGAAAACTCACCCGGCCCGGACACTGTGAGGATTGACAGATTGAAAGCTCTTTCTCGATTCGGTGGGTGGTGGTGCATGGCCGTTCTTAGTTGGTGGAG-CGATTTGTCTGGTTAATTCCGATAACGAACGAGACTCTAGCCTGCTAAATAGTCGGGCCGTA-TTCTT-----TGGCGGCCTCTCG-ACTTCTTAGAGGGACAA-GCGGCA-ACTAGTCGCACGAGATTGAGCAATAACAGGTCTGTGATGCCCTTAGATGTTCGGGGCCGCACGCGCGCTACACTGAAGGGAACAGCGAG-TAATTTTCCTGACCCGAATGGGTCGGGTAACCTGTTGAATACCCTTCGTGACAGGGATCGGGGCTTGCAATTATTCCCCGTGAACGAGGAATTCCCAGTAAGCGCAAGTCA-TAAGCTTGCGTTGATTACGTCCCTGCCCTTTGTACACACCGCCCGTCGCTACTACCGATT--GAATGTTCTGGTGAAATCATCGGAGTGA-CACC-----GGTGGGGTGGTCTCCACT-CAACCGGAT-GTTGC--------------------------------GGCTGGGATTATTGGTGCTTGTTTTAGATTTTTAATTCGACTGGAATTAGCTTATCCTGGTGTGTTAATTAAGGATGGT------CAGTTATATAATTCTGTTATTACTGCTCATGCATTGATTATGATTTTTTTTTTTGTAATGCCTGTTTTGGTGGGTGGTTTTGGTAATTGACTTATTCCATTATATATAGGTGCGGTTGATATGCTGTATCCTCGATTAAATAATTGAAGTTTGTGGTTATTAGTTCCTGCTTTTGTTTTATTATTTTTTAGAATGTTGGGAGAAAGTGGAGCTGGAACTGGA------------------------TGAACTCTG---TATCCTCCTCTTTCTAGGAATACTGGTCAAGGAGGTGTGAGGGTTGATTTGGCTATTTTTGCATTACATGCTGCTGGTGTAAGTTCTATTTTAGGTTCTATTAATTTTATAGCGACGGTT---AAGTGGTTTACTATGGGA------------TCTTTGAGGTTATTTATATGATCTATTTATGTTACTGCTTGATTATTGGTATTATCTTTACCGGTTTTAGCGGGAGGATTAACTATGTTGTTAGTTGATCGTAATTTTA------------------------------------------------------------
>Myofis_KP730497
ACTGCAGTAATTCTGGAGCTAATACG-TGCAACGAAGCCCTGACT---TATGGGAA-GGGCGCATTTATTAGATCAAAACCAGC-CAC-ACCTC--GGTGTGTCCTTGTTGATGACTCTGGATAA-CTTT---GCTGATCGCATGGC--CTTCGAGCCGGCGACGTATCTTTCAAATGTCTGCCCTATCAACTTACGATGGTAGGTGATATGCCTACCATGGTTGTAACGGGTAACGGGGAATCAGGGTTCGATTCCGGAGAGGGAGCCTGAGAAACGGCTACCACATCTAAGGAAGGCAGCAGGCGCGCAAATTACCCACTCCCGGCACGGGGAGGTAGTGACGAAAAATAACGATACGGAACTCTTTTGAGGCTCCGTAATTGGAATGAGTACAACTTAAATCCTTTAACGAG-GATCCA-TTGGAGGGCAAGTCTGGTGCCAGCAGCCGCGGTAATTCCAGCTCCAATAGCGTATATTAAAGTTGTTGCAGTTAAAAAGCTCGTAGTTGGATCTGAGGA-CTGGAGT-CGGTGG-T----GCGATA-ACATCGCAACTGCTGA-CTTCGC-CTACATAGAC-GGTGC--TTGGCTCTGGTGCTCTTAACTGAGTGCCTTAGCTGCCCGT-CAAGTTTACTTTGAAAAAATTAGAGTGCTCAAAGCAGGCGATT---TGCTTGAATAGTGGTGCATGGAATAATGGAATAGGA-CTTCGGTTCTATTTT-GTTGGTTTTCGGAAGCCG-AGGTAATGATTAAGAGAGACAGACGGGGGCATTCGTATTGTGGTGTTAGAGGTGAAATTCTTGGATCGCCGCAAG--ACGAACAACTGCGAAAGCATTTGCCAAGCATGTTTTCATTAATCAAGAACGAAAGTCAGAGGTTCGAAGACGATCAGATACCGTCCTAGTTCTGACCATAAACGATGCCAACTGGCGATCCGAGGCGGTTGTT-TTTCTCGACCCCGCGGGCAGCC-TCCGGGAAACCAAAGTCTATAGGTTCCGGGGGAAGTATGGTTGCAAAGCTGAAACTTAAAGGAATTGACGGAAGGGCACCACCAGGAGTGGAGCCTGCGGCTTAATTTGACTCAACACGGGAAAACTCACCCGGCCCGGACACTGTGAGGATTGACAGATTGAAAGCTCTTTCTCGATTCGGTGGGTGGTGGTGCATGGCCGTTCTTAGTTGGTGGAG-CGATTTGTCTGGTTAATTCCGATAACGAACGAGACTCTAGCCTGCTAAATAGTCGGGCCGTA-TTCTT-----TGGCGGCCTCTCG-ACTTCTTAGAGGGACAA-GCGGCA-ACTAGTCGCACGAGATTGAGCAATAACAGGTCTGTGATGCCCTTAGATGTTCGGGGCCGCACGCGCGCTACACTGAAGGGAACAGCGAG-TAATTTTCCTGACCCGAATGGGTCGGGTAACCTGTTGAATACCCTTCGTGACAGGGATCGGGGCTTGCAATTATTCCCCGTGAACGAGGAATTCCCAGTAAGCGCAAGTCA-TAAGCTTGCGTTGATTACGTCCCTGCCCTTTGTACACACCGCCCGTCGCTACTACCGATT--GAATGTTCTGGTGAAATCATCGGAGTGA-CACC-----GGTGGGGTGGTCTCCACT-CAACCGGAT-GTTGC------------------ATATTTGGGGTATGGGCTGGGATTATTGGTGCTTGTTTTAGATTTTTAATTCGACTGGAATTAGCTTATCCTGGTGTGTTAATTAAGGATGGT------CAGTTATATAATTCTGTTATTACTGCTCATGCATTGATTATGATTTTTTTTTTTGTAATGCCTGTTTTGGTGGGTGGTTTTGGTAATTGACTTATTCCATTATATATAGGTGCGGTTGATATGCTGTATCCTCGATTAAATAATTGAAGTTTGTGGTTATTAGTTCCTGCTTTTGTTTTATTATTTTTTAGAATGTTGGGAGAAAGTGGAGCTGGAACTGGA------------------------TGAACTCTG---TATCCTCCTCTTTCTAGGAATACTGGTCAAGGAGGTGTGAGGGTTGATTTGGCTATTTTTGCATTACATGCTGCTGGTGTAAGTTCTATTTTAGGTTCTATTAATTTTATAGCGACGGTT---AAGTGGTTTACTATG------------GGATCTTTGAGATTATTTATATGATCTATTTATGTTACTGCTTGATTATTGGTATTATCTTTACCGGTTTTAGCGGGAGGATTAACTATGTTGTTAGTTGATCGTAATTTTA------------------------------------------------------------
>Myobis_KP730510
ACTGCAGTAATTCTGGAGCTAATACG-TGCAACTAAGCCCTGACT-TT--CGGGAA-GGGCGCATTTATTAGATCAAAACCAGC-CAC-ACCTT--GGTGTGTCCTTGTTGATGACTCTGGATAA-CTTT---GCCGATCGCATGGC--CTTCGAGCCGGCGACGTATCTTTCAAATGTCTGCCCTATCAACTTACGATGGTAGGTGATATGCCTACCATGGTTGTAACGGGTAACGGGGAATCAGGGTTCGATTCCGGAGAGGGAGCCTGAGAAACGGCTACCACATCTAAGGAAGGCAGCAGGCGCGCAAATTACCCACTCCCGGCACGGGGAGGTAGTGACGAAAAATAACGATACGGAACTCTTTTGAGGCTCCGTAATTGGAATGAGTACAACTTAAATCCTTTAACGAG-GATCCA-TTGGAGGGCAAGTCTGGTGCCAGCAGCCGCGGTAATTCCAGCTCCAATAGCGTATATTAAAGTTGTTGCAGTTAAAAAGCTCGTAGTTGGATCTGAGGA-CTGAAGT-CGGTGG-T----GCAATA-ACATTGTTACTGCTGA-CTTCGC-CTACACAGAC-GGTGC--TTGGCTCTGGTGCTCTTAGTTGAGTGCCTTAGTTGCCCGT-CAAGTTTACTTTGAAAAAATTAGAGTGCTCAAAGCAGGCGATT---TGCTTGAATAGTGGTGCATGGAATAATGGAATAGGA-CTTCGGTTCTATTTT-GTTGGTTTTCGGAAGCCG-AGGTAATGATTAAGAGAGACAGACGGGGGCATTCGTATTGTGGTGTTAGAGGTGAAATTCTTGGATCGCCGCAAG--ACGAACAACTGCGAAAGCATTTGCCAAGCATGTTTTCATTAATCAAGAACGAAAGTCAGAGGTTCGAAGACGATCAGATACCGTCCTAGTTCTGACCATAAACGATGCCAACTGGCGATCCGTGGTGGTTGTT-TTTCTCGACCCCACGGGCAGCC-TCCGGGAAACCAAAGTCTATAGGTTCCGGGGGAAGTATGGTTGCAAAGCTGAAACTTAAAGGAATTGACGGAAGGGCACCACCAGGAGTGGAGCCTGCGGCTTAATTTGACTCAACACGGGAAAACTCACCCGGCCCGGACACTGTGAGGATTGACAGATTGAAAGCTCTTTCTCGATTCGGTGGGTGGTGGTGCATGGCCGTTCTTAGTTGGTGGAG-CGATTTGTCTGGTTAATTCCGATAACGAACGAGACTCTAGCCTGCTAAATAGTCGGGCCGTA-TTCTT-----TGGCGGCCTCTCG-ACTTCTTAGAGGGACAA-GCGGCA-ACTAGTCGCACGAGATTGAGCAATAACAGGTCTGTGATGCCCTTAGATGTTCGGGGCCGCACGCGCGCTACACTGAAGGGAACAGCGAG-TAATTTTCCTGACCCGAAAGGGTCGGGTAACCTGTTGAATACCCTTCGTGACAGGGATCGGGGCTTGCAATTATTCCCCGTGAACGAGGAATTCCCAGTAAGCGCAAGTCA-TAAGCTTGCGTTGATTACGTCCCTGCCCTTTGTACACACCGCCCGTCGCTACTACCGATT--GAATGTTCTGGTGAAATCATCGGAGTGA-CACC-----GTTTGGGTGTATTCCACT-CGACCGGAT-GTTGC-----AACACTTTATATTATTTTTGGGGTATGATCGGGGTTAGTGGGAGCGGGGCTTAGATTTTTAATTCGTGCTGAGCTTGCGTATCCAGGGATATTGATAAAGGATGGG------CAGTTGTATAATGCTATAGTAACTGCGCATGCCCTTATTATGATATTCTTTTTTGTAATGCCTGTATTGGTAGGGGGGTTTGGTAATTGATTAATTCCTTTGTATTTGGGTGCTGTGGATATGCTATATCCTCGGTTAAAAAATTGAAGGTTTTGATTGTTGGCTCCCGCGTTTTTACTTCTTTTTGTAAGAATGTTGGGGGAAAGAGGGGCTGGAACTGGG------------------------TGAACATTG---TATCCTCCGTTGTCTAGTAAAACTGGTCAAGGAGGTTGTAGTGTTGATTTAGCTATTTTTGCTCTTCATGCTGCAGGGGTGTCGTCTATTTTAGGTTCTATTAATTTTATTGCGACTATT---AAGTGGTTTACTAAGAAT------------ACATTAAGTTTATTTATGTGATCTATATATGTAACTGCTTGATTGTTGGTACTATCTTTACCTGTACTAGCTGGGGGATTAACTATGTTACTTGTTGATCGTAATTTTAATGGTTCTTTTTTTGATC------------------------------------------
>Myobis_KP730486
ACTGCAGTAATTCTGGAGCTAATACG-TGCAACTAAGCCCTGACT-TT--CGGGAA-GGGCGCATTTATTAGATCAAAACCAGC-CAC-ACCTT--GGTGTGTCCTTGTTGATGACTCTGGATAA-CTTT---GCCGATCGCATGGC--CTTCGAGCCGGCGACGTATCTTTCAAATGTCTGCCCTATCAACTTACGATGGTAGGTGATATGCCTACCATGGTTGTAACGGGTAACGGGGAATCAGGGTTCGATTCCGGAGAGGGAGCCTGAGAAACGGCTACCACATCTAAGGAAGGCAGCAGGCGCGCAAATTACCCACTCCCGGCACGGGGAGGTAGTGACGAAAAATAACGATACGGAACTCTTTTGAGGCTCCGTAATTGGAATGAGTACAACTTAAATCCTTTAACGAG-GATCCA-TTGGAGGGCAAGTCTGGTGCCAGCAGCCGCGGTAATTCCAGCTCCAATAGCGTATATTAAAGTTGTTGCAGTTAAAAAGCTCGTAGTTGGATCTGAGGA-CTGAAGT-CGGTGG-T----GCAATA-ACATTGTTACTGCTGA-CTTCGC-CTACACAGAC-GGTGC--TTGGCTCTGGTGCTCTTAGTTGAGTGCCTTAGTTGCCCGT-CAAGTTTACTTTGAAAAAATTAGAGTGCTCAAAGCAGGCGATT---TGCTTGAATAGTGGTGCATGGAATAATGGAATAGGA-CTTCGGTTCTATTTT-GTTGGTTTTCGGAAGCCG-AGGTAATGATTAAGAGAGACAGACGGGGGCATTCGTATTGTGGTGTTAGAGGTGAAATTCTTGGATCGCCGCAAG--ACGAACAACTGCGAAAGCATTTGCCAAGCATGTTTTCATTAATCAAGAACGAAAGTCAGAGGTTCGAAGACGATCAGATACCGTCCTAGTTCTGACCATAAACGATGCCAACTGGCGATCCGTGGTGGTTGTT-TTTCTCGACCCCACGGGCAGCC-TCCGGGAAACCAAAGTCTATAGGTTCCGGGGGAAGTATGGTTGCAAAGCTGAAACTTAAAGGAATTGACGGAAGGGCACCACCAGGAGTGGAGCCTGCGGCTTAATTTGACTCAACACGGGAAAACTCACCCGGCCCGGACACTGTGAGGATTGACAGATTGAAAGCTCTTTCTCGATTCGGTGGGTGGTGGTGCATGGCCGTTCTTAGTTGGTGGAG-CGATTTGTCTGGTTAATTCCGATAACGAACGAGACTCTAGCCTGCTAAATAGTCGGGCCGTA-TTCTT-----TGGCGGCCTCTCG-ACTTCTTAGAGGGACAA-GCGGCA-ACTAGTCGCACGAGATTGAGCAATAACAGGTCTGTGATGCCCTTAGATGTTCGGGGCCGCACGCGCGCTACACTGAAGGGAACAGCGAG-TAATTTTCCTGACCCGAAAGGGTCGGGTAACCTGTTGAATACCCTTCGTGACAGGGATCGGGGCTTGCAATTATTCCCCGTGAACGAGGAATTCCCAGTAAGCGCAAGTCA-TAAGCTTGCGTTGATTACGTCCCTGCCCTTTGTACACACCGCCCGTCGCTACTACCGATT--GAATGTTCTGGTGAAATCATCGGAGTGA-CACC-----GTTTGGGTGTATTCCACT-CGACCGGAT-GTTGC-----AACACTTTATATTATTTTTGGGGTATGATCGGGGTTAGTGGGAGCGGGGCTTAGATTTTTAATTCGTGCTGAGCTTGCGTATCCAGGGATATTGATAAAGGATGGG------CAGTTGTATAATGCTATAGTAACTGCACATGCTCTTATTATGATATTCTTTTTTGTAATGCCTGTATTGGTAGGGGGGTTTGGTAATTGATTAATTCCTTTGTATTTGGGTGCTGTGGATATGCTATATCCTCGGTTAAAAAATTGAAGGTTTTGATTGTTGGCTCCCGCGTTTTTACTTCTTTTTGTAAGAATGTTGGGGGAAAGAGGGGCTGGAACTGGG------------------------TGAACATTG---TATCCTCCGTTGTCTAGTAAAACTGGTCAAGGAGGTTGTAGTGTTGATTTAGCTATTTTTGCTCTTCATGCTGCAGGGGTGTCGTCTATTTTAGGTTCTATTAATTTTATTGCGACTATT---AAGTGGTTTACTAAGAAT------------ACATTAAGTTTATTTATGTGATCTATATATGTAACTGCTTGATTGTTGGTACTATCTTTACCTGTACTAGCTGGGGGATTAACTATGTTACTTGTTGATCGTAATTTTAATGGTTCTTTTTTTGATCCTAGTGGAGGAGGAGATCCTTTATTGTTTCAACATTTGTTT-
>Miczic_L3_52i_SA13
ACTGCAGTAATTCTGGAGCTAATACG-TGCAACTAAGCCTAGACC-TTCATGGAAT-GGGCGCATTTATTAGATCAAAACCAAC-CAC-ACTTC--GGTGTGTCCTTGTTGATGACTCTGGATAA-CTTT---GCTGATCGCATGGC--CTTCGAGCCGGCGACGTATCTTTCAAATGTCTGCCCTATCAACTTACGATGGTAGGTGATATGCCTACCATGGTTGTAACGGGTAACGGGGAATCAGGGTTCGATTCCGGAGAGGGAGCCTGAGAAACGGCTACCACATCTAAGGAAGGCAGCAGGCGCGCAAATTACCCACTCCCGGCACGGGGAGGTAGTGACGAAAAATAACGATACGGAACTCTTTTGAGGCTCCGTAATTGGAATGAGTACAATTTAAATCCTTTAACGAG-GATCCA-TTGGAGGGCAAGTCTGGTGCCAGCAGCCGCGGTAATTCCAGCTCCAATAGCGTATATTAAAGTTGTTGCAGTTAAAAAGCTCGTAGTTGGATCTGAGGA-CTAGAGA-TAATGG-T----GCGATA-ACTTCGTTACTGTTAT-TTCTGC-CTAAAAAGAC-AGTGC--TAGGCATTGGTGCTCTTAATTGAGTGCTTTTGCTGCCTGT-CAAGTTTACTTTGAAAAAATTAGAGTGCTCAAAGCAGGCGCTT---TGCCTGAATAGTGGTGCATGGAATAATGGAATAAGATCTTCGGATCTATTTT-GTTGGTTTTCGGAAGCCG-AGGTAATGATTAAGAGAGACAGACGGGGGCATTCGTATTGTGGTGTTAGAGGTGAAATTCTTGGATCGCCGCAAG--ACGAACAACTGCGAAAGCATTTGCCAAGCATGTTTTCATTAATCAAGAACGAAAGTCAGAGGTTCGAAGACGATCAGATACCGTCCTAGTTCTGACCATAAACGATGCCAGCTGGCGATCCGCGGTGGTTGTT-ATTTTCGACCCCGCGGGCAGCC-TCCGGGAAACCAAAGCCTTTGGGTTCCGGGGGAAGTATGATTGCAAAGTCGAAACTTAAAGGAATTGACGGAAGGGCACCACCAGGAGTGGAGCCTGCGGCTTAATTTGACTCAACACGGGAAAACTCACCCGGCCCGGACACTGTTAGGATTGACAGATTGAAAGCTCTTTCTCGATTCGGTGGGTGGTGGTGCATGGCCGTTCTTAGTTGGTGGAG-CGATTTGTCTGGTTAATTCCGATAACGAACGAGACTCTAGCCTGCTAAATAGTCGGGTCGTA-TTATT-----TAGCGACTTTATG-ACTTCTTAGAGGGACAA-GCGGCA-ACTAGTCGCACGAGATTGAGCAATAACAGGTCTGTGATGCCCTTAGATGTTCGGGGCCGCACGCGCGCTACACTGAAGGGAACAACGAG-TAGTTTTCCTGGCCCGAATGGGTCGGGTAACCTGTTGAATACCCTTCGTGACAGGGATCGGGGCTTGCAATTATTCCCCGTGAACGAGGAATTCCCAGTAAGCGCAAGTCA-TAAGCTTGCGTTGATTACGTCCCTGCCCTTTGTACACACCGCCCGTCGCTACTACCGATT--GAATGTTCTGGTGAAATCATCAGAGTGG-TGCC-----GATGGGGTGGTCTCCACT-CCATTGGAA-ACTGC-----TGTTCTATATTTTATTCTTTCTGTATGAGGTGGGCTTGTTGGATTATCTCTTAGTGTTTTAATTCGTTTTAACTTAAGTACTCCTTATTTTATT---TTTAGAAGT------GAGTTTTATAATTGTATAGTTACTTTACATGCTTTATTTATGATTTTTTTTTTTGTCATGCCAATGACTGTTGGAGGATTTGGAAATTGGATTATTCCGTTACATTGTAATTTACCTGATATGGCTTTGCCTCGATTAAATAATTTAAGTTTTTGATTATTATTCCCTGCTACTACTTTTATATTATTATCTTTTTTCCAAAATGTATTACCTGGGACTGGG------------------------TGAACATTG---TACCCTCCTTTATCAACTTTT---GGTTTACCTGAAAAGAGAACAGATTTTTTAATCTTTAGTTTACATATTGCTGGGGTTAGTTCTTTAGTTTCTTCTATAAAATTTATTGTTACTTTT---------TTTTCTGCTAATCAAAGTTTTATTTCTTTAAGTTTATTTAGTTGAAGTATATTTTGTACTACTTGGTTATTGTTGTTAAGTTTACCTGTTTTAGCTGGTGGTTTGACAATGTTAATTACTGATCGAAATTTTAATACATCTTTTTTTGATCCTACTGGGGGAGGAGATGTAATATTATTCCAACATATTTTT-
>Miczic_L2_51i_SA13
ACTGCAGTAATTCTGGAGCTAATACG-TGCAACTAAGCCTAGACC-TTCATGGAAT-GGGCGCATTTATTAGATCAAAACCAAC-CAC-ACTTC--GGTGTGTCCTTGTTGATGACTCTGGATAA-CTTT---GCTGATCGCATGGC--CTTCGAGCCGGCGACGTATCTTTCAAATGTCTGCCCTATCAACTTACGATGGTAGGTGATATGCCTACCATGGTTGTAACGGGTAACGGGGAATCAGGGTTCGATTCCGGAGAGGGAGCCTGAGAAACGGCTACCACATCTAAGGAAGGCAGCAGGCGCGCAAATTACCCACTCCCGGCACGGGGAGGTAGTGACGAAAAATAACGATACGGAACTCTTTTGAGGCTCCGTAATTGGAATGAGTACAATTTAAATCCTTTAACGAG-GATCCA-TTGGAGGGCAAGTCTGGTGCCAGCAGCCGCGGTAATTCCAGCTCCAATAGCGTATATTAAAGTTGTTGCAGTTAAAAAGCTCGTAGTTGGATCTGAGGA-CTAGAGA-TAATGG-T----GCGATA-ACTTCGTTACTGTTAT-TTCTGC-CTAAAAAGAC-AGTGC--TAGGCATTGGTGCTCTTAATTGAGTGCTTTTGCTGCCTGT-CAAGTTTACTTTGAAAAAATTAGAGTGCTCAAAGCAGGCGCTT---TGCCTGAATAGTGGTGCATGGAATAATGGAATAAGATCTTCGGATCTATTTT-GTTGGTTTTCGGAAGCCG-AGGTAATGATTAAGAGAGACAGACGGGGGCATTCGTATTGTGGTGTTAGAGGTGAAATTCTTGGATCGCCGCAAG--ACGAACAACTGCGAAAGCATTTGCCAAGCATGTTTTCATTAATCAAGAACGAAAGTCAGAGGTTCGAAGACGATCAGATACCGTCCTAGTTCTGACCATAAACGATGCCAGCTGGCGATCCGCGGTGGTTGTT-ATTTTCGACCCCGCGGGCAGCC-TCCGGGAAACCAAAGCCTTTGGGTTCCGGGGGAAGTATGATTGCAAAGTCGAAACTTAAAGGAATTGACGGAAGGGCACCACCAGGAGTGGAGCCTGCGGCTTAATTTGACTCAACACGGGAAAACTCACCCGGCCCGGACACTGTTAGGATTGACAGATTGAAAGCTCTTTCTCGATTCGGTGGGTGGTGGTGCATGGCCGTTCTTAGTTGGTGGAG-CGATTTGTCTGGTTAATTCCGATAACGAACGAGACTCTAGCCTGCTAAATAGTCGGGTCGTA-TTATT-----TAGCGACTTTATG-ACTTCTTAGAGGGACAA-GCGGCA-ACTAGTCGCACGAGATTGAGCAATAACAGGTCTGTGATGCCCTTAGATGTTCGGGGCCGCACGCGCGCTACACTGAAGGGAACAACGAG-TAGTTTTCCTGGCCCGAATGGGTCGGGTAACCTGTTGAATACCCTTCGTGACAGGGATCGGGGCTTGCAATTATTCCCCGTGAACGAGGAATTCCCAGTAAGCGCAAGTCA-TAAGCTTGCGTTGATTACGTCCCTGCCCTTTGTACACACCGCCCGTCGCTACTACCGATT--GAATGTTCTGGTGAAATCATCAGAGTGG-TGCC-----GATGGGGTGGTCTCCACT-CCATTGGAA-ACTGC-----TGTTCTATATTTTATTCTTTCTGTATGAGGTGGGCTTGTTGGATTATCTCTTAGTGTTTTAATTCGTTTTAACTTAAGTACTCCTTATTTTATT---TTTAGAAGT------GAGTTTTATAATTGTATAGTTACTTTACATGCTTTATTTATGATTTTTTTTTTTGTCATGCCAATGACTGTTGGAGGATTTGGAAATTGGATTATTCCGTTACATTGTAATTTACCTGATATGGCTTTGCCTCGATTAAATAATTTAAGTTTTTGATTATTATTCCCTGCTACTACTTTTATATTATTATCTTTTTTCCAAAATGTATTACCTGGGACTGGG------------------------TGAACATTG---TACCCTCCTTTATCAACTTTT---GGTTTACCTGAAAAGAGAACAGATTTTTTAATCTTTAGTTTACATATTGCTGGGGTTAGTTCTTTAGTTTCTTCTATAAAATTTATTGTTACTTTT---------TTTTCTGCTAATCAAAGTTTTATTTCTTTAAGTTTATTTAGTTGAAGTATATTTTGTACTACTTGGTTATTGTTGTTAAGTTTACCTGTTTTAGCTGGTGGTTTGACAATGTTAATTACTGATCGAAATTTTAATACATCTTTTTTTGATCCTACTGGGGGAGGAGATGTAATATTATTCCAACATATTTTT-
>Miczic_L1_50i_SA13
ACTGCAGTAATTCTGGAGCTAATACG-TGCAACTAAGCCTAGACC-TTCATGGAAT-GGGCGCATTTATTAGATCAAAACCAAC-CAC-ACTTC--GGTGTGTCCTTGTTGATGACTCTGGATAA-CTTT---GCTGATCGCATGGC--CTTCGAGCCGGCGACGTATCTTTCAAATGTCTGCCCTATCAACTTACGATGGTAGGTGATATGCCTACCATGGTTGTAACGGGTAACGGGGAATCAGGGTTCGATTCCGGAGAGGGAGCCTGAGAAACGGCTACCACATCTAAGGAAGGCAGCAGGCGCGCAAATTACCCACTCCCGGCACGGGGAGGTAGTGACGAAAAATAACGATACGGAACTCTTTTGAGGCTCCGTAATTGGAATGAGTACAATTTAAATCCTTTAACGAG-GATCCA-TTGGAGGGCAAGTCTGGTGCCAGCAGCCGCGGTAATTCCAGCTCCAATAGCGTATATTAAAGTTGTTGCAGTTAAAAAGCTCGTAGTTGGATCTGAGGA-CTAGAGA-TAATGG-T----GCGATA-ACTTCGTTACTGTTAT-TTCTGC-CTAAAAAGAC-AGTGC--TAGGCATTGGTGCTCTTAATTGAGTGCTTTTGCTGCCTGT-CAAGTTTACTTTGAAAAAATTAGAGTGCTCAAAGCAGGCGCTT---TGCCTGAATAGTGGTGCATGGAATAATGGAATAAGATCTTCGGATCTATTTT-GTTGGTTTTCGGAAGCCG-AGGTAATGATTAAGAGAGACAGACGGGGGCATTCGTATTGTGGTGTTAGAGGTGAAATTCTTGGATCGCCGCAAG--ACGAACAACTGCGAAAGCATTTGCCAAGCATGTTTTCATTAATCAAGAACGAAAGTCAGAGGTTCGAAGACGATCAGATACCGTCCTAGTTCTGACCATAAACGATGCCAGCTGGCGATCCGCGGTGGTTGTT-ATTTTCGACCCCGCGGGCAGCC-TCCGGGAAACCAAAGCCTTTGGGTTCCGGGGGAAGTATGATTGCAAAGTCGAAACTTAAAGGAATTGACGGAAGGGCACCACCAGGAGTGGAGCCTGCGGCTTAATTTGACTCAACACGGGAAAACTCACCCGGCCCGGACACTGTTAGGATTGACAGATTGAAAGCTCTTTCTCGATTCGGTGGGTGGTGGTGCATGGCCGTTCTTAGTTGGTGGAG-CGATTTGTCTGGTTAATTCCGATAACGAACGAGACTCTAGCCTGCTAAATAGTCGGGTCGTA-TTATT-----TAGCGACTTTATG-ACTTCTTAGAGGGACAA-GCGGCA-ACTAGTCGCACGAGATTGAGCAATAACAGGTCTGTGATGCCCTTAGATGTTCGGGGCCGCACGCGCGCTACACTGAAGGGAACAACGAG-TAGTTTTCCTGGCCCGAATGGGTCGGGTAACCTGTTGAATACCCTTCGTGACAGGGATCGGGGCTTGCAATTATTCCCCGTGAACGAGGAATTCCCAGTAAGCGCAAGTCA-TAAGCTTGCGTTGATTACGTCCCTGCCCTTTGTACACACCGCCCGTCGCTACTACCGATT--GAATGTTCTGGTGAAATCATCAGAGTGG-TGCC-----GATGGGGTGGTCTCCACT-CCATTGGAA-ACTGC-----TGTTCTATATTTTATTCTTTCTGTATGAGGTGGGCTTGTTGGATTATCTCTTAGTGTTTTAATTCGTTTTAATTTAAGTACTCCTTATTTTATT---TTTAGAAGT------GAGTTTTATAATTGTATAGTTACTTTACATGCTTTATTTATGATTTTTTTTTTTGTCATGCCAATGACTGTTGGAGGATTTGGAAATTGGATTATTCCGTTACATTGTAATTTACCTGATATGGCTTTGCCTCGATTAAATAATTTAAGTTTTTGATTATTATTCCCTGCTACTACTTTTATATTATTATCTTTTTTCCAAAATGTATTACCTGGGACTGGG------------------------TGAACATTG---TACCCTCCTTTATCAACTTTT---GGTTTACCTGAAAAGAGAACAGATTTTTTAATCTTTAGTTTACATATTGCTGGGGTTAGTTCTTTAGTTTCTTCTATAAAATTTATTGTTACTTTT---------TTTTCTGCTAATCAAAGTTTTATTTCTTTAAGTTTATTTAGTTGAAGTATATTTTGTACTACTTGGTTATTGTTGTTAAGTTTACCTGTTTTAGCTGGTGGTTTGACAATGTTAATTACTGATCGAAATTTTAATACATCTTTTTTTGATCCTACTGGGGGAGGAGATGTAATATTATTCCAACATATTTTT-
>Micwest_S114
ACTGCAGTAATTCTGGAGCTAATACG-TGCAACTAAGCCTAGACC-TTTACGGAAT-GGGCGCATTTATTAGATCAAAACCAAC-CAC-ACTTC--GGTGTGTCCTTATGGATGACTCTGGATAA-CTTT---GCTGATCGCATGGC--CTTCGAGCCGGCGACGTATCTTTCAAATGTCTGCCCTATCAACTTACGATGGTAGGTGATATGCCTACCATGGTTGTAACGGGTAACGGGGAATCAGGGTTCGATTCCGGAGAGGGAGCCTGAGAAACGGCTACCACATCTAAGGAAGGCAGCAGGCGCGCAAATTACCCACTCCCGGCACGGGGAGGTAGTGACGAAAAATAACGATACGGAACTCTTTTGAGGCTCCGTAATTGGAATGAGTACAATTTAAATCCTTTAACGAG-GATCCA-TTGGAGGGCAAGTCTGGTGCCAGCAGCCGCGGTAATTCCAGCTCCAATAGCGTATATTAAAGTTGTTGCAGTTAAAAAGCTCGTAGTTGGATCTGAGGA-CTAGAGA-TAATGG-T----GCGATA-ACTTCGTAACTGTTAT-TTCTGC-CTAAAAAGAC-GGTGC--TAGGCTTTGGTGCTCTTAACTGAGTGCCTCTGCTGCCCGT-CAAGTTTACTTTGAAAAAATTAGAGTGCTCAAAGCAGGCGATT---TGCCTGAATAGTGGTGCATGGAATAATGGAATAAGATCTTCGGATCTATTTT-GTTGGTTTTCGGAAGCCG-AGGTAATGATTAAGAGAGACAGACGGGGGCATTCGTATTGTGGTGTTAGAGGTGAAATTCTTGGATCGCCGCAAG--ACGAACAACTGCGAAAGCATTTGCCAAGCATGTTTTCATTAATCAAGAACGAAAGTCAGAGGTTCGAAGACGATCAGATACCGTCCTAGTTCTGACCATAAACGATGCCAGCTGGCGATCCGCGGTGGTTGTT-TTTTTCGACCCCGCGGGCAGCC-TCCGGGAAACCAAAGCCTTTAGGTTCCGGGGGAAGTATGATTGCAAAGTCGAAACTTAAAGGAATTGACGGAAGGGCACCACCAGGAGTGGAGCCTGCGGCTTAATTTGACTCAACACGGGAAAACTCACCCGGCCCGGACACTGTGAGGATTGACAGATTGAAAGCTCTTTCTCGATTCGGTGGGTGGTGGTGCATGGCCGTTCTTAGTTGGTGGAG-CGATTTGTCTGGTTAATTCCGATAACGAACGAGACTCTAGCCTGCTAAATAGTCGGGTCGTA-TTCTT-----TAGCGTCCTTTTG-ACTTCTTAGAGGGACAA-GCGGCA-ACTAGTCGCACGAGATTGAGCAATAACAGGTCTGTGATGCCCTTAGATGTTCGGGGCCGCACGCGCGCTACACTGAAGGGAACAACGAG-TAGTTTTCCTGGCCCGAATGGGTCGGGTAACCTGTTGAATACCCTTCGTGACAGGGATCGGGGCTTGCAATTATTCCCCGTGAACGAGGAATTCCTAGTAAGCGCAAGTCA-TAAGCTTGCGTTGATTACGTCCCTGCCCTTTGTACACACCGCCCGTCGCTACTACCGATT--GAATGTTCTGGTGAAATCATCAGAGTGA-TGCC-----GATGGAGTGGTCTCCACT-TCATGGGAA-ATTGC----------------------------------------TTATTGGTTTATCTTTAAGTGTATTAATCCGTTTTAATTTAAGAACTCCATATTTTGTA---TTTTCAAGA------GAATTCTATAATTCAGTTGTTACTTTACATGCTATTTTTATGATTTTCTTTTTTGTAATGCCAATGACAGTAGGAGGATTTGGAAACTGAATTATCCCTTTACATTGTAATTTACCTGATATGGCTTTACCACGTTTAAATAATTTAAGTTTTTGATTATTATTTCCAGCTTTAAGATTTGTATTACTTTCTTTTTTTCAAAAAGTCTTACCTGGAACAGGG------------------------TGAACTCTT---TATCCCCCTCTCTCTACATTT---GGACTTCCTGAAAAGAGAGTTGATTTCTTAATTTTCAGTCTTCATGTTGCGGGTGTTAGATCTCTTGTATCGTCTATTAAATTTATAGTCACATTT---------TTTTCTTCTAACACTACTTTTATTTCCTTAAGTTTGTTTAGTTGAAGAATTCTTTGTACTACATGGTTGCTTTTATTAAGATTACCAGTTCTTGCTGGAGGTCTTACAATGTTAATCACTGATCGAAATTTTAACACTTCATTTTTCGACCCTACAGGAGGAGGTGATGCTATTTTATTTCAACATATCTTT-
>Mictch_F7_88i_SA14-16
ACTGCAGTAATTCTGGAGCTAATACG-TGCAACTAAGCCTAGACC-TTCATGGAAT-GGGCGCATTTATTAGATCAAAACCAAC-CAC-ACCTC--GGTGTGTCCTTGTTGATGACTCTGGATAA-CTTT---GCTGATCGCATGGC--CTTAGAGCCGGCGACGTATCTTTCAAATGTCTGCCCTATCAACTTACGATGGTAGGTGATATGCCTACCATGGTTGTAACGGGTAACGGGGAATCAGGGTTCGATTCCGGAGAGGGAGCCTGAGAAACGGCTACCACATCTAAGGAAGGCAGCAGGCGCGCAAATTACCCACTCCCGGCACGGGGAGGTAGTGACGAAAAATAACGATACGGAACTCTTTTGAGGCTCCGTAATTGGAATGAGTACAATTTAAATCCTTTAACGAG-GATCCA-TTGGAGGGCAAGTCTGGTGCCAGCAGCCGCGGTAATTCCAGCTCCAATAGCGTATATTAAAGTTGTTGCAGTTAAAAAGCTCGTAGTTGGATCTGAGGA-CTAGAGA-TAATGG-T----GCGATA-ACTTCGTTACTGTTAT-TTCTGC-CTAAAAAGAC-AGTGC--TAGGCATTGGTGCTCTTAATTGAGTGCTTTTGCTGCCTGT-CAAGTTTACTTTGAAAAAATTAGAGTGCTCAAAGCAGGCGCTT---TGCCTGAATAGTGGTGCATGGAATAATGGAATAAGATCTTCGGATCTATTTT-GTTGGTTTTCGGAAGCCG-AGGTAATGATTAAGAGAGACAGACGGGGGCATTCGTATTGTGGTGTTAGAGGTGAAATTCTTGGATCGCCGCAAG--ACGAACAACTGCGAAAGCATTTGCCAAGCATGTTTTCATTAATCAAGAACGAAAGTCAGAGGTTCGAAGACGATCAGATACCGTCCTAGTTCTGACCATAAACGATGCCAGCTGGCGATCCGCGGTGGTTGTT-ATTTTCGACCCCGCGGGCAGCC-TCCGGGAAACCAAAGCCTTTGGGTTCCGGGGGAAGTATGATTGCAAAGTCGAAACTTAAAGGAATTGACGGAAGGGCACCACCAGGAGTGGAGCCTGCGGCTTAATTTGACTCAACACGGGAAAACTCACCCGGCCCGGACACTGTTAGGATTGACAGATTGAAAGCTCTTTCTCGATTCGGTGGGTGGTGGTGCATGGCCGTTCTTAGTTGGTGGAG-CGATTTGTCTGGTTAATTCCGATAACGAACGAGACTCTAGCCTGCTAAATAGTCGGGTCGTA-TTATT-----TAGCGACTTTATG-ACTTCTTAGAGGGACAA-GCGGCA-ACTAGTCGCACGAGATTGAGCAATAACAGGTCTGTGATGCCCTTAGATGTTCGGGGCCGCACGCGCGCTACACTGAAGGGAACAACGAG-TAGTTTTCCTGGCCCGAATGGGTCGGGTAACCTGTTGAATACCCTTCGTGACAGGGATCGGGGCTTGCAATTATTCCCCGTGAACGAGGAATTCCCAGTAAGCGCAAGTCA-TAAGCTTGCGTTGATTACGTCCCTGCCCTTTGTACACACCGCCCGTCGCTACTACCGATT--GAATGTTCTGGTGAAATCATCAGAGTGG-TGCC-----GATGGGGTGGTCTCCACT-CCATTGGAA-ACTGC-----TGTTCTTTATTTTATATTATCTGTTTGAGGGGGGCTTGTTGGATTATCTTTAAGAGTTTTAATTCGTTTAAATTTAAGTACTCCATATTTTATT---TTTAGAAGT------GAGTTTTATAATTGTATAGTAACTTTACATGCTTTATTTATGATTTTTTTTTTTGTCATGCCTATGACTGTTGGTGGGTTTGGGAATTGAATTATTCCTTTACATTGTAATTTACCTGATATGGCATTACCTCGATTAAATAACTTAAGTTTTTGATTATTATTTCCTGCTACTACATTTATTTTATTATCTTTTTTTCAAAATGTACTTCCTGGAACAGGA------------------------TGAACTTTA---TATCCTCCTTTATCAACATTT---GGTTTACCTGAAAAGAGAACTGATTTTTTAATTTTTAGTTTACATATTGCTGGTGTTAGTTCTTTAGTTTCTTCTATAAATTTTATTGTTACTTTT---------TTTTCTGCTAACCAAAGTTTTATTTCTTTAAGTTTGTTTAGTTGAAGTATTTTTTGTACTACTTGATTATTATTATTAAGTTTACCTGTATTAGCTGGTGGTTTAACTATGTTAATTACTGATCGAAATTTTAATACTTCTTTTTTTGATCCAACTGGTGGAGGTGATGTAATACTTTTTCAACATATTTTT-
>Mictch_E83_83h_SA11-12
ACTGCAGTAATTCTGGAGCTAATACG-TGCAACTAAGCCTAGACC-TTCATGGAAT-GGGCGCATTTATTAGATCAAAACCAAC-CAC-ACCTC--GGTGTGTCCTTGTTGATGACTCTGGATAA-CTTT---GCTGATCGCATGGC--CTTAGAGCCGGCGACGTATCTTTCAAATGTCTGCCCTATCAACTTACGATGGTAGGTGATATGCCTACCATGGTTGTAACGGGTAACGGGGAATCAGGGTTCGATTCCGGAGAGGGAGCCTGAGAAACGGCTACCACATCTAAGGAAGGCAGCAGGCGCGCAAATTACCCACTCCCGGCACGGGGAGGTAGTGACGAAAAATAACGATACGGAACTCTTTTGAGGCTCCGTAATTGGAATGAGTACAATTTAAATCCTTTAACGAG-GATCCA-TTGGAGGGCAAGTCTGGTGCCAGCAGCCGCGGTAATTCCAGCTCCAATAGCGTATATTAAAGTTGTTGCAGTTAAAAAGCTCGTAGTTGGATCTGAGGA-CTAGAGA-TAATGG-T----GCGATA-ACTTCGTTACTGTTAT-TTCTGC-CTAAAAAGAC-AGTGC--TAGGCATTGGTGCTCTTAATTGAGTGCTTTTGCTGCCTGT-CAAGTTTACTTTGAAAAAATTAGAGTGCTCAAAGCAGGCGCTT---TGCCTGAATAGTGGTGCATGGAATAATGGAATAAGATCTTCGGATCTATTTT-GTTGGTTTTCGGAAGCCG-AGGTAATGATTAAGAGAGACAGACGGGGGCATTCGTATTGTGGTGTTAGAGGTGAAATTCTTGGATCGCCGCAAG--ACGAACAACTGCGAAAGCATTTGCCAAGCATGTTTTCATTAATCAAGAACGAAAGTCAGAGGTTCGAAGACGATCAGATACCGTCCTAGTTCTGACCATAAACGATGCCAGCTGGCGATCCGCGGTGGTTGTT-ATTTTCGACCCCGCGGGCAGCC-TCCGGGAAACCAAAGCCTTTGGGTTCCGGGGGAAGTATGATTGCAAAGTCGAAACTTAAAGGAATTGACGGAAGGGCACCACCAGGAGTGGAGCCTGCGGCTTAATTTGACTCAACACGGGAAAACTCACCCGGCCCGGACACTGTTAGGATTGACAGATTGAAAGCTCTTTCTCGATTCGGTGGGTGGTGGTGCATGGCCGTTCTTAGTTGGTGGAG-CGATTTGTCTGGTTAATTCCGATAACGAACGAGACTCTAGCCTGCTAAATAGTCGGGTCGTA-TTATT-----TAGCGACTTTATG-ACTTCTTAGAGGGACAA-GCGGCA-ACTAGTCGCACGAGATTGAGCAATAACAGGTCTGTGATGCCCTTAGATGTTCGGGGCCGCACGCGCGCTACACTGAAGGGAACAACGAG-TAGTTTTCCTGGCCCGAATGGGTCGGGTAACCTGTTGAATACCCTTCGTGACAGGGATCGGGGCTTGCAATTATTCCCCGTGAACGAGGAATTCCCAGTAAGCGCAAGTCA-TAAGCTTGCGTTGATTACGTCCCTGCCCTTTGTACACACCGCCCGTCGCTACTACCGATT--GAATGTTCTGGTGAAATCATCAGAGTGG-TGCC-----GATGGGGTGGTCTCCACT-CCATTGGAA-ACTGC-----TGTTCTTTATTTTATATTATCTGTTTGAGGGGGGCTTGTTGGATTATCTTTAAGAGTTTTAATTCGTTTAAATTTAAGTACTCCATATTTTATT---TTTAGAAGT------GAGTTTTATAATTGTATAGTAACTTTACATGCTTTATTTATGATTTTTTTTTTTGTCATGCCTATGACTGTTGGTGGGTTTGGGAATTGAATTATTCCTTTACATTGTAATTTACCTGATATGGCATTACCTCGATTAAATAACTTAAGTTTTTGATTATTATTTCCTGCTACTACATTTATTTTATTATCTTTTTTTCAAAATGTACTTCCTGGAACAGGA------------------------TGAACTTTA---TATCCTCCTTTATCAACATTT---GGTTTACCTGAAAAGAGAACTGATTTTTTAATTTTTAGTTTACATATTGCTGGTGTTAGTTCTTTAGTTTCTTCTATAAATTTTATTGTTACTTTT---------TTTTCTGCTAACCAAAGTTTTATTTCTTTAAGTTTGTTTAGTTGAAGTATTTTTTGTACTACTTGATTATTATTATTAAGTTTACCTGTATTAGCTGGTGGTTTAACTATGTTAATTACTGATCGAAATTTTAATACTTCTTTTTTTGATCCAACTGGTGGAGGTGATGTAATACTTTTTCAACATATTTTT-
>MicspD_KP730487
ACTGCAGTAATTCTGGAGCTAATACG-TGCAACTAAGCCTAGACC-TTTACGGAAT-AGGCGCATTTATTAGATCAAAACCAAC-CAC-ACTTT---GTGTGTCCTTGTTGATGACTCTGGATAA-CTTT---GCTGATCGCATGGC--CTTCGAGCCGGCGACGTATCTTTCAAATGTCTGCCCTATCAACTTACGATGGTAGGTGATATGCCTACCATGGTTGTAACGGGTAACGGGGAATCAGGGTTCGATTCCGGAGAGGGAGCCTGAGAAACGGCTACCACATCTAAGGAAGGCAGCAGGCGCGCAAATTACCCACTCCCAGCACGGGGAGGTAGTGACGAAAAATAACGATACGGAACTCTTTTGAGGCTCCGTAATTGGAATGAGTACAATTTAAATCCTTTAACGAG-GATCAA-TTGGAGGGCAAGTCTGGTGCCAGCAGCCGCGGTAATTCCAGCTCCAATAGCGTATATTAAAGTTGTTGCAGTTAAAAAGCTCGTAGTTGGATCTGAGGA-TTAGAGA-TAATGG-T----GCGATA-ACTTCGTAACTGTTGT-CTCTGC-CTAAAAAGAC-GGTGC--TAGGCTTTGGTGCTCTTAACTGAGTGCCTCTGCTGCCCGT-CAAGTTTACTTTGAAAAAATTAGAGTGCTCAAAGCAGGCGCTT---TGCCTGAATAGTGGTGCATGGAATAATGGAATAAGATCTTCGGATCTATTTT-GTTGGTTTTCGGAAGCCG-AGATAATGATTAAGAGAGACAGACGGGGGCATTCGTATTGTGGTGTTAGAGGTGAAATTCTTGGATCGCCGCAAG--ACGAACAACTGCGAAAGCATTTGCCAAGCATGTTTTCATTAATCAAGAACGAAAGTCAGAGGTTCGAAGACGATCAGATACCGTCCTAGTTCTGACCATAAACGATGCCAGCTGGCGATCCGCGGTGGTTGTT-ATTTTCGACCCCGCGGGCAGCC-TCCGGGAAACCAAAGCCTTTGGGTTCCGGGGGAAGTATGATTGCAAAGTCGAAACTTAAAGGAATTGACGGAAGGGCACCACCAGGAGTGGAGCCTGCGGCTTAATTTGACTCAACACGGGAAAACTCACCCGGCCCGGACACTGTGAGGATTGACAGATTGAAAGCTCTTTCTCGATTCGGTGGGTGGTGGTGCATGGCCGTTCTTAGTTGGTGGAG-CGATTTGTCTGGTTAATTCCGATAACGAACGAGACTCTAGCCTGCTAAATAGTCGGGTCGTA-TTCTT-----TAGCGTCCTTTTG-ACTTCTTAGAGGGACAA-GCGGCA-ACTAGTCGCACGAGATTGAGCAATAACAGGTCTGTGATGCCCTTAGATGTTCGGGGCCGCACGCGCGCTACACTGAAGGGAACAACGAG-TAATTTTCCTGGCCCGAATGGGTCGGGTAACCTGTTGAATACCCTTCGTGACAGGGATCGGGGCTTGCAATTATTCCCCGTGAACGAGGAATTCCCAGTAAGCGCAAGTCA-TAAGCTTGCGTTGATTACGTCCCTGCCCTTTGTACACACCGCCCGTCGCTACTACCGATT--GAATGTTCTGGTGAAATCATTGGAGTGG-TGCC-----GATGGGGTGGTCTCCACT-CCATGGGAA-ACCGC-----AGTTTTATATTTTATTTTGTCTGTTTGAGGTGGATTAATTGGACTTTCATTAAGAGTATTAATTCGTTTTAATTTAAGAACTCCTTATTTTGTG---TTTAGTAGT------GAATTTTATAATTCAGTTGTAACTTTGCATGCTTTATTTATGATTTTTTTCTTTGTAATGCCAATGACTGTAGGTGGATTTGGAAATTGGATTATTCCTATTCATTGTAATTTACCTGATATGGCTTTGCCTCGATTAAAAAATTTAAGGTTTTGGTTATTATTTCCAGCTTTATGTTTTATTTTATTATCTTTTTTTCAGAGGGTATTGCCTGGAACAGGA------------------------TGGACTTTA---TATCCTCCCTTATCAACATTT---GGTTTACCAGATAAGAGGGTGGATTTTTTAATTTTTAGGTTACATGTAGCTGGTGTAAGTTCTTTGGTTTCTTCAATAAACTTTATAGTTACTTTT---------TTTTCAGCAAATGTTGGGTTTATTTCTTTAAGTTTATTTAGTTGAAGTATTTTTTGTACTACTTGATTATTGCTTTTAAGGTTACCTGTATTAGCTGGAGGATTAACTATGTTGATTGGAGATCGAAATTTCAATACATCTTTTTTTGATCCCACTGGAGGG-------------------------------
>MicspC_KP730493
ACTGCAGTAATTCTGGAGCTAATACG-TGCAACTAAGCCTAGACC-TTTACGGAAT-AGGCGCATTTATTAGATCAAAACCAAC-CAC-ACTTT---GTGTGTCCTTGTTGATGACTCTGGATAA-CTTT---GCTGATCGCATGGC--CTTAGAGCCGGCGACGTATCTTTCAAATGTCTGCCCTATCAACTTACGATGGTAGGTGATATGCCTACCATGGTTGTAACGGGTAACGGGGAATCAGGGTTCGATTCCGGAGAGGGAGCCTGAGAAACGGCTACCACATCTAAGGAAGGCAGCAGGCGCGCAAATTACCCACTCCCGGCACGGGGAGGTAGTGACGAAAAATAACGATACGGAACTCTTTTGAGGCTCCGTAATTGGAATGAGTACAATTTAAATCCTTTAACGAG-GATCCA-TTGGAGGGCAAGTCTGGTGCCAGCAGCCGCGGTAATTCCAGCTCCAATAGCGTATATTAAAGTTGTTGCAGTTAAAAAGCTCGTAGTTGGATCTGAGGA-TTAGAGA-TAATGG-T----GCGATA-ACTTCGTAACTGTTAT-TTCTGC-CTAAAAAGAC-GGTGC--TAGGCTTTGGTGCTCTTAACTGAGTGCCTCTGCTGCCCGT-CAAGTTTACTTTGAAAAAATTAGAGTGCTCAAAGCAGGCGCTT---TGCCTGAATAGTGGTGCATGGAATAATGGAATAAGATCTTCGGATCTATTTT-GTTGGTTTTCGGAAGCCG-AGATAATGATTAAGAGAGACAGACGGGGGCATTCGTATTGTGGTGTTAGAGGTGAAATTCTTGGATCGCCGCAAG--ACGAACAACTGCGAAAGCATTTGCCAAGCATGTTTTCATTAATCAAGAACGAAAGTCAGAGGTTCGAAGACGATCAGATACCGTCCTAGTTCTGACCATAAACGATGCCAGCTGGCGATCCGCGGTGGTTGTT-ATTTTCGACCCCGCGGGCAGCC-TCCGGGAAACCAAAGCCTTTGGGTTCCGGGGGAAGTATGATTGCAAAGTCGAAACTTAAAGGAATTGACGGAAGGGCACCACCAGGAGTGGAGCCTGCGGCTTAATTTGACTCAACACGGGAAAACTCACCCGGCCCGGACACTGTGAGGATTGACAGATTGAAAGCTCTTTCTCGATTCGGTGGGTGGTGGTGCATGGCCGTTCTTAGTTGGTGGAG-CGATTTGTCTGGTTAATTCCGATAACGAACGAGACTCTAGCCTGCTAAATAGTCGGGTCGTA-TCCTT-----TAGCGATCTTTTG-ACTTCTTAGAGGGACAA-GCGGCA-ACTAGTCGCACGAGATTGAGCAATAACAGGTCTGTGATGCCCTTAGATGTTCGGGGCCGCACGCGCGCTACACTGAAGGGAACAACGAG-TAATTTTCCTGGCCCGAATGGGTCGGGTAACCTGTTGAATACCCTTCGTGACAGGGATCGGGGCTTGCAATTATTCCCCGTGAACGAGGAATTCCCAGTAAGCGCAAGTCA-TAAGCTTGCGTTGATTACGTCCCTGCCCTTTGTACACACCGCCCGTCGCTACTACCGATT--GAATGTTCTGGTGAAATCATTGGAGTGG-TGCC-----GATGGGGTGGTCTCCACC-CCATAGGAA-GCCGC-------------------------------------------------------------------------------------------------------------------------------------------------------------------------------------------------------------------------------------------------------------------------------------------------------------------------------------------------------------------------------------------------------------------------------------------------------------------------------------------------------------------------------------------------------------------------------------------------------------------------------------------------------------------------------------------------------------------------
>MicspC_KP730483
ACTGCAGTAATTCTGGAGCTAATACG-TGCAACTAAGCCTAGACC-TTTACGGAAT-AGGCGCATTTATTAGATCAAAACCAAC-CAC-ACTTT---GTGTGTCCTTGTTGATGACTCTGGATAA-CTTT---GCTGATCGCATGGC--CTTAGAGCCGGCGACGTATCTTTCAAATGTCTGCCCTATCAACTTACGATGGTAGGTGATATGCCTACCATGGTTGTAACGGGTAACGGGGAATCAGGGTTCGATTCCGGAGAGGGAGCCTGAGAAACGGCTACCACATCTAAGGAAGGCAGCAGGCGCGCAAATTACCCACTCCCGGCACGGGGAGGTAGTGACGAAAAATAACGATACGGAACTCTTTTGAGGCTCCGTAATTGGAATGAGTACAATTTAAATCCTTTAACGAG-GATCCA-TTGGAGGGCAAGTCTGGTGCCAGCAGCCGCGGTAATTCCAGCTCCAATAGCGTATATTAAAGTTGTTGCAGTTAAAAAGCTCGTAGTTGGATCTGAGGA-TTAGAGA-TAATGG-T----GCGATA-ACTTCGTAACTGTTAT-TTCTGC-CTAAAAAGAC-GGTGC--TAGGCTTTGGTGCTCTTAACTGAGTGCCTCTGCTGCCCGT-CAAGTTTACTTTGAAAAAATTAGAGTGCTCAAAGCAGGCGCTT---TGCCTGAATAGTGGTGCATGGAATAATGGAATAAGATCTTCGGATCTATTTT-GTTGGTTTTCGGAAGCCG-AGATAATGATTAAGAGAGACAGACGGGGGCATTCGTATTGTGGTGTTAGAGGTGAAATTCTTGGATCGCCGCAAG--ACGAACAACTGCGAAAGCATTTGCCAAGCATGTTTTCATTAATCAAGAACGAAAGTCAGAGGTTCGAAGACGATCAGATACCGTCCTAGTTCTGACCATAAACGATGCCAGCTGGCGATCCGCGGTGGTTGTT-ATTTTCGACCCCGCGGGCAGCC-TCCGGGAAACCAAAGCCTTTGGGTTCCGGGGGAAGTATGATTGCAAAGTCGAAACTTAAAGGAATTGACGGAAGGGCACCACCAGGAGTGGAGCCTGCGGCTTAATTTGACTCAACACGGGAAAACTCACCCGGCCCGGACACTGTGAGGATTGACAGATTGAAAGCTCTTTCTCGATTCGGTGGGTGGTGGTGCATGGCCGTTCTTAGTTGGTGGAG-CGATTTGTCTGGTTAATTCCGATAACGAACGAGACTCTAGCCTGCTAAATAGTCGGGTCGTA-TCCTT-----TAGCGATCTTTTG-ACTTCTTAGAGGGACAA-GCGGCA-ACTAGTCGCACGAGATTGAGCAATAACAGGTCTGTGATGCCCTTAGATGTTCGGGGCCGCACGCGCGCTACACTGAAGGGAACAACGAG-TAATTTTCCTGGCCCGAATGGGTCGGGTAACCTGTTGAATACCCTTCGTGACAGGGATCGGGGCTTGCAATTATTCCCCGTGAACGAGGAATTCCCAGTAAGCGCAAGTCA-TAAGCTTGCGTTGATTACGTCCCTGCCCTTTGTACACACCGCCCGTCGCTACTACCGATT--GAATGTTCTGGTGAAATCATTGGAGTGG-TGCC-----GATGGGGTGGTCTCCACC-CCATAGGAA-GCCGC-------------------------------------------------------------------------------------------------------------------------------------------------------------------------------------------------------------------------------------------------------------------------------------------------------------------------------------------------------------------------------------------------------------------------------------------------------------------------------------------------------------------------------------------------------------------------------------------------------------------------------------------------------------------------------------------------------------------------
>MicspB_KP730505
ACTGCAGTAATTCTGGAGCTAATACG-TGCAACTAAGCCCAGACC-TTTACGGAAT-GGGCGCATTTATTAGATCAAAACCAAC-CAC-ACTTC--GGTGTGTCCTTGTTGATGACTCTGGATAA-CTTT---GCTGATCGCATGGC--CTCAGAGCCGGCGACGTATCTTTCAAATGTCTGCCCTATCAACTTACGATGGTAGGTGATATGCCTACCATGGTTGTAACGGGTAACGGGGAATCAGGGTTCGATTCCGGAGAGGGAGCCTGAGAAACGGCTACCACATCTAAGGAAGGCAGCAGGCGCGCAAATTACCCACTCCCGGCACGGGGAGGTAGTGACGAAAAATAACGATACGGAACTCTTTTGAGGCTCCGTAATTGGAATGAGTACAATTTAAATCCTTTAACGAG-GATCCA-TTGGAGGGCAAGTCTGGTGCCAGCAGCCGCGGTAATTCCAGCTCCAATAGCGTATATTAAAGTTGTTGCAGTTAAAAAGCTCGTAGTTGGATCTGAGGA-TTAGAAA-TAATGG-T----GCGATA-ACTTCGTAACTGTTAT-TTCTGC-CTAAAAAGAC-GGTGC--TAGGCTTTGGTGCTCTTAACTGAGTGCCTCTGCTGCCCGT-CAAGTTTACTTTGAAAAAATTAGAGTGCTCAAAGCAGGCGCTT---TGCCTGAATAGTGGTGCATGGAATAATGGAATAAGATCTTCGGATCTATTTT-GTTGGTTTTCGGAAGCCG-AGGTAATGATTAAGAGAGACAGACGGGGGCATTCGTATTGTGGTGTTAGAGGTGAAATTCTTGGATCGCCGCAAG--ACGAACAACTGCGAAAGCATTTGCCAAGCATGTTTTCATTAATCAAGAACGAAAGTCAGAGGTTCGAAGACGATCAGATACCGTCCTAGTTCTGACCATAAACGATGCCAGCTGGCGATCCGCGGTGGTTGTT-ATTTTCGACCCCGCGGGCAGCC-TCCGGGAAACCAAAGCCTATGGGTTCCGGGGGAAGTATGATTGCAAAGTCGAAACTTAAAGGAATTGACGGAAGGGCACCACCAGGAGTGGAGCCTGCGGCTTAATTTGACTCAACACGGGAAAACTCACCCGGCCCGGACACTGTGAGGATTGACAGATTGAAAGCTCTTTCTCGATTCGGTGGGTGGTGGTGCATGGCCGTTCTTAGTTGGTGGAG-CGATTTGTCTGGTTAATTCCGATAACGAACGAGACTCTAGCCTGCTAAATAGTCGGGTCGTA-TTCTT-----TAGCGTCCTTTCG-ACTTCTTAGAGGGACAA-GCGGCA-ACTAGTCGCACGAGATTGAGCAATAACAGGTCTGTGATGCCCTTAGATGTTCGGGGCCGCACGCGCGCTACACTGAAGGGAACAACGAG-TAGTTTTCCTGGCCCGAATGGGTCGGGTAACCTGTTGAATACCCTTCGTGACAGGGATCGGGGCTTGCAATTATTCCCCGTGAACGAGGAATTCCCAGTAAGCGCAAGTCA-TAAGCTTGCGTTGATTACGTCCCTGCCCTTTGTACACACCGCCCGTCGCTACTACCGATT--GAATGTTCTGGTGAAATCATCAGAGTGG-TGCC-----GATGGAGTGGTCTCCACT-CCATGGGAA-ACTGC--------------------------------------------AGGATTGCCTTTAAGTATTTTAATTCGTTTTAACTTAAGAACTCCTTATTTTGTT---CTTAGAAGT------GAATTTTATAATTCAGTTGTTACTTTACATGCTTTATTTATGATTTTTTTTTTTGTAATGCCAATGACAGTTGGGGGGTTTGGAAATTGAATTATTCCTATTCATTGTAATATGCCTGATATGGCTTTACCTCGTTTAAAAAAATTGAGTTTTTGATTGTTATTTCCTGCTTTAAGTTTTATATTATTATCATTTTTCCAGAAAGTTTTACCTGGAACGGGA------------------------TGAACTTTA---TATCCTCCTTTTTCTACTTTT---GGTTTACCTGAGAAGAGAGTAGATTTTATGATTTTTAGTCTTCATGTAGCTGGTGTTAGGTCTTTAGTGTCTTCTATAAAATTTATTGTAACTTTT---------TTTTCTTCTAAAAATAGATATATTTCTTTAAGTTTATTTAGATGAAGAGTTTTATGTACTACGTGATTATTATTATTAAGTCTTCCTGTTTTAGCTGGGGGTTTAACTATGCTTATTAGAGATCGGAAATTTAAAACTTCTTTT-------------------------------------------------
>MicspA_KP730494
ACTGCAGTAATTCTGGAGCTAATACG-TGCAACTAAGCCTAGACC-TTTACGGAAT-GGGCGCATTTATTAGATCAAAACCAAC-CAC-ACTTC--GGTGTGTCCTTGTTGATGACTCTGGATAA-CTTT---GCTGATCGCATGGC--CTTAGCGCCGGCGACGTATCTTTCAAATGTCTGCCCTATCAACTTACGATGGTAGGTGATATGCCTACCATGGTTGTAACGGGTAACGGGGAATCAGGGTTCGATTCCGGAGAGGGAGCCTGAGAAACGGCTACCACATCTAAGGAAGGCAGCAGGCGCGCAAATTACCCACTCCCGGCACGGGGAGGTAGTGACGAAAAATAACGATACGGAACTCTTTTGAGGCTCCGTAATTGGAATGAGTACAATTTAAATCCTTTAACAAG-GATCCA-TTGGAGGGCAAGTCTGGTGCCAGCAGCCGCGGTAATTCCAGCTCCAATAGCGTATATTAAAGTTGTTGCAGTTAAAAAGCTCGTAGTTGGATCTGAGGA-CTAGAGA-TAATGG-T----GCGATA-ACTTCGTAACTGTTAT-TTCTGC-CTAAAAAGAC-GGTGC--TAGGCTTTGGTGCTCTTAACTGAGTGCCTCTGCTGCCCGT-CAAGTTTACTTTGAAAAAATTAGAGTGCTCAAAGCAGGCGCTT---TGCCTGAATAGTGGTGCATGGAATAATGGAATAAGATCTTCGGATCTATTTT-GTTGGTTTTCGGAAGCCG-AGGTAATGATTAAGAGAGACAGACGGGGGCATTCGTATTGTGGTGTTAGAGGTGAAATTCTTGGATCGCCGCAAG--ACGAACAACTGCGAAAGCATTTGCCAAGCATGTTTTCATTAATCAAGAACGAAAGTCAGAGGTTCGAAGACGATCAGATACCGTCCTAGTTCTGACCATAAACGATGCCAGCTGGCGATCCGCGGTGGTTGTT-ATTTTCGACCCCGCGGGCAGCN-NNNNNNNNNNNNNNNNNNNNNNNNNNNNNNNNNNNNNNNNNNNNNNNNNNNNNNNNNNNNNNNNNNNNNNNNNNNNNNNNNNNNNNNNNNNNNNNNNNNNNNNNNNNNNNCTC-ACACGGGAAAACTCACCCGGCCCGGACACTGTGAGGATTGACAGATTGAAAGCTCTTTCTCGATTCGGTGGGTGGTGGTGCATGGCCGTTCTTAGTTGGTGGAG-CGATTTGTCTGGTTAATTCCGATAACGAACGAGACTCTAGCCTGCTAAATAGTCGGGTCGTA-TTCTT-----TAGCGTCCTTTTG-ACTTCTTAGAGGGACAA-GCGGCA-ACTAGTCGCACGAGATTGAGCAATAACAGGTCTGTGATGCCCTTAGATGTTCGGGGCCGCACGCGCGCTACACTGAAGGGAACAACGAG-TAGTTTTCCTGGCCCGAATGGGTCGGGTAACCTGTTGAATACCCTTCGTGACAGGGATCGGGGCTTGCAATTATTCCCCGTGAACGAGGAATTCCCAGTAAGCGCAAGTCA-TAAGCTTGCGTTGATTACGTCCCTGCCCTTTGTACACACCGCCCGTCGCTACTACCGATT--GAATGTTCTGGTGAAATCATTAGAGTGG-TGCC-----GATGGAGTGGTCTCCACT-CCATGGGAA-ACTGC-------------------------------------------------------------------------------------------------------------------------------------------------------------------------------------------------------------------------------------------------------------------------------------------------------------------------------------------------------------------------------------------------------------------------------------------------------------------------------------------------------------------------------------------------------------------------------------------------------------------------------------------------------------------------------------------------------------------------
>Micsep_S113
------------------------------------------------------------------------------------------------------------------------------------------------------------------------------------------------------------------------------------------------------------------------------------------------------------------------------------------------------------------------------------------------------------------------------------------------------------------------------------------------------------------------------------------------------------------------------------------------------------------------------------------------------------------------------------------------------------------------------------------------------------------------------------------------------------------------------------------------------------------------------------------------------------------------------------------------------------------------------------------------------------------------------------------------------------------------------------------------------------------------------------------------------------------------------------------------------------------------------------------------------------------------------------------------------------------------------------------------------------------------------------------------------------------------------------------------------------------------------------------------------------------------------------------------------------------------------------------------------------------------------------------------------------------------------------------------------------------------------------------------------------TTATTGGTTTATCTTTAAGTGTTTTGATTCGTTTCAATCTAAGAACTCCATATTTTGTT---TTTTCAAGA------GAATTTTATAATTCAGTAGTTACATTACATGCTATTTTTATGATCTTTTTCTTTGTAATGCCAATGACAGTAGGAGGTTTTGGGAATTGGATAATTCCTTTACATTGTAATCTGCCTGATATGGCTTTACCTCGCTTAAATAATTTAAGTTTTTGATTATTATTTCCAGCATTAAGATTTGTTTTATTATCTTTTTTCCAGAAAGTTCTTCCAGGAACAGGA------------------------TGAACTTTA---TATCCTCCTCTCTCAACTTTC---GGATTACCTGAAAAGAGTGTAGATTTCCTAATTTTTAGTCTTCATGTTGCAGGTGTTAGATCTCTTGTTTCTTCTATTAATTTTATAGTTACATTC---------TTTTCTTCAAATACTAGTTTTATTTCTTTAAGTCTTTTTAGTTGAAGAATTCTTTGTACTACTTGATTACTTTTATTAAGATTACCCGTGCTTGCTGGTGGTCTTACTATGTTAATTAGAGATCGAAATTTTAACACCTCATTTTTTGATCCAACCGGAGGTGGAGATGCTATTTTATTCCAACATATTTTT-
>Micsep_S112_1a_SA02-3
ACTGCAGTAATTCTGGAGCTAATACG-TGCAACTAAGCCTAGACC-TTTACGGAAT-GGGCGCATTTATTAGATCAAAACCAAC-CAC-ACTTC--GGTGTGTCCTTATGGATGACTCTGGATAA-CTTT---GCTGATCGCATGGC--CTTCGAGCCGGCGACGTATCTTTCAAATGTCTGCCCTATCAACTTACGATGGTAGGTGATATGCCTACCATGGTTGTAACGGGTAACGGGGAATCAGGGTTCGATTCCGGAGAGGGAGCCTGAGAAACGGCTACCACATCTAAGGAAGGCAGCAGGCGCGCAAATTACCCACTCCCGGCACGGGGAGGTAGTGACGAAAAATAACGATACGGAACTCTTTTGAGGCTCCGTAATTGGAATGAGTACAATTTAAATCCTTTAACGAG-GATCCA-TTGGAGGGCAAGTCTGGTGCCAGCAGCCGCGGTAATTCCAGCTCCAATAGCGTATATTAAAGTTGTTGCAGTTAAAAAGCTCGTAGTTGGATCTGAGGA-CTAGAGA-TAATGG-T----GCGATA-ACTTCGTAACTGTTAT-TTCTGC-CTAAAAAGAC-GGTGC--TAGGCTTTGGTGCTCTTAACTGAGTGCCTCTGCTGCCCGT-CAAGTTTACTTTGAAAAAATTAGAGTGCTCAAAGCAGGCGATT---TGCCTGAATAGTGGTGCATGGAATAATGGAATAAGATCTTCGGATCTATTTT-GTTGGTTTTCGGAAGCCG-AGGTAATGATTAAGAGAGACAGACGGGGGCATTCGTATTGTGGTGTTAGAGGTGAAATTCTTGGATCGCCGCAAG--ACGAACAACTGCGAAAGCATTTGCCAAGCATGTTTTCATTAATCAAGAACGAAAGTCAGAGGTTCGAAGACGATCAGATACCGTCCTAGTTCTGACCATAAACGATGCCAGCTGGCGATCCGCGGTGGTTGTT-TTTTTCGACCCCGCGGGCAGCC-TCCGGGAAACCAAAGCCTTTAGGTTCCGGGGGAAGTATGATTGCAAAGTCGAAACTTAAAGGAATTGACGGAAGGGCACCACCAGGAGTGGAGCCTGCGGCTTAATTTGACTCAACACGGGAAAACTCACCCGGCCCGGACACTGTGAGGATTGACAGATTGAAAGCTCTTTCTCGATTCGGTGGGTGGTGGTGCATGGCCGTTCTTAGTTGGTGGAG-CGATTTGTCTGGTTAATTCCGATAACGAACGAGACTCTAGCCTGCTAAATAGTCGGGTCGTA-TTCTT-----TAGCGTCCTTTTG-ACTTCTTAGAGGGACAA-GCGGCA-ACTAGTCGCACGAGATTGAGCAATAACAGGTCTGTGATGCCCTTAGATGTTCGGGGCCGCACGCGCGCTACACTGAAGGGAACAACGAG-TAGTTTTCCTGGCCCGAATGGGTCGGGTAACCTGTTGAATACCCTTCGTGACAGGGATCGGGGCTTGCAATTATTCCCCGTGAACGAGGAATTCCTAGTAAGCGCAAGTCA-TAAGCTTGCGTTGATTACGTCCCTGCCCTTTGTACACACCGCCCGTCGCTACTACCGATT--GAATGTTCTGGTGAAATCATCAGAGTGA-TGCC-----GATGGAGTGGTCTCCACT-TCATGGGAA-ATTGC----------------------------------------TTATTGGTTTATCTTTAAGTGTTTTGATTCGTTTCAATCTAAGAACTCCATATTTTGTT---TTTTCAAGA------GAATTTTATAATTCAGTAGTTACATTACATGCTATTTTTATGATCTTTTTCTTTGTAATGCCAATGACAGTAGGAGGTTTTGGGAATTGGATAATTCCTTTACATTGTAATCTGCCTGATATGGCTTTACCTCGCTTAAATAATTTAAGTTTTTGATTATTATTTCCAGCATTAAGATTTGTTTTATTATCTTTTTTCCAGAAAGTTCTTCCAGGAACAGGA------------------------TGAACTTTA---TATCCTCCTCTCTCAACTTTC---GGATTACCTGAAAAGAGTGTAGATTTCCTAATTTTTAGTCTTCATGTTGCAGGTGTTAGATCTCTTGTTTCTTCTATTAATTTTATAGTTACATTC---------TTTTCTTCAAATACTAGTTTTATTTCTTTAAGTCTTTTTAGTTGAAGAATTCTTTGTACTACTTGATTACTTTTATTAAGATTACCCGTGCTTGCTGGTGGTCTTACTATGTTAATTAGAGATCGAAATTTTAACACCTCATTTTTTGATCCAACCGGAGGTGGAGATGCTATTTTATTCCAACATATTTTT-
>Micsep_S111
------------------------------------------------------------------------------------------------------------------------------------------------------------------------------------------------------------------------------------------------------------------------------------------------------------------------------------------------------------------------------------------------------------------------------------------------------------------------------------------------------------------------------------------------------------------------------------------------------------------------------------------------------------------------------------------------------------------------------------------------------------------------------------------------------------------------------------------------------------------------------------------------------------------------------------------------------------------------------------------------------------------------------------------------------------------------------------------------------------------------------------------------------------------------------------------------------------------------------------------------------------------------------------------------------------------------------------------------------------------------------------------------------------------------------------------------------------------------------------------------------------------------------------------------------------------------------------------------------------------------------------------------------------------------------------------------------------------------------------------------------------TTATTGGTTTATCTTTAAGTGTTTTGATTCGTTTCAATCTAAGAACTCCATATTTTGTT---TTTTCAAGA------GAATTTTATAATTCAGTAGTTACATTACATGCTATTTTTATGATCTTTTTCTTTGTAATGCCAATGACAGTAGGAGGTTTTGGGAATTGGATAATTCCTTTACATTGTAATCTGCCTGATATGGCTTTACCTCGCTTAAATAATTTAAGTTTTTGATTATTATTTCCAGCATTAAGATTTGTTTTATTATCTTTTTTCCAGAAAGTTCTTCCAGGAACAGGA------------------------TGAACTTTA---TATCCTCCTCTCTCAACTTTC---GGATTACCTGAAAAGAGTGTAGATTTCCTAATTTTTAGTCTTCATGTTGCAGGTGTTAGATCTCTTGTTTCTTCTATTAATTTTATAGTTACATTC---------TTTTCTTCAAATACTAGTTTTATTTCTTTAAGTCTTTTTAGTTGAAGAATTCTTTGTACTACTTGATTACTTTTATTAAGATTACCCGTGCTTGCTGGTGGTCTTACTATGTTAATTAGAGATCGAAATTTTAACACCTCATTTTTTGATCCAACCGGAGGTGGAGATGCTATTTTATTCCAACATATTTTT-
>Micrub_S58
------------------------------------------------------------------------------------------------------------------------------------------------------------------------------------------------------------------------------------------------------------------------------------------------------------------------------------------------------------------------------------------------------------------------------------------------------------------------------------------------------------------------------------------------------------------------------------------------------------------------------------------------------------------------------------------------------------------------------------------------------------------------------------------------------------------------------------------------------------------------------------------------------------------------------------------------------------------------------------------------------------------------------------------------------------------------------------------------------------------------------------------------------------------------------------------------------------------------------------------------------------------------------------------------------------------------------------------------------------------------------------------------------------------------------------------------------------------------------------------------------------------------------------------------------------------------------------------------------------------------------------------------------------------------------------------------------------------------------------------------------------------------CTTTGAGAGTTCTAATTCGGTTTAATTTAAGAACCCCTTATTTTGTA---TTTAGGGGG------GAATTTTATAATTGTATTGTAACTTTACATGCGTTATTTATGATTTTTTTCTTTGTTATGCCAATGACTGTTGGGGGGTTTGGAAATTGGGTTATACCTATTCATTGTAATTTACCTGATATGGCATTGCCTCGTTTAAATAATTTAAGATTTTGACTTTTATTTCCGGCATTATGTTTTATTTTGTTTTCTTTTTTTCAAAGTGTTTTACCTGGGGCAGGT------------------------TGAACTATT---TATCCCCCTTTATCAACATTA---GGATCACCGGATAAGAGAACAGATTTTTTAATTTTTAGTTTGCACGTAGCAGGGGTAAGTTCTCTGGTTTCTTCAATAAATTTTATTGTAACTTTT---------TTTTCTTCTAAAATTAGATTTATTTCTTTGAGTTTGTTTAGATGAAGAATTTTATGTACTACTTGGTTATTATTATTGAGTTTACCTGTTTTAGCTGGGGGATTAACTATGTTAATTACAGATCGAAATTTTAAAACTTCTTTTTTTGATCCTAC--------------------------------------
>Micrub_S56_27a_SA05-7
ACTGCAGTAATTCTGGAGCTAATACG-TGCAACTAAGCCTAGACC-TTTACGGAAT-GGGCGCATTTATTAGATCAAAACCAAC-CAC-GCTTTCGGGTGTGTCCTTGTTGATGACTCTGGATAA-CTTT---GCTGATCGCATGGC--CTTAGCGCCGGCGACGTATCTTTCAAATGTCTGCCCTATCAACTTACGATGGTAGGTGATATGCCTACCATGGTTGTAACGGGTAACGGGGAATCAGGGTTCGATTCCGGAGAGGGAGCCTGAGAAACGGCTACCACATCTAAGGAAGGCAGCAGGCGCGCAAATTACCCACTCCCGGCACGGGGAGGTAGTGACGAAAAATAACGATACGGAACTCTTTTGAGGCTCCGTAATTGGAATGAGTACAATTTAAATCCTTTAACAAG-GATCCA-TTGGAGGGCAAGTCTGGTGCCAGCAGCCGCGGTAATTCCAGCTCCAATAGCGTATATTAAAGTTGTTGCAGTTAAAAAGCTCGTAGTTGGATCTGAGGA-CTAGAGA-TAATGG-T----GCGATA-ACTTCGTAACTGTTAT-TTCTGC-CTAAAAAGAC-GGTGC--GAGGCTCTGGTGCTCTTAACTGAGTGCCTCTGCTGCCCGT-CAAGTTTACTTTGAAAAAATTAGAGTGCTCAAAGCAGGCGCTT---TGCCTGAATAGTGGTGCATGGAATAATGGAATAAGATCTTCGGATCTATTTT-GTTGGTTTTCGGAAGCCG-AGGTAATGATTAAGAGAGACAGACGGGGGCATTCGTATTGTGGTGTTAGAGGTGAAATTCTTGGATCGCCGCAAG--ACGAACAACTGCGAAAGCATTTGCCAAGCATGTTTTCATTAATCAAGAACGAAAGTCAGAGGTTCGAAGACGATCAGATACCGTCCTAGTTCTGACCATAAACGATGCCAGCTGGCGATCCGCGGTGGTTGTT-ATTTTCGACCCCGCGGGCAGCC-TCCGGGAAACCAAAGCCTTTGGGTTCCGGGGGAAGTATGATTGCAAAGTCGAAACTTAAAGGAATTGACGGAAGGGCACCACCAGGAGTGGAGCCTGCGGCTTAATTTGACTCAACACGGGAAAACTCACCCGGCCCGGACACTGTGAGGATTGACAGATTGAAAGCTCTTTCTCGATTCGGTGGGTGGTGGTGCATGGCCGTTCTTAGTTGGTGGAG-CGATTTGTCTGGTTAATTCCGATAACGAACGAGACTCTAGCCTGCTAAATAGTCGGGACGTA-TTCTT-----TAGCGTTCTTTAG-ACTTCTTAGAGGGACAA-GCGGCA-ACTAGTCGCACGAGATTGAGCAATAACAGGTCTGTGATGCCCTTAGATGTTCGGGGCCGCACGCGCGCTACACTGAAGGAAACAACGAG-TAGTTTTCCTGGCCCGAATGGGTCGGGTAATCTGTTGAATATCCTTCGTGACAGGGATCGGGGCTTGCAATTATTCCCCGTGAACGAGGAATTCCCAGTAAGCGCAAGTCA-TAAGCTTGCGTTGATTACGTCCCTGCCCTTTGTACACACCGCCCGTCGCTACTACCGATT--GAATGTTCTGGTGAAATCATTAGAGTGG-TGCC-----GATGGAGTGGTCCCCACT-CCATGGGAW-RYYGC--------------------------TGTTTGAGGGAGGTTTGATAGGGCTTTCTTTGAGAGTTCTAATTCGGTTTATTTAAGAACCCCTTATTTTGTA---TTTAGGGGG------GAATTTTATAATTGTATTGTAACTTTACATGCGTTATTTATGATTTTTTTCTTTGTTATGCCAATGACTGTTGGGGGGTTTGGAAATTGGGTTATACCTATTCATTGTAATTTACCTGATATGGCATTGCCTCGTTTAAATAATTTAAGATTTTGACTTTTATTTCCGGCATTATGTTTTATTTTGTTTTCTTTTTTTCAAAGTGTTTTACCTGGGGCAGGT------------------------TGAACTATT---TATCCCCCTTTATCAACATTA---GGATCACCGGATAAGAGAACAGATTTTTTAATTTTTAGTTTGCACGTAGCAGGGGTAAGTTCTCTGGTTTCTTCAATAAATTTTATTGTAACTTTT---------TTTTCTTCTAAAATTAGATTTATTTCTTTGAGTTTGTTTAGATGAAGAATTTTATGTACTACTTGGTTATTATTATTGAGTTTACCTGTTTTAGCTGGGGGATTAACTATGTTAATTACAGATCGAAATTTTAAAACTTCTTTTTTTGATCCTACGGGAGGAGGTGATA------------------------
>Micrub_S52
ACTGCAGTAATTCTGGAGCTAATACG-TGCAACTAAGCCTAGACC-TTTACGGAAT-GGGCGCATTTATTAGATCAAAACCAAC-CAC-GCTTTCGGGTGTGTCCTTGTTGATGACTCTGGATAA-CTTT---GCTGATCGCATGGC--CTTAGCGCCGGCGACGTATCTTTCAAATGTCTGCCCTATCAACTTACGATGGTAGGTGATATGCCTACCATGGTTGTAACGGGTAACGGGGAATCAGGGTTCGATTCCGGAGAGGGAGCCTGAGAAACGGCTACCACATCTAAGGAAGGCAGCAGGCGCGCAAATTACCCACTCCCGGCACGGGGAGGTAGTGACGAAAAATAACGATACGGAACTCTTTTGAGGCTCCGTAATTGGAATGAGTACAATTTAAATCCTTTAACAAG-GATCCA-TTGGAGGGCAAGTCTGGTGCCAGCAGCCGCGGTAATTCCAGCTCCAATAGCGTATATTAAAGTTGTTGCAGTTAAAAAGCTCGTAGTTGGATCTGAGGA-CTAGAGA-TAATGG-T----GCGATA-ACTTCGTAACTGTTAT-TTCTGC-CTAAAAAGAC-GGTGC--GAGGCTCTGGTGCTCTTAACTGAGTGCCTCTGCTGCCCGT-CAAGTTTACTTTGAAAAAATTAGAGTGCTCAAAGCAGGCGCTT---TGCCTGAATAGTGGTGCATGGAATAATGGAATAAGATCTTCGGATCTATTTT-GTTGGTTTTCGGAAGCCG-AGGTAATGATTAAGAGAGACAGACGGGGGCATTCGTATTGTGGTGTTAGAGGTGAAATTCTTGGATCGCCGCAAG--ACGAACAACTGCGAAAGCATTTGCCAAGCATGTTTTCATTAATCAAGAACGAAAGTCAGAGGTTCGAAGACGATCAGATACCGTCCTAGTTCTGACCATAAACGATGCCAGCTGGCGATCCGCGGTGGTTGTT-ATTTTCGACCCCGCGGGCAGCC-TCCGGGAAACCAAAGCCTTTGGGTTCCGGGGGAAGTATGATTGCAAAGTCGAAACTTAAAGGAATTGACGGAAGGGCACCACCAGGAGTGGAGCCTGCGGCTTAATTTGACTCAACACGGGAAAACTCACCCGGCCCGGACACTGTGAGGATTGACAGATTGAAAGCTCTTTCTCGATTCGGTGGGTGGTGGTGCATGGCCGTTCTTAGTTGGTGGAG-CGATTTGTCTGGTTAATTCCGATAACGAACGAGACTCTAGCCTGCTAAATAGTCGGGACGTA-TTCTT-----TAGCGTTCTTTAG-ACTTCTTAGAGGGACAA-GCGGCA-ACTAGTCGCACGAGATTGAGCAATAACAGGTCTGTGATGCCCTTAGATGTTCGGGGCCGCACGCGCGCTACACTGAAGGAAACAACGAG-TAGTTTTCCTGGCCCGAATGGGTCGGGTAATCTGTTGAATATCCTTCGTGACAGGGATCGGGGCTTGCAATTATTCCCCGTGAACGAGGAATTCCCAGTAAGCGCAAGTCA-TAAGCTTGCGTTGATTACGTCCCTGCCCTTTGTACACACCGCCCGTCGCTACTACCGATT--GAATGTTCTGGTGAAATCATTAGAGTGG-TGCC-----GATGGAGTGGTCCCCACT-CCATGGGAA-ACTGC----------------------------------------------------CTTTGAGAGTTCTAATTCGGTTTAATTTAAGAACCCCTTATTTTGTA---TTTAGGGGG------GAATTTTATAATTGTATTGTAACCTTACATGCGTTATTTATGATTTTTTTCTTTGTTATGCCAATGACTGTTGGGGGGTTTGGAAATTGGGTTATACCTATTCATTGTAATTTACCTGATATGGCATTGCCTCGTTTAAATAATTTAAGATTTTGACTTTTATTTCCGGCATTATGTTTTATTTTGTTTTCTTTTTTTCAAAGTGTTTTACCTGGGGCAGGT------------------------TGAACTATT---TATCCTCCTTTATCAACATTA---GGATCACCGGATAAGAGAACAGATTTTTTAATTTTTAGTYTGCATGTAGCAGGGGTAAGTTCTCTGGTTTCTTCAATAAATTTTATTGTAACTTTT---------TTTTCTTCTAAAATTAGGTTTATTTCTTTGAGTTTGTTTAGATGAAGAATTTTATGTACTACTTGGTTATTATTATTGAGTTTACCTGTTTTAGCTGGGGGATTAACTATGTTAATTACAGATCGAAATTTTAAAACTTCTTTTTTTG---------------------------------------------
>Micrub_S51_20a_SA05-7
ACTGCAGTAATTCTGGAGCTAATACG-TGCAACTAAGCCTAGACC-TTTACGGAAT-GGGCGCATTTATTAGATCAAAACCAAC-CAC-GCTTTCGGGTGTGTCCTTGTTGATGACTCTGGATAA-CTTT---GCTGATCGCATGGC--CTTAGCGCCGGCGACGTATCTTTCAAATGTCTGCCCTATCAACTTACGATGGTAGGTGATATGCCTACCATGGTTGTAACGGGTAACGGGGAATCAGGGTTCGATTCCGGAGAGGGAGCCTGAGAAACGGCTACCACATCTAAGGAAGGCAGCAGGCGCGCAAATTACCCACTCCCGGCACGGGGAGGTAGTGACGAAAAATAACGATACGGAACTCTTTTGAGGCTCCGTAATTGGAATGAGTACAATTTAAATCCTTTAACAAG-GATCCA-TTGGAGGGCAAGTCTGGTGCCAGCAGCCGCGGTAATTCCAGCTCCAATAGCGTATATTAAAGTTGTTGCAGTTAAAAAGCTCGTAGTTGGATCTGAGGA-CTAGAGA-TAATGG-T----GCGATA-ACTTCGTAACTGTTAT-TTCTGC-CTAAAAAGAC-GGTGC--GAGGCTCTGGTGCTCTTAACTGAGTGCCTCTGCTGCCCGT-CAAGTTTACTTTGAAAAAATTAGAGTGCTCAAAGCAGGCGCTT---TGCCTGAATAGTGGTGCATGGAATAATGGAATAAGATCTTCGGATCTATTTT-GTTGGTTTTCGGAAGCCG-AGGTAATGATTAAGAGAGACAGACGGGGGCATTCGTATTGTGGTGTTAGAGGTGAAATTCTTGGATCGCCGCAAG--ACGAACAACTGCGAAAGCATTTGCCAAGCATGTTTTCATTAATCAAGAACGAAAGTCAGAGGTTCGAAGACGATCAGATACCGTCCTAGTTCTGACCATAAACGATGCCAGCTGGCGATCCGCGGTGGTTGTT-ATTTTCGACCCCGCGGGCAGCC-TCCGGGAAACCAAAGCCTTTGGGTTCCGGGGGAAGTATGATTGCAAAGTCGAAACTTAAAGGAATTGACGGAAGGGCACCACCAGGAGTGGAGCCTGCGGCTTAATTTGACTCAACACGGGAAAACTCACCCGGCCCGGACACTGTGAGGATTGACAGATTGAAAGCTCTTTCTCGATTCGGTGGGTGGTGGTGCATGGCCGTTCTTAGTTGGTGGAG-CGATTTGTCTGGTTAATTCCGATAACGAACGAGACTCTAGCCTGCTAAATAGTCGGGACGTA-TTCTT-----TAGCGTTCTTTAG-ACTTCTTAGAGGGACAA-GCGGCA-ACTAGTCGCACGAGATTGAGCAATAACAGGTCTGTGATGCCCTTAGATGTTCGGGGCCGCACGCGCGCTACACTGAAGGAAACAACGAG-TAGTTTTCCTGGCCCGAATGGGTCGGGTAATCTGTTGAATATCCTTCGTGACAGGGATCGGGGCTTGCAATTATTCCCCGTGAACGAGGAATTCCCAGTAAGCGCAAGTCA-TAAGCTTGCGTTGATTACGTCCCTGCCCTTTGTACACACCGCCCGTCGCTACTACCGATT--GAATGTTCTGGTGAAATCATTAGAGTGG-TGCC-----GATGGAGTGGTCCCCACT-CCATGGGAA-ACTGC----------------------------------------------------CTTTGAGAGTTCTAATTCGGTTTAATTTAAGAACCCCTTATTTTGTA---TTTAGGGGG------GAATTTTATAATTGTATTGTAACCTTACATGCGTTATTTATGATTTTTTTCTTTGTTATGCCAATGACTGTTGGGGGGTTTGGAAATTGGGTTATACCTATTCATTGTAATTTACCTGATATGGCATTGCCTCGTTTAAATAATTTAAGATTTTGACTTTTATTCCCGGCATTATGTTTTATTTTGTTTTCTTTTTTTCAAAGTGTTTTACCTGGGGCAGGT------------------------TGAACTATT---TATCCTCCTTTATCAACATTA---GGATCACCGGATAAGAGAACAGATTTTTTAATTTTTAGTTTGCATGTAGCAGGGGTAAGTTCTCTGGTTTCTTCAATAAATTTTATTGTAACTTTT---------TTTTCTTCTAAAATTAGGTTTATTTCTTTGAGTTTGTTTAGATGAAGAATTTTATGTACTACTTGGTTATTATTATTGAGTTTACCTGTTTTAGCTGGGGGATTAACTATGTTAATTACAGATCGAAATTTTAAAACTTCTTTTTTTG---------------------------------------------
>Micrub_S50_21a_SA05-7
ACTGCAGTAATTCTGGAGCTAATACG-TGCAACTAAGCCTAGACC-TTTACGGAAT-GGGCGCATTTATTAGATCAAAACCAAC-CAC-GCTTTCGGGTGTGTCCTTGTTGATGACTCTGGATAA-CTTT---GCTGATCGCATGGC--CTTAGCGCCGGCGACGTATCTTTCAAATGTCTGCCCTATCAACTTACGATGGTAGGTGATATGCCTACCATGGTTGTAACGGGTAACGGGGAATCAGGGTTCGATTCCGGAGAGGGAGCCTGAGAAACGGCTACCACATCTAAGGAAGGCAGCAGGCGCGCAAATTACCCACTCCCGGCACGGGGAGGTAGTGACGAAAAATAACGATACGGAACTCTTTTGAGGCTCCGTAATTGGAATGAGTACAATTTAAATCCTTTAACAAG-GATCCA-TTGGAGGGCAAGTCTGGTGCCAGCAGCCGCGGTAATTCCAGCTCCAATAGCGTATATTAAAGTTGTTGCAGTTAAAAAGCTCGTAGTTGGATCTGAGGA-CTAGAGA-TAATGG-T----GCGATA-ACTTCGTAACTGTTAT-TTCTGC-CTAAAAAGAC-GGTGC--GAGGCTCTGGTGCTCTTAACTGAGTGCCTCTGCTGCCCGT-CAAGTTTACTTTGAAAAAATTAGAGTGCTCAAAGCAGGCGCTT---TGCCTGAATAGTGGTGCATGGAATAATGGAATAAGATCTTCGGATCTATTTT-GTTGGTTTTCGGAAGCCG-AGGTAATGATTAAGAGAGACAGACGGGGGCATTCGTATTGTGGTGTTAGAGGTGAAATTCTTGGATCGCCGCAAG--ACGAACAACTGCGAAAGCATTTGCCAAGCATGTTTTCATTAATCAAGAACGAAAGTCAGAGGTTCGAAGACGATCAGATACCGTCCTAGTTCTGACCATAAACGATGCCAGCTGGCGATCCGCGGTGGTTGTT-ATTTTCGACCCCGCGGGCAGCC-TCCGGGAAACCAAAGCCTTTGGGTTCCGGGGGAAGTATGATTGCAAAGTCGAAACTTAAAGGAATTGACGGAAGGGCACCACCAGGAGTGGAGCCTGCGGCTTAATTTGACTCAACACGGGAAAACTCACCCGGCCCGGACACTGTGAGGATTGACAGATTGAAAGCTCTTTCTCGATTCGGTGGGTGGTGGTGCATGGCCGTTCTTAGTTGGTGGAG-CGATTTGTCTGGTTAATTCCGATAACGAACGAGACTCTAGCCTGCTAAATAGTCGGGACGTA-TTCTT-----TAGCGTTCTTTAG-ACTTCTTAGAGGGACAA-GCGGCA-ACTAGTCGCACGAGATTGAGCAATAACAGGTCTGTGATGCCCTTAGATGTTCGGGGCCGCACGCGCGCTACACTGAAGGAAACAACGAG-TAGTTTTCCTGGCCCGAATGGGTCGGGTAATCTGTTGAATATCCTTCGTGACAGGGATCGGGGCTTGCAATTATTCCCCGTGAACGAGGAATTCCCAGTAAGCGCAAGTCA-TAAGCTTGCGTTGATTACGTCCCTGCCCTTTGTACACACCGCCCGTCGCTACTACCGATT--GAATGTTCTGGTGAAATCATTAGAGTGG-TGCC-----GATGGAGTGGTCCCCACT-CCATGGGAA-ACTGC----------------------------------------------------CTTTGAGAGTTCTAATTCGGTTTAATTTAAGAACCCCTTATTTTGTA---TTTAGGGGG------GAATTTTATAATTGTATTGTAACCTTACATGCGTTATTTATGATTTTTTTCTTTGTTATGCCAATGACTGTTGGGGGGTTTGGAAATTGGGTTATACCTATTCATTGTAATTTACCTGATATGGCATTGCCTCGTTTAAATAATTTAAGATTTTGACTTTTATTYCCGGCATTATGTTTTATTTTGTTTTCTTTTTTTCAAAGTGTTTTACCTGGGGCAGGT------------------------TGAACTATT---TATCCCCCTTTATCAACATTA---GGATCACCGGATAAGAGAACAGATTTTTTAATTTTTAGTTTGCACGTAGCAGGGGTAAGTTCTCTGGTTTCTTCAATAAATTTTATTGTAACTTTT---------TTTTCTTCTAAAATTAGGTTTATTTCTTTGAGTTTGTTTAGATGAAGAATTTTATGTACTACTTGGTTATTATTATTGAGTTTACCTGTTTTAGCTGGGGGATTAACTATGTTAATTACAGATCGAAATTTTAAAACTTCTTTTTTTG---------------------------------------------
>Micrub_S49
ACTGCAGTAATTCTGGAGCTAATACG-TGCAACTAAGCCTAGACC-TTTACGGAAT-GGGCGCATTTATTAGATCAAAACCAAC-CAC-GCTTTCGGGTGTGTCCTTGTTGATGACTCTGGATAA-CTTT---GCTGATCGCATGGC--CTTAGCGCCGGCGACGTATCTTTCAAATGTCTGCCCTATCAACTTACGATGGTAGGTGATATGCCTACCATGGTTGTAACGGGTAACGGGGAATCAGGGTTCGATTCCGGAGAGGGAGCCTGAGAAACGGCTACCACATCTAAGGAAGGCAGCAGGCGCGCAAATTACCCACTCCCGGCACGGGGAGGTAGTGACGAAAAATAACGATACGGAACTCTTTTGAGGCTCCGTAATTGGAATGAGTACAATTTAAATCCTTTAACAAG-GATCCA-TTGGAGGGCAAGTCTGGTGCCAGCAGCCGCGGTAATTCCAGCTCCAATAGCGTATATTAAAGTTGTTGCAGTTAAAAAGCTCGTAGTTGGATCTGAGGA-CTAGAGA-TAATGG-T----GCGATA-ACTTCGTAACTGTTAT-TTCTGC-CTAAAAAGAC-GGTGC--GAGGCTCTGGTGCTCTTAACTGAGTGCCTCTGCTGCCCGT-CAAGTTTACTTTGAAAAAATTAGAGTGCTCAAAGCAGGCGCTT---TGCCTGAATAGTGGTGCATGGAATAATGGAATAAGATCTTCGGATCTATTTT-GTTGGTTTTCGGAAGCCG-AGGTAATGATTAAGAGAGACAGACGGGGGCATTCGTATTGTGGTGTTAGAGGTGAAATTCTTGGATCGCCGCAAG--ACGAACAACTGCGAAAGCATTTGCCAAGCATGTTTTCATTAATCAAGAACGAAAGTCAGAGGTTCGAAGACGATCAGATACCGTCCTAGTTCTGACCATAAACGATGCCAGCTGGCGATCCGCGGTGGTTGTT-ATTTTCGACCCCGCGGGCAGCC-TCCGGGAAACCAAAGCCTTTGGGTTCCGGGGGAAGTATGATTGCAAAGTCGAAACTTAAAGGAATTGACGGAAGGGCACCACCAGGAGTGGAGCCTGCGGCTTAATTTGACTCAACACGGGAAAACTCACCCGGCCCGGACACTGTGAGGATTGACAGATTGAAAGCTCTTTCTCGATTCGGTGGGTGGTGGTGCATGGCCGTTCTTAGTTGGTGGAG-CGATTTGTCTGGTTAATTCCGATAACGAACGAGACTCTAGCCTGCTAAATAGTCGGGACGTA-TTCTT-----TAGCGTTCTTTAG-ACTTCTTAGAGGGACAA-GCGGCA-ACTAGTCGCACGAGATTGAGCAATAACAGGTCTGTGATGCCCTTAGATGTTCGGGGCCGCACGCGCGCTACACTGAAGGAAACAACGAG-TAGTTTTCCTGGCCCGAATGGGTCGGGTAATCTGTTGAATATCCTTCGTGACAGGGATCGGGGCTTGCAATTATTCCCCGTGAACGAGGAATTCCCAGTAAGCGCAAGTCA-TAAGCTTGCGTTGATTACGTCCCTGCCCTTTGTACACACCGCCCGTCGCTACTACCGATT--GAATGTTCTGGTGAAATCATTAGAGTGG-TGCC-----GATGGAGTGGTCCCCACT-CCATGGGAA-ACTGC-------------------------------------------------------------------------------------------------------------------------------------------------------------------------------------------------------------------------------------------------------------------------------------------------------------------------------------------------------------------------------------------------------------------------------------------------------------------------------------------------------------------------------------------------------------------------------------------------------------------------------------------------------------------------------------------------------------------------
>Micrub_S48
ACTGCAGTAATTCTGGAGCTAATACG-TGCAACTAAGCCTAGACC-TTTACGGAAT-GGGCGCATTTATTAGATCAAAACCAAC-CAC-GCTTTCGGGTGTGTCCTTGTTGATGACTCTGGATAA-CTTT---GCTGATCGCATGGC--CTTAGCGCCGGCGACGTATCTTTCAAATGTCTGCCCTATCAACTTACGATGGTAGGTGATATGCCTACCATGGTTGTAACGGGTAACGGGGAATCAGGGTTCGATTCCGGAGAGGGAGCCTGAGAAACGGCTACCACATCTAAGGAAGGCAGCAGGCGCGCAAATTACCCACTCCCGGCACGGGGAGGTAGTGACGAAAAATAACGATACGGAACTCTTTTGAGGCTCCGTAATTGGAATGAGTACAATTTAAATCCTTTAACAAG-GATCCA-TTGGAGGGCAAGTCTGGTGCCAGCAGCCGCGGTAATTCCAGCTCCAATAGCGTATATTAAAGTTGTTGCAGTTAAAAAGCTCGTAGTTGGATCTGAGGA-CTAGAGA-TAATGG-T----GCGATA-ACTTCGTAACTGTTAT-TTCTGC-CTAAAAAGAC-GGTGC--GAGGCTCTGGTGCTCTTAACTGAGTGCCTCTGCTGCCCGT-CAAGTTTACTTTGAAAAAATTAGAGTGCTCAAAGCAGGCGCTT---TGCCTGAATAGTGGTGCATGGAATAATGGAATAAGATCTTCGGATCTATTTT-GTTGGTTTTCGGAAGCCG-AGGTAATGATTAAGAGAGACAGACGGGGGCATTCGTATTGTGGTGTTAGAGGTGAAATTCTTGGATCGCCGCAAG--ACGAACAACTGCGAAAGCATTTGCCAAGCATGTTTTCATTAATCAAGAACGAAAGTCAGAGGTTCGAAGACGATCAGATACCGTCCTAGTTCTGACCATAAACGATGCCAGCTGGCGATCCGCGGTGGTTGTT-ATTTTCGACCCCGCGGGCAGCC-TCCGGGAAACCAAAGCCTTTGGGTTCCGGGGGAAGTATGATTGCAAAGTCGAAACTTAAAGGAATTGACGGAAGGGCACCACCAGGAGTGGAGCCTGCGGCTTAATTTGACTCAACACGGGAAAACTCACCCGGCCCGGACACTGTGAGGATTGACAGATTGAAAGCTCTTTCTCGATTCGGTGGGTGGTGGTGCATGGCCGTTCTTAGTTGGTGGAG-CGATTTGTCTGGTTAATTCCGATAACGAACGAGACTCTAGCCTGCTAAATAGTCGGGACGTA-TTCTT-----TAGCGTTCTTTAG-ACTTCTTAGAGGGACAA-GCGGCA-ACTAGTCGCACGAGATTGAGCAATAACAGGTCTGTGATGCCCTTAGATGTTCGGGGCCGCACGCGCGCTACACTGAAGGAAACAACGAG-TAGTTTTCCTGGCCCGAATGGGTCGGGTAATCTGTTGAATATCCTTCGTGACAGGGATCGGGGCTTGCAATTATTCCCCGTGAACGAGGAATTCCCAGTAAGCGCAAGTCA-TAAGCTTGCGTTGATTACGTCCCTGCCCTTTGTACACACCGCCCGTCGCTACTACCGATT--GAATGTTCTGGTGAAATCATTAGAGTGG-TGCC-----GATGGAGTGGTCCCCACT-CCATGGGAA-ACTGC-------------------------------------------------------------------------------------------------------------------------------------------------------------------------------------------------------------------------------------------------------------------------------------------------------------------------------------------------------------------------------------------------------------------------------------------------------------------------------------------------------------------------------------------------------------------------------------------------------------------------------------------------------------------------------------------------------------------------
>Micrub_S47
ACTGCAGTAATTCTGGAGCTAATACG-TGCAACTAAGCCTAGACC-TTTACGGAAT-GGGCGCATTTATTAGATCAAAACCAAC-CAC-GCTTTCGGGTGTGTCCTTGTTGATGACTCTGGATAA-CTTT---GCTGATCGCATGGC--CTTAGCGCCGGCGACGTATCTTTCAAATGTCTGCCCTATCAACTTACGATGGTAGGTGATATGCCTACCATGGTTGTAACGGGTAACGGGGAATCAGGGTTCGATTCCGGAGAGGGAGCCTGAGAAACGGCTACCACATCTAAGGAAGGCAGCAGGCGCGCAAATTACCCACTCCCGGCACGGGGAGGTAGTGACGAAAAATAACGATACGGAACTCTTTTGAGGCTCCGTAATTGGAATGAGTACAATTTAAATCCTTTAACAAG-GATCCA-TTGGAGGGCAAGTCTGGTGCCAGCAGCCGCGGTAATTCCAGCTCCAATAGCGTATATTAAAGTTGTTGCAGTTAAAAAGCTCGTAGTTGGATCTGAGGA-CTAGAGA-TAATGG-T----GCGATA-ACTTCGTAACTGTTAT-TTCTGC-CTAAAAAGAC-GGTGC--GAGGCTCTGGTGCTCTTAACTGAGTGCCTCTGCTGCCCGT-CAAGTTTACTTTGAAAAAATTAGAGTGCTCAAAGCAGGCGCTT---TGCCTGAATAGTGGTGCATGGAATAATGGAATAAGATCTTCGGATCTATTTT-GTTGGTTTTCGGAAGCCG-AGGTAATGATTAAGAGAGACAGACGGGGGCATTCGTATTGTGGTGTTAGAGGTGAAATTCTTGGATCGCCGCAAG--ACGAACAACTGCGAAAGCATTTGCCAAGCATGTTTTCATTAATCAAGAACGAAAGTCAGAGGTTCGAAGACGATCAGATACCGTCCTAGTTCTGACCATAAACGATGCCAGCTGGCGATCCGCGGTGGTTGTT-ATTTTCGACCCCGCGGGCAGCC-TCCGGGAAACCAAAGCCTTTGGGTTCCGGGGGAAGTATGATTGCAAAGTCGAAACTTAAAGGAATTGACGGAAGGGCACCACCAGGAGTGGAGCCTGCGGCTTAATTTGACTCAACACGGGAAAACTCACCCGGCCCGGACACTGTGAGGATTGACAGATTGAAAGCTCTTTCTCGATTCGGTGGGTGGTGGTGCATGGCCGTTCTTAGTTGGTGGAG-CGATTTGTCTGGTTAATTCCGATAACGAACGAGACTCTAGCCTGCTAAATAGTCGGGACGTA-TTCTT-----TAGCGTTCTTTAG-ACTTCTTAGAGGGACAA-GCGGCA-ACTAGTCGCACGAGATTGAGCAATAACAGGTCTGTGATGCCCTTAGATGTTCGGGGCCGCACGCGCGCTACACTGAAGGAAACAACGAG-TAGTTTTCCTGGCCCGAATGGGTCGGGTAATCTGTTGAATATCCTTCGTGACAGGGATCGGGGCTTGCAATTATTCCCCGTGAACGAGGAATTCCCAGTAAGCGCAAGTCA-TAAGCTTGCGTTGATTACGTCCCTGCCCTTTGTACACACCGCCCGTCGCTACTACCGATT--GAATGTTCTGGTGAAATCATTAGAGTGG-TGCC-----GATGGAGTGGTCCCCACT-CCATGGGAA-ACTGC----------------------------------------------------CTTTGAGAGTTCTAATTCGGTTTAATTTAAGAACCCCTTATTTTGTA---TTTAGGGGG------GAATTTTATAATTGTATTGTAACCTTACATGCGTTATTTATGATTTTTTTCTTTGTTATGCCAATGACTGTTGGGGGGTTTGGAAATTGGGTTATACCTATTCATTGTAATTTACCTGATATGGCATTGCCTCGTTTAAATAATTTAAGATTTTGACTTTTATTYCCGGCATTATGTTTTATTTTGTTTTCTTTTTTTCAAAGTGTTTTACCTGGGGCAGGT------------------------TGAACTATT---TATCCTCCTTTATCAACATTA---GGATCACCGGATAAGAGAACAGATTTTTTAATTTTTAGTTTGCATGTAGCAGGGGTAAGTTCTCTGGTTTCTTCAATAAATTTTATTGTAACTTTT---------TTTTCTTCTAAAATTAGGTTTATTTCTTTGAGTTTGTTTAGATGAAGAATTTTATGTACTACTTGGTTATTATTATTGAGTTTACCTGTTTTAGCTGGGGGATTAACTATGTTAATTACAGATCGAAATTTTAAAACTTCTTTTTTTG---------------------------------------------
>Micrub_S43
ACTGCAGTAATTCTGGAGCTAATACG-TGCAACTAAGCCTAGACC-TTTACGGAAT-GGGCGCATTTATTAGATCAAAACCAAC-CAC-GCTTTCGGGTGTGTCCTTGTTGATGACTCTGGATAA-CTTT---GCTGATCGCATGGC--CTTAGCGCCGGCGACGTATCTTTCAAATGTCTGCCCTATCAACTTACGATGGTAGGTGATATGCCTACCATGGTTGTAACGGGTAACGGGGAATCAGGGTTCGATTCCGGAGAGGGAGCCTGAGAAACGGCTACCACATCTAAGGAAGGCAGCAGGCGCGCAAATTACCCACTCCCGGCACGGGGAGGTAGTGACGAAAAATAACGATACGGAACTCTTTTGAGGCTCCGTAATTGGAATGAGTACAATTTAAATCCTTTAACAAG-GATCCA-TTGGAGGGCAAGTCTGGTGCCAGCAGCCGCGGTAATTCCAGCTCCAATAGCGTATATTAAAGTTGTTGCAGTTAAAAAGCTCGTAGTTGGATCTGAGGA-CTAGAGA-TAATGG-T----GCGATA-ACTTCGTAACTGTTAT-TTCTGC-CTAAAAAGAC-GGTGC--GAGGCTCTGGTGCTCTTAACTGAGTGCCTCTGCTGCCCGT-CAAGTTTACTTTGAAAAAATTAGAGTGCTCAAAGCAGGCGCTT---TGCCTGAATAGTGGTGCATGGAATAATGGAATAAGATCTTCGGATCTATTTT-GTTGGTTTTCGGAAGCCG-AGGTAATGATTAAGAGAGACAGACGGGGGCATTCGTATTGTGGTGTTAGAGGTGAAATTCTTGGATCGCCGCAAG--ACGAACAACTGCGAAAGCATTTGCCAAGCATGTTTTCATTAATCAAGAACGAAAGTCAGAGGTTCGAAGACGATCAGATACCGTCCTAGTTCTGACCATAAACGATGCCAGCTGGCGATCCGCGGTGGTTGTT-ATTTTCGACCCCGCGGGCAGCC-TCCGGGAAACCAAAGCCTTTGGGTTCCGGGGGAAGTATGATTGCAAAGTCGAAACTTAAAGGAATTGACGGAAGGGCACCACCAGGAGTGGAGCCTGCGGCTTAATTTGACTCAACACGGGAAAACTCACCCGGCCCGGACACTGTGAGGATTGACAGATTGAAAGCTCTTTCTCGATTCGGTGGGTGGTGGTGCATGGCCGTTCTTAGTTGGTGGAG-CGATTTGTCTGGTTAATTCCGATAACGAACGAGACTCTAGCCTGCTAAATAGTCGGGACGTA-TTCTT-----TAGCGTTCTTTAG-ACTTCTTAGAGGGACAA-GCGGCA-ACTAGTCGCACGAGATTGAGCAATAACAGGTCTGTGATGCCCTTAGATGTTCGGGGCCGCACGCGCGCTACACTGAAGGAAACAACGAG-TAGTTTTCCTGGCCCGAATGGGTCGGGTAATCTGTTGAATATCCTTCGTGACAGGGATCGGGGCTTGCAATTATTCCCCGTGAACGAGGAATTCCCAGTAAGCGCAAGTCA-TAAGCTTGCGTTGATTACGTCCCTGCCCTTTGTACACACCGCCCGTCGCTACTACCGATT--GAATGTTCTGGTGAAATCATTAGAGTGG-TGCC-----GATGGAGTGGTCCCCACT-CCATGGGAA-ACTGC----------------------------------------------------CTTTGAGAGTTCTAATTCGGTTTAATTTAAGAACCCCTTATTTTGTA---TTTAGGGGG------GAATTTTATAATTGTATTGTAACCTTACATGCGTTATTTATGATTTTTTTCTTTGTTATGCCAATGACTGTTGGGGGGTTTGGAAATTGGGTTATACCTATTCATTGTAATTTACCTGATATGGCATTGCCTCGTTTAAATAATTTAAGATTTTGACTTTTATTCCCGGCATTATGTTTTATTTTGTTTTCTTTTTTTCAAAGTGTTTTACCTGGGGCAGGT------------------------TGAACTATT---TATCCTCCTTTATCAACATTA---GGATCACCGGATAAGAGAACAGATTTTTTAATTTTTAGTTTGCATGTAGCAGGGGTAAGTTCTCTGGTTTCTTCAATAAATTTTATTGTAACTTTT---------TTTTCTTCTAAAATTAGGTTTATTTCTTTGAGTTTGTTTAGATGAAGAATTTTATGTACTACTTGGTTATTATTATTGAGTTTACCTGTTTTAGCTGGGGGATTAACTATGTTAATTACAGATCGAAATTTTAAAACTTCTTTTTTTG---------------------------------------------
>Micrub_S41
ACTGCAGTAATTCTGGAGCTAATACG-TGCAACTAAGCCTAGACC-TTTACGGAAT-GGGCGCATTTATTAGATCAAAACCAAC-CAC-GCTTTCGGGTGTGTCCTTGTTGATGACTCTGGATAA-CTTT---GCTGATCGCATGGC--CTTAGCGCCGGCGACGTATCTTTCAAATGTCTGCCCTATCAACTTACGATGGTAGGTGATATGCCTACCATGGTTGTAACGGGTAACGGGGAATCAGGGTTCGATTCCGGAGAGGGAGCCTGAGAAACGGCTACCACATCTAAGGAAGGCAGCAGGCGCGCAAATTACCCACTCCCGGCACGGGGAGGTAGTGACGAAAAATAACGATACGGAACTCTTTTGAGGCTCCGTAATTGGAATGAGTACAATTTAAATCCTTTAACAAG-GATCCA-TTGGAGGGCAAGTCTGGTGCCAGCAGCCGCGGTAATTCCAGCTCCAATAGCGTATATTAAAGTTGTTGCAGTTAAAAAGCTCGTAGTTGGATCTGAGGA-CTAGAGA-TAATGG-T----GCGATA-ACTTCGTAACTGTTAT-TTCTGC-CTAAAAAGAC-GGTGC--GAGGCTCTGGTGCTCTTAACTGAGTGCCTCTGCTGCCCGT-CAAGTTTACTTTGAAAAAATTAGAGTGCTCAAAGCAGGCGCTT---TGCCTGAATAGTGGTGCATGGAATAATGGAATAAGATCTTCGGATCTATTTT-GTTGGTTTTCGGAAGCCG-AGGTAATGATTAAGAGAGACAGACGGGGGCATTCGTATTGTGGTGTTAGAGGTGAAATTCTTGGATCGCCGCAAG--ACGAACAACTGCGAAAGCATTTGCCAAGCATGTTTTCATTAATCAAGAACGAAAGTCAGAGGTTCGAAGACGATCAGATACCGTCCTAGTTCTGACCATAAACGATGCCAGCTGGCGATCCACGGTGGTTGTT-ATTTTCGACCCCGCGGGCAGCC-TCCGGGAAACCAAAGCCTTTGGGTTCCGGGGGAAGTATGATTGCAAAGTCGAAACTTAAAGGAATTGACGGAAGGGCACCACCAGGAGTGGAGCCTGCGGCTTAATTTGACTCAACACGGGAAAACTCACCCGGCCCGGACACTGTGAGGATTGACAGATTGAAAGCTCTTTCTCGATTCGGTGGGTGGTGGTGCATGGCCGTTCTTAGTTGGTGGAG-CGATTTGTCTGGTTAATTCCGATAACGAACGAGACTCTAGCCTGCTAAATAGTCGGGACGTA-TTCTT-----TAGCGTTCTTTAG-ACTTCTTAGAGGGACAA-GCGGCA-ACTAGTCGCACGAGATTGAGCAATAACAGGTCTGTGATGCCCTTAGATGTTCGGGGCCGCACGCGCGCTACACTGAAGGAAACAACGAG-TAGTTTTCCTGGCCCGAATGGGTCGGGTAATCTGTTGAATATCCTTCGTGACAGGGATCGGGGCTTGCAATTATTCCCCGTGAACGAGGAATTCCCAGTAAGCGCAAGTCA-TAAGCTTGCGTTGATTACGTCCCTGCCCTTTGTACACACCGCCCGTCGCTACTACCGATT--GAATGTTCTGGTGAAATCATTAGAGTGG-TGCC-----GATGGAGTGGTCCCCACT-CCATGGGAA-ACTGC--------------------------TCTTTGAGGAGGTTTGATAGGGCTTTCTTTGAGAGTTCTAATTCGGTTTAATTTAAGAACCCCTTATTTTGTA---TTTAGGGGG------GAATTTTATAATTGTATTGTAACCTTACATGCGTTATTTATGATTTTTTTCTTTGTTATGCCAATGACTGTTGGGGGGTTTGGAAATTGGGTTATACCTATTCATTGTAATTTACCTGATATGGCATTGCCTCGTTTAAATAATTTAAGATTTTGACTTTTATTCCCGGCATTATGTTTTATTTTGTTTTCTTTTTTTCAAAGTGTTTTACCTGGGGCAGGT------------------------TGAACTATT---TATCCTCCTTTATCAACATTA---GGATCACCGGATAAGAGAACAGATTTTTTAATTTTTAGTTTGCATGTAGCAGGGGTAAGTTCTCTGGTTTCTTCAATAAATTTTATTGTAACTTTT---------TTTTCTTCTAAAATTAGGTTTATTTCTTTGAGTTTGTTTAGATGAAGAATTTTATGTACTACTTGGTTATTATTATTGAGTTTACCTGTTTTAGCTGGGGGATTAACTAGTAAACA-----------------------------------------------------------------------------
>Micrub_S39
ACTGCAGTAATTCTGGAGCTAATACG-TGCAACTAAGCCTAGACC-TTTACGGAAT-GGGCGCATTTATTAGATCAAAACCAAC-CAC-GCTTTCGGGTGTGTCCTTGTTGATGACTCTGGATAA-CTTT---GCTGATCGCATGGC--CTTAGCGCCGGCGACGTATCTTTCAAATGTCTGCCCTATCAACTTACGATGGTAGGTGATATGCCTACCATGGTTGTAACGGGTAACGGGGAATCAGGGTTCGATTCCGGAGAGGGAGCCTGAGAAACGGCTACCACATCTAAGGAAGGCAGCAGGCGCGCAAATTACCCACTCCCGGCACGGGGAGGTAGTGACGAAAAATAACGATACGGAACTCTTTTGAGGCTCCGTAATTGGAATGAGTACAATTTAAATCCTTTAACAAG-GATCCA-TTGGAGGGCAAGTCTGGTGCCAGCAGCCGCGGTAATTCCAGCTCCAATAGCGTATATTAAAGTTGTTGCAGTTAAAAAGCTCGTAGTTGGATCTGAGGA-CTAGAGA-TAATGG-T----GCGATA-ACTTCGTAACTGTTAT-TTCTGC-CTAAAAAGAC-GGTGC--GAGGCTCTGGTGCTCTTAACTGAGTGCCTCTGCTGCCCGT-CAAGTTTACTTTGAAAAAATTAGAGTGCTCAAAGCAGGCGCTT---TGCCTGAATAGTGGTGCATGGAATAATGGAATAAGATCTTCGGATCTATTTT-GTTGGTTTTCGGAAGCCG-AGGTAATGATTAAGAGAGACAGACGGGGGCATTCGTATTGTGGTGTTAGAGGTGAAATTCTTGGATCGCCGCAAG--ACGAACAACTGCGAAAGCATTTGCCAAGCATGTTTTCATTAATCAAGAACGAAAGTCAGAGGTTCGAAGACGATCAGATACCGTCCTAGTTCTGACCATAAACGATGCCAGCTGGCGATCCGCGGTGGTTGTT-ATTTTCGACCCCGCGGGCAGCC-TCCGGGAAACCAAAGCCTTTGGGTTCCGGGGGAAGTATGATTGCAAAGTCGAAACTTAAAGGAATTGACGGAAGGGCACCACCAGGAGTGGAGCCTGCGGCTTAATTTGACTCAACACGGGAAAACTCACCCGGCCCGGACACTGTGAGGATTGACAGATTGAAAGCTCTTTCTCGATTCGGTGGGTGGTGGTGCATGGCCGTTCTTAGTTGGTGGAG-CGATTTGTCTGGTTAATTCCGATAACGAACGAGACTCTAGCCTGCTAAATAGTCGGGACGTA-TTCTT-----TAGCGTTCTTTAG-ACTTCTTAGAGGGACAA-GCGGCA-ACTAGTCGCACGAGATTGAGCAATAACAGGTCTGTGATGCCCTTAGATGTTCGGGGCCGCACGCGCGCTACACTGAAGGAAACAACGAG-TAGTTTTCCTGGCCCGAATGGGTCGGGTAATCTGTTGAATATCCTTCGTGACAGGGATCGGGGCTTGCAATTATTCCCCGTGAACGAGGAATTCCCAGTAAGCGCAAGTCA-TAAGCTTGCGTTGATTACGTCCCTGCCCTTTGTACACACCGCCCGTCGCTACTACCGATT--GAATGTTCTGGTGAAATCATTAGAGTGG-TGCC-----GATGGAGTGGTCCCCACT-CCATGGGAA-ACTGC-------------------------------GAGGGAGTTTGATAGGGCTTTCTTTGAGAGTTCTAATTCGGTTTAATTTAAGAACCCCTTATTTTGTA---TTTAGGGGG------GAATTTTATAATTGTATTGTAACCTTACATGCGTTATTTATGATTTTTTTCTTTGTTATGCCAATGACTGTTGGGGGGTTTGGAAATTGGGTTATACCTATTCATTGTAATTTACCTGATATGGCATTGCCTCGTTTAAATAATTTAAGATTTTGACTTTTATTCCCGGCATTATGTTTTATTTTGTTTTCTTTTTTTCAAAGTGTTTTACCTGGGGCAGGT------------------------TGAACTATT---TATCCCCCTTTATCAACATTA---GGATCACCGGATAAGAGAACAGATTTTTTAATTTTTAGTTTGCATGTAGCAGGGGTAAGTTCTCTGGTTTCTTCAATAAATTTTATTGTAACTTTT---------TTTTCTTCTAAAATTAGGTTTATTTCTTTGAGTTTGTTTAGATGAAGAATTTTATGTACTACTTGGTTATTATTATTGAGTTTACCTGTTTTAGCTGGGGGATTAACTATGTTAATTACAGATCGAAATTTTAAAACTTCTTTTTTTGATCCTACGGGAGGGGGTGA--------------------------
>Micrub_S38_54h_MacCOFR_SA11-12_Micrub
-------------------------------------------------------------------------------------------------------------------------------------------------------------------------------------------------------------------------------------------------------------------------------------------------------------------------------------------------------------------------------------------------------------------------------------------------------------------------------------------------------------------------------------------------------------------------------------------------------------------------------------------------------------------------------------------------------------------------------------------------------------------------------------------------------------------------------------------------------------------------------------------------------------------------------------------------------------------------------------------------------------------------------------------------------------------------------------------------------------------------------------------------------------------------------------------------------------------------------------------------------------------------------------------------------------------------------------------------------------------------------------------------------------------------------------------------------------------------------------------------------------------------------------------------------------------------------------------------------------------------------------------------------------------------------------------------------------------------AGTCTTATATTTTATAATGTCAGTTTGAGGAGGTTTGATAGGGCTTTCTTTGAGAGTTCTAATTCGGTTTAATTTAAGAACCCCTTATTTTGTA---TTTAGGGGG------GAATTTTATAATTGTATTGTAACCTTACATGCGTTATTTATGATTTTTTTCTTTGTTATGCCAATGACTGTTGGGGGGTTTGGAAATTGGGTTATACCTATTCATTGTAATTTACCTGATATGGCATTGCCTCGTTTAAATAATTTAAGATTTTGACTTTTATTTCCGGCATTATGTTTTATTTTGTTTTCTTTTTTTCAAAGTGTTTTACCTGGGGCAGGT------------------------TGAACTATT---TATCCCCCTTTATCAACATTA---GGATCACCGGATAAGAGAACAGATTTTTTAATTTTTAGTTTGCACGTAGCAGGGGTAAGTTCTCTGGTTTCTTCAATAAATTTTATTGTAACTTTT---------TTTTCTTCTAAAATTAGATTTATTTCTTTGAGTTTGTTTAGATGAAGAATTTTATGTACTACTTGGTTATTATTATTGAGTTTACCTGTTTTAGCTGGGGGATTAACTATGTTAATTACAGATCGAAATTTTAAAACTTCTTTTTTTGATCCTACGGGAGGGGGTGATGTAATATTATTTCAGCACATCTTT-
>Micrub_S37_38d_SA04
ACTGCAGTAATTCTGGAGCTAATACG-TGCAACTAAGCCTAGACC-TTTACGGAAT-GGGCGCATTTATTAGATCAAAACCAAC-CAC-GCTTTCGGGTGTGTCCTTGTTGATGACTCTGGATAA-CTTT---GCTGATCGCATGGC--CTTAGCGCCGGCGACGTATCTTTCAAATGTCTGCCCTATCAACTTACGATGGTAGGTGATATGCCTACCATGGTTGTAACGGGTAACGGGGAATCAGGGTTCGATTCCGGAGAGGGAGCCTGAGAAACGGCTACCACATCTAAGGAAGGCAGCAGGCGCGCAAATTACCCACTCCCGGCACGGGGAGGTAGTGACGAAAAATAACGATACGGAACTCTTTTGAGGCTCCGTAATTGGAATGAGTACAATTTAAATCCTTTAACAAG-GATCCA-TTGGAGGGCAAGTCTGGTGCCAGCAGCCGCGGTAATTCCAGCTCCAATAGCGTATATTAAAGTTGTTGCAGTTAAAAAGCTCGTAGTTGGATCTGAGGA-CTAGAGA-TAATGG-T----GCGATA-ACTTCGTAACTGTTAT-TTCTGC-CTAAAAAGAC-GGTGC--GAGGCTCTGGTGCTCTTAACTGAGTGCCTCTGCTGCCCGT-CAAGTTTACTTTGAAAAAATTAGAGTGCTCAAAGCAGGCGCTT---TGCCTGAATAGTGGTGCATGGAATAATGGAATAAGATCTTCGGATCTATTTT-GTTGGTTTTCGGAAGCCG-AGGTAATGATTAAGAGAGACAGACGGGGGCATTCGTATTGTGGTGTTAGAGGTGAAATTCTTGGATCGCCGCAAG--ACGAACAACTGCGAAAGCATTTGCCAAGCATGTTTTCATTAATCAAGAACGAAAGTCAGAGGTTCGAAGACGATCAGATACCGTCCTAGTTCTGACCATAAACGATGCCAGCTGGCGATCCGCGGTGGTTGTT-ATTTTCGACCCCGCGGGCAGCC-TCCGGGAAACCAAAGCCTTTGGGTTCCGGGGGAAGTATGATTGCAAAGTCGAAACTTAAAGGAATTGACGGAAGGGCACCACCAGGAGTGGAGCCTGCGGCTTAATTTGACTCAACACGGGAAAACTCACCCGGCCCGGACACTGTGAGGATTGACAGATTGAAAGCTCTTTCTCGATTCGGTGGGTGGTGGTGCATGGCCGTTCTTAGTTGGTGGAG-CGATTTGTCTGGTTAATTCCGATAACGAACGAGACTCTAGCCTGCTAAATAGTCGGGACGTA-TTCTT-----TAGCGTTCTTTAG-ACTTCTTAGAGGGACAA-GCGGCA-ACTAGTCGCACGAGATTGAGCAATAACAGGTCTGTGATGCCCTTAGATGTTCGGGGCCGCACGCGCGCTACACTGAAGGAAACAACGAG-TAGTTTTCCTGGCCCGAATGGGTCGGGTAATCTGTTGAATATCCTTCGTGACAGGGATCGGGGCTTGCAATTATTCCCCGTGAACGAGGAATTCCCAGTAAGCGCAAGTCA-TAAGCTTGCGTTGATTACGTCCCTGCCCTTTGTACACACCGCCCGTCGCTACTACCGATT--GAATGTTCTGGTGAAATCATTAGAGTGG-TGCC-----GATGGAGTGGTCCCCACT-CCATGGGAA-ACTGC----------------------------------------------------CTTTGAGAGTTCTAATTCGGTTTAATTTAAGAACCCCTTATTTTGTA---TTTAGGGGG------GAATTTTATAATTGTATTGTAACCTTACATGCGTTATTTATGATTTTTTTCTTTGTTATGCCAATGACTGTTGGGGGGTTTGGAAATTGGGTTATACCTATTCATTGTAATTTACCTGATATGGCATTGCCTCGTTTAAATAATTTAAGATTTTGACTTTTATTTCCGGCATTATGTTTTATTTTGTTTTCTTTTTTTCAAAGTGTTTTACCTGGGGCAGGT------------------------TGAACTATT---TATCCTCCTTTATCAACATTA---GGATCACCGGATAAGAGAACAGATTTTTTAATTTTTAGTTTGCATGTAGCAGGGGTAAGTTCTCTGGTTTCTTCAATAAATTTTATTGTAACTTTT---------TTTTCTTCTAAAATTAGGTTTATTTCTTTGAGTTTGTTTAGATGAAGAATTTTATGTACTACTTGGTTATTATTATTGAGTTTACCTGTTTTAGCTGGGGGATTAACTATGTTAATTACAGATCGAAATTTTAAAACTTCTTTTTTTG---------------------------------------------
>Micrub_S36_6a_SA05-7
ACTGCAGTAATTCTGGAGCTAATACG-TGCAACTAAGCCTAGACC-TTTACGGAAT-GGGCGCATTTATTAGATCAAAACCAAC-CAC-GCTTTCGGGTGTGTCCTTGTTGATGACTCTGGATAA-CTTT---GCTGATCGCATGGC--CTTAGCGCCGGCGACGTATCTTTCAAATGTCTGCCCTATCAACTTACGATGGTAGGTGATATGCCTACCATGGTTGTAACGGGTAACGGGGAATCAGGGTTCGATTCCGGAGAGGGAGCCTGAGAAACGGCTACCACATCTAAGGAAGGCAGCAGGCGCGCAAATTACCCACTCCCGGCACGGGGAGGTAGTGACGAAAAATAACGATACGGAACTCTTTTGAGGCTCCGTAATTGGAATGAGTACAATTTAAATCCTTTAACAAG-GATCCA-TTGGAGGGCAAGTCTGGTGCCAGCAGCCGCGGTAATTCCAGCTCCAATAGCGTATATTAAAGTTGTTGCAGTTAAAAAGCTCGTAGTTGGATCTGAGGA-CTAGAGA-TAATGG-T----GCGATA-ACTTCGTAACTGTTAT-TTCTGC-CTAAAAAGAC-GGTGC--GAGGCTCTGGTGCTCTTAACTGAGTGCCTCTGCTGCCCGT-CAAGTTTACTTTGAAAAAATTAGAGTGCTCAAAGCAGGCGCTT---TGCCTGAATAGTGGTGCATGGAATAATGGAATAAGATCTTCGGATCTATTTT-GTTGGTTTTCGGAAGCCG-AGGTAATGATTAAGAGAGACAGACGGGGGCATTCGTATTGTGGTGTTAGAGGTGAAATTCTTGGATCGCCGCAAG--ACGAACAACTGCGAAAGCATTTGCCAAGCATGTTTTCATTAATCAAGAACGAAAGTCAGAGGTTCGAAGACGATCAGATACCGTCCTAGTTCTGACCATAAACGATGCCAGCTGGCGATCCGCGGTGGTTGTT-ATTTTCGACCCCGCGGGCAGCC-TCCGGGAAACCAAAGCCTTTGGGTTCCGGGGGAAGTATGATTGCAAAGTCGAAACTTAAAGGAATTGACGGAAGGGCACCACCAGGAGTGGAGCCTGCGGCTTAATTTGACTCAACACGGGAAAACTCACCCGGCCCGGACACTGTGAGGATTGACAGATTGAAAGCTCTTTCTCGATTCGGTGGGTGGTGGTGCATGGCCGTTCTTAGTTGGTGGAG-CGATTTGTCTGGTTAATTCCGATAACGAACGAGACTCTAGCCTGCTAAATAGTCGGGACGTA-TTCTT-----TAGCGTTCTTTAG-ACTTCTTAGAGGGACAA-GCGGCA-ACTAGTCGCACGAGATTGAGCAATAACAGGTCTGTGATGCCCTTAGATGTTCGGGGCCGCACGCGCGCTACACTGAAGGAAACAACGAG-TAGTTTTCCTGGCCCGAATGGGTCGGGTAATCTGTTGAATATCCTTCGTGACAGGGATCGGGGCTTGCAATTATTCCCCGTGAACGAGGAATTCCCAGTAAGCGCAAGTCA-TAAGCTTGCGTTGATTACGTCCCTGCCCTTTGTACACACCGCCCGTCGCTACTACCGATT--GAATGTTCTGGTGAAATCATTAGAGTGG-TGCC-----GATGGAGTGGTCCCCACT-CCATGGGAA-ACTGC----------------------------------------------------CTTTGAGAGTTCTAATTCGGTTTAATTTAAGAACCCCTTATTTTGTA---TTTAGGGGG------GAATTTTATAATTGTATTGTAACCTTACATGCGTTATTTATGATTTTTTTCTTTGTTATGCCAATGACTGTTGGGGGGTTTGGAAATTGGGTTATACCTATTCATTGTAATTTACCTGATATGGCATTGCCTCGTTTAAATAATTTAAGATTTTGACTTTTATTTCCGGCATTATGTTTTATTTTGTTTTCTTTTTTTCAAAGTGTTTTACCTGGGGCAGGT------------------------TGAACTATT---TATCCCCCTTTATCAACATTA---GGATCACCGGATAAGAGAACAGATTTTTTAATTTTTAGTTTGCACGTAGCAGGGGTAAGTTCTCTGGTTTCTTCAATAAATTTTATTGTAACTTTT---------TTTTCTTCTAAAATTAGATTTATTTCTTTGAGTTTGTTTAGATGAAGAATTTTATGTACTACTTGGTTATTATTATTGAGTTTACCTGTTTTAGCTGGGGGATTAACTATGTTAATTACAGATCGAAATTTTAAAACTTCTTTTTTTG---------------------------------------------
>Micrub_S35_37d_SA04
ACTGCAGTAATTCTGGAGCTAATACG-TGCAACTAAGCCTAGACC-TTTACGGAAT-GGGCGCATTTATTAGATCAAAACCAAC-CAC-GCTTTCGGGTGTGTCCTTGTTGATGACTCTGGATAA-CTTT---GCTGATCGCATGGC--CTTAGCGCCGGCGACGTATCTTTCAAATGTCTGCCCTATCAACTTACGATGGTAGGTGATATGCCTACCATGGTTGTAACGGGTAACGGGGAATCAGGGTTCGATTCCGGAGAGGGAGCCTGAGAAACGGCTACCACATCTAAGGAAGGCAGCAGGCGCGCAAATTACCCACTCCCGGCACGGGGAGGTAGTGACGAAAAATAACGATACGGAACTCTTTTGAGGCTCCGTAATTGGAATGAGTACAATTTAAATCCTTTAACAAG-GATCCA-TTGGAGGGCAAGTCTGGTGCCAGCAGCCGCGGTAATTCCAGCTCCAATAGCGTATATTAAAGTTGTTGCAGTTAAAAAGCTCGTAGTTGGATCTGAGGA-CTAGAGA-TAATGG-T----GCGATA-ACTTCGTAACTGTTAT-TTCTGC-CTAAAAAGAC-GGTGC--GAGGCTCTGGTGCTCTTAACTGAGTGCCTCTGCTGCCCGT-CAAGTTTACTTTGAAAAAATTAGAGTGCTCAAAGCAGGCGCTT---TGCCTGAATAGTGGTGCATGGAATAATGGAATAAGATCTTCGGATCTATTTT-GTTGGTTTTCGGAAGCCG-AGGTAATGATTAAGAGAGACAGACGGGGGCATTCGTATTGTGGTGTTAGAGGTGAAATTCTTGGATCGCCGCAAG--ACGAACAACTGCGAAAGCATTTGCCAAGCATGTTTTCATTAATCAAGAACGAAAGTCAGAGGTTCGAAGACGATCAGATACCGTCCTAGTTCTGACCATAAACGATGCCAGCTGGCGATCCGCGGTGGTTGTT-ATTTTCGACCCCGCGGGCAGCC-TCCGGGAAACCAAAGCCTTTGGGTTCCGGGGGAAGTATGATTGCAAAGTCGAAACTTAAAGGAATTGACGGAAGGGCACCACCAGGAGTGGAGCCTGCGGCTTAATTTGACTCAACACGGGAAAACTCACCCGGCCCGGACACTGTGAGGATTGACAGATTGAAAGCTCTTTCTCGATTCGGTGGGTGGTGGTGCATGGCCGTTCTTAGTTGGTGGAG-CGATTTGTCTGGTTAATTCCGATAACGAACGAGACTCTAGCCTGCTAAATAGTCGGGACGTA-TTCTT-----TAGCGTTCTTTAG-ACTTCTTAGAGGGACAA-GCGGCA-ACTAGTCGCACGAGATTGAGCAATAACAGGTCTGTGATGCCCTTAGATGTTCGGGGCCGCACGCGCGCTACACTGAAGGAAACAACGAG-TAGTTTTCCTGGCCCGAATGGGTCGGGTAATCTGTTGAATATCCTTCGTGACAGGGATCGGGGCTTGCAATTATTCCCCGTGAACGAGGAATTCCCAGTAAGCGCAAGTCA-TAAGCTTGCGTTGATTACGTCCCTGCCCTTTGTACACACCGCCCGTCGCTACTACCGATT--GAATGTTCTGGTGAAATCATTAGAGTGG-TGCC-----GATGGAGTGGTCCCCACT-CCATGGGAA-ACTGC----------------------------------------------------CTTTGAGAGTTCTAATTCGGTTTAATTTAAGAACCCCTTATTTTGTA---TTTAGGGGG------GAATTTTATAATTGTATTGTAACCTTACATGCGTTATTTATGATTTTTTTCTTTGTTATGCCAATGACTGTTGGGGGGTTTGGAAATTGGGTTATACCTATTCATTGTAATTTACCTGATATGGCATTGCCTCGTTTAAATAATTTAAGATTTTGACTTTTATTTCCGGCATTATGTTTTATTTTGTTTTCTTTTTTTCAAAGTGTTTTACCTGGGGCAGGT------------------------TGAACTATT---TATCCTCCTTTATCAACATTA---GGATCACCGGATAAGAGAACAGATTTTTTAATTTTTAGTTTGCATGTAGCAGGGGTAAGTTCTCTGGTTTCTTCAATAAATTTTATTGTAACTTTT---------TTTTCTTCTAAAATTAGGTTTATTTCTTTGAGTTTGTTTAGATGAAGAATTTTATGTACTACTTGGTTATTATTATTGAGTTTACCTGTTTTAGCTGGGGGATTAACTATGTTAATCACAGATC---------------------------------------------------------------------
>Micrub_S34_36d_SA04
ACTGCAGTAATTCTGGAGCTAATACG-TGCAACTAAGCCTAGACC-TTTACGGAAT-GGGCGCATTTATTAGATCAAAACCAAC-CAC-GCTTTCGGGTGTGTCCTTGTTGATGACTCTGGATAA-CTTT---GCTGATCGCATGGC--CTTAGCGCCGGCGACGTATCTTTCAAATGTCTGCCCTATCAACTTACGATGGTAGGTGATATGCCTACCATGGTTGTAACGGGTAACGGGGAATCAGGGTTCGATTCCGGAGAGGGAGCCTGAGAAACGGCTACCACATCTAAGGAAGGCAGCAGGCGCGCAAATTACCCACTCCCGGCACGGGGAGGTAGTGACGAAAAATAACGATACGGAACTCTTTTGAGGCTCCGTAATTGGAATGAGTACAATTTAAATCCTTTAACAAG-GATCCA-TTGGAGGGCAAGTCTGGTGCCAGCAGCCGCGGTAATTCCAGCTCCAATAGCGTATATTAAAGTTGTTGCAGTTAAAAAGCTCGTAGTTGGATCTGAGGA-CTAGAGA-TAATGG-T----GCGATA-ACTTCGTAACTGTTAT-TTCTGC-CTAAAAAGAC-GGTGC--GAGGCTCTGGTGCTCTTAACTGAGTGCCTCTGCTGCCCGT-CAAGTTTACTTTGAAAAAATTAGAGTGCTCAAAGCAGGCGCTT---TGCCTGAATAGTGGTGCATGGAATAATGGAATAAGATCTTCGGATCTATTTT-GTTGGTTTTCGGAAGCCG-AGGTAATGATTAAGAGAGACAGACGGGGGCATTCGTATTGTGGTGTTAGAGGTGAAATTCTTGGATCGCCGCAAG--ACGAACAACTGCGAAAGCATTTGCCAAGCATGTTTTCATTAATCAAGAACGAAAGTCAGAGGTTCGAAGACGATCAGATACCGTCCTAGTTCTGACCATAAACGATGCCAGCTGGCGATCCGCGGTGGTTGTT-ATTTTCGACCCCGCGGGCAGCC-TCCGGGAAACCAAAGCCTTTGGGTTCCGGGGGAAGTATGATTGCAAAGTCGAAACTTAAAGGAATTGACGGAAGGGCACCACCAGGAGTGGAGCCTGCGGCTTAATTTGACTCAACACGGGAAAACTCACCCGGCCCGGACACTGTGAGGATTGACAGATTGAAAGCTCTTTCTCGATTCGGTGGGTGGTGGTGCATGGCCGTTCTTAGTTGGTGGAG-CGATTTGTCTGGTTAATTCCGATAACGAACGAGACTCTAGCCTGCTAAATAGTCGGGACGTA-TTCTT-----TAGCGTTCTTTAG-ACTTCTTAGAGGGACAA-GCGGCA-ACTAGTCGCACGAGATTGAGCAATAACAGGTCTGTGATGCCCTTAGATGTTCGGGGCCGCACGCGCGCTACACTGAAGGAAACAACGAG-TAGTTTTCCTGGCCCGAATGGGTCGGGTAATCTGTTGAATATCCTTCGTGACAGGGATCGGGGCTTGCAATTATTCCCCGTGAACGAGGAATTCCCAGTAAGCGCAAGTCA-TAAGCTTGCGTTGATTACGTCCCTGCCCTTTGTACACACCGCCCGTCGCTACTACCGATT--GAATGTTCTGGTGAAATCATTAGAGTGG-TGCC-----GATGGAGTGGTCCCCACT-CCATGGGAA-ACTGC----------------------------------------------------CTTTGAGAGTTCTAATTCGGTTTAATTTAAGAACCCCTTATTTTGTA---TTTAGGGGG------GAATTTTATAATTGTATTGTAACCTTACATGCGTTATTTATGATTTTTTTCTTTGTTATGCCAATGACTGTTGGGGGGTTTGGAAATTGGGTTATACCTATTCATTGTAATTTACCTGATATGGCATTGCCTCGTTTAAATAATTTAAGATTTTGACTTTTATTTCCGGCATTATGTTTTATTTTGTTTTCTTTTTTTCAAAGTGTTTTACCTGGGGCAGGT------------------------TGAACTATT---TATCCTCCTTTATCAACATTA---GGATCACCGGATAAGAGAACAGATTTTTTAATTTTTAGTCTGCATGTAGCAGGGGTAAGTTCTCTGGTTTCTTCAATAAATTTTATTGTAACTTTT---------TTTTCTTCTAAAATTAGGTTTATTTCTTTGAGTTTGTTTAGATGAAGAATTTTATGTACTACTTGGTTATTATTATTGAGTTTACCTGTTTTAGCTGGGGGATTAACTATGTTAATTACAGATCGAAATTTTAAAACTTCTTTTTTTG---------------------------------------------
>Micrub_S33
ACTGCAGTAATTCTGGAGCTAATACG-TGCAACTAAGCCTAGACC-TTTACGGAAT-GGGCGCATTTATTAGATCAAAACCAAC-CAC-GCTTTCGGGTGTGTCCTTGTTGATGACTCTGGATAA-CTTT---GCTGATCGCATGGC--CTTAGCGCCGGCGACGTATCTTTCAAATGTCTGCCCTATCAACTTACGATGGTAGGTGATATGCCTACCATGGTTGTAACGGGTAACGGGGAATCAGGGTTCGATTCCGGAGAGGGAGCCTGAGAAACGGCTACCACATCTAAGGAAGGCAGCAGGCGCGCAAATTACCCACTCCCGGCACGGGGAGGTAGTGACGAAAAATAACGATACGGAACTCTTTTGAGGCTCCGTAATTGGAATGAGTACAATTTAAATCCTTTAACAAG-GATCCA-TTGGAGGGCAAGTCTGGTGCCAGCAGCCGCGGTAATTCCAGCTCCAATAGCGTATATTAAAGTTGTTGCAGTTAAAAAGCTCGTAGTTGGATCTGAGGA-CTAGAGA-TAATGG-T----GCGATA-ACTTCGTAACTGTTAT-TTCTGC-CTAAAAAGAC-GGTGC--GAGGCTCTGGTGCTCTTAACTGAGTGCCTCTGCTGCCCGT-CAAGTTTACTTTGAAAAAATTAGAGTGCTCAAAGCAGGCGCTT---TGCCTGAATAGTGGTGCATGGAATAATGGAATAAGATCTTCGGATCTATTTT-GTTGGTTTTCGGAAGCCG-AGGTAATGATTAAGAGAGACAGACGGGGGCATTCGTATTGTGGTGTTAGAGGTGAAATTCTTGGATCGCCGCAAG--ACGAACAACTGCGAAAGCATTTGCCAAGCATGTTTTCATTAATCAAGAACGAAAGTCAGAGGTTCGAAGACGATCAGATACCGTCCTAGTTCTGACCATAAACGATGCCAGCTGGCGATCCGCGGTGGTTGTT-ATTTTCGACCCCGCGGGCAGCC-TCCGGGAAACCAAAGCCTTTGGGTTCCGGGGGAAGTATGATTGCAAAGTCGAAACTTAAAGGAATTGACGGAAGGGCACCACCAGGAGTGGAGCCTGCGGCTTAATTTGACTCAACACGGGAAAACTCACCCGGCCCGGACACTGTGAGGATTGACAGATTGAAAGCTCTTTCTCGATTCGGTGGGTGGTGGTGCATGGCCGTTCTTAGTTGGTGGAG-CGATTTGTCTGGTTAATTCCGATAACGAACGAGACTCTAGCCTGCTAAATAGTCGGGACGTA-TTCTT-----TAGCGTTCTTTAG-ACTTCTTAGAGGGACAA-GCGGCA-ACTAGTCGCACGAGATTGAGCAATAACAGGTCTGTGATGCCCTTAGATGTTCGGGGCCGCACGCGCGCTACACTGAAGGAAACAACGAG-TAGTTTTCCTGGCCCGAATGGGTCGGGTAATCTGTTGAATATCCTTCGTGACAGGGATCGGGGCTTGCAATTATTCCCCGTGAACGAGGAATTCCCAGTAAGCGCAAGTCA-TAAGCTTGCGTTGATTACGTCCCTGCCCTTTGTACACACCGCCCGTCGCTACTACCGATT--GAATGTTCTGGTGAAATCATTAGAGTGG-TGCC-----GATGGAGTGGTCCCCACT-CCATGGGAA-ACTGC-------------------------------------------------------------------------------------------------------------------------------------------------------------------------------------------------------------------------------------------------------------------------------------------------------------------------------------------------------------------------------------------------------------------------------------------------------------------------------------------------------------------------------------------------------------------------------------------------------------------------------------------------------------------------------------------------------------------------
>Micpap_FJ715296
ACTGCAGTAATTCTGGAGCTAATACG-TGCAACTAAGCCTAGACC-TTTACGGAAT-GGGCGCATTTATTAGATCAAAACCAAC-CAC-ACTTC--GGTGTGTCCTTGTTGATGACTCTGGATAA-CTTT---GCTGATCGCATGGC--CTTAGCGCCGGCGACGTATCTTTCAAATGTCTGCCCTATCAACTTAAGATGGTAGGTAATATGCCTACCATGGTGATCACGGGTAACGGGGAATCAGGGTTCGATTCCGGAGAGGGAGCCTGAGAAACGGCTACCACATCTAAGGAAGGCAGCAGGCGCGCAAATTACCCACTCCCGGCACGGGGAGGTAGTGACGAAAAATAACGATGCGGAACTCTTTTGAGGCTCCGCAATTGGAATGAGTACAATTTAAATCCTTTAACAAG-GATCCA-TTGGAGGGCAAGTCTGGTGCCAGCAGCCGCGGTAATTCCAGCTCCAATAGCGTATATTAAAGTTGTTGCAGTTAAAAAGCTCGTAGTTGGATCTGAGGA-CTAGAGA-TAATGG-T----GCGATA-ACTTCGTAACTGTTAT-TTCTGC-CTAAAAAGAC-GGTGC--TAGGCTTTGGTGCTCTTAACTGAGTGCCTCTGCTGCCCGT-CAAGTTTACTTTGAAAAAATTAGAGTGCTCAAAGCAGGCGCTT---TGCCTGAATAGTGGTGCATGGAATAATGGAATAAGATCTTCGGATCTATTTT-GTTGGTTTTCGGAAGCCG-AGGTAATGATTAAGAGAGACAGACGGGGGCATTCGTATTGTGGTGTTAGAGGTGAAATTCTTGGATCGCCGCAAG--ACGAACAACTGCGAAAGCATTTGCCAAGCATGTTTTCATTAATCAAGAACGAAAGTCAGAGGTTCGAAGACGATCAGATACCGTCCTAGTTCTGACCATAAACGATGCCAGCTGGCGATCCGCGGTGGTTGTT-ATTTTCGACCCCGCGGGCAGCC-TCCGGGAAACCAAAGCCTTTGGGTTCCGGGGGAAGTATGATTGCAAAGTCGAAACTTAAAGGAATTGACGGAAGGGCACCACCAGGAGTGGAGCCTGCGGCTTAATTTGACTCAACACGGGAAAACTCACCCGGCCCGGACACTGTGAGGATTGACAGATTGAAAGCTCTTTCTTGATTCGGTGGGTGGTGGTGCATGGCCGTTCTTAGTTGGTGGAG-CGATTTGTCTGGTTAATTCCGATAACGAACGAGACTCTAGCCTGCTAAATAGTCGGGTCGTA-TTCTT-----TAGCGTCCTTTTG-ACTTCTTAGAGGGACAA-GCGGCA-ACTAGTCGCACGAGATTGAGCAATAACAGGTCTGTGATGCCCTTAGATGTTCGGGGCCGCACGCGCGCTACACTGAAGGGAACAACGAG-TAGTTTTCCTGGCCCGAATGGGTCGGGTAACCTGTTGAATACCCTTCGTGACAGGGATCGGGGCTTGCAATTATTCCCCGTGAACGAGGAATTCCCAGTAAGCGCAAGTCA-TAAGCTTGCGTTGATTACGTCCCTGCCCTTTGTACACACCGCCCGTCGCTACTACCGATT--GAATGTTCTGGTGAAATCATCAGAGTGG-TGCC-----GATGGAGTGGTCTCCACT-CCATGGGAA-ACTGC------------------------------------------------------------------------------------------------------------------------------------------------------TTATTTATGATTTTTTTTTTTGTTATGCCTATGACTGTTGGAGGATTTGGAAAATGGATAATTCCTATTCATTGTAATATGCCAGATATGGCTTTACCTCGATTAAAAAATTTAAGTTTTTGGCTATTGTTTCCTGCCTTAAGGTTTATTTTACTTTCATTTTTTCAAAAAGTATTACCTGGGACAGGG------------------------TGAACATTG---TATCCCCCATTTTCTACTTTT---GGTTTACCTGAAAAGAGAGTAGATTTTTTAATTTTTAGTTTGCATGTAGCAGGAGTTAGATCTTTGGTTTCTTCTATAAAATTTATAGTTACTTTT---------TTTTCTGCTAAAAAAAGTTTTATTTCTTTAAGATTATTTAGTTGGAGGATTTTATGTACAACTTGGTTGTTATTGCTTAGATTGCCAGTTTTAGCTGGGGGTTTAACAATGTTGATTAGGGATCGAAAATTTAAAACTTCCTTTTTT----------------------------------------------
>Miclin_KP730484
ACTGCAGTAATTCTGGAGCTAATACG-TGCAACTAAGCCTAGACC-TTCATGGAAT-GGGCGCATTTATTAGATCAAAACCAAC-CAC-ACTTC--GGTGTGTCCTTGTTGATGACTCTGGATAA-CTTT---GCTGATCGCATGGC--CTTAGAGCCGGCGACGTATCTTTCAAATGTCTGCCCTATCAACTTACGATGGTAGGTGATATGCCTACCATGGTTGTAACGGGTAACGGGGAATCAGGGTTCGATTCCGGAGAGGGAGCCTGAGAAACGGCTACCACATCTAAGGAAGGCAGCAGGCGCGCAAATTACCCACTCCCGGCACGGGGAGGTAGTGACGAAAAATAACGATACGGAACTCTTTTGAGGCTCCGTAATTGGAATGAGTACAATTTAAATCCTTTAACGAG-GATCCA-TTGGAGGGCAAGTCTGGTGCCAGCAGCCGCGGTAATTCCAGCTCCAATAGCGTATATTAAAGTTGTTGCAGTTAAAAAGCTCGTAGTTGGATCTGAGGA-CTAGAGA-TAATGG-T----GCGATA-ACTTCGTTACTGTTAT-TTCTGC-CTAAAAAGAC-AGTGC--TAGGCATTGGTGCTCTTAATTGAGTGCTTTTGCTGCCTGT-CAAGTTTACTTTGAAAAAATTAGAGTGCTCAAAGCAGGCGCTT---TGCCTGAATAGTGGTGCATGGAATAATGGAATAAGATCTTCGGATCTATTTT-GTTGGTTTTCGGAAGCCG-AGGTAATGATTAAGAGAGACAGACGGGGGCATTCGTATTGTGGTGTTAGAGGTGAAATTCTTGGATCGCCGCAAG--ACGAACAACTGCGAAAGCATTTGCCAAGCATGTTTTCATTAATCAAGAACGAAAGTCAGAGGTTCGAAGACGATCAGATACCGTCCTAGTTCTGACCATAAACGATGCCAGCTGGCGATCCGCGGTGGTTGTT-ATTTTCGACCCCGCGGGCAGCC-TCCGGGAAACCAAAGCCTTTGGGTTCCGGGGGAAGTATGATTGCAAAGTCGAAACTTAAAGGAATTGACGGAAGGGCACCACCAGGAGTGGAGCCTGCGGCTTAATTTGACTCAACACGGGAAAACTCACCCGGCCCGGACACTGTTAGGATTGACAGATTGAAAGCTCTTTCTCGATTCGGTGGGTGGTGGTGCATGGCCGTTCTTAGTTGGTGGAG-CGATTTGTCTGGTTAATTCCGATAACGAACGAGACTCTAGCCTGCTAAATAGTCGGGTCGTA-TTATT-----TAGCGACTTTATG-ACTTCTTAGAGGGACAA-GCGGCA-ACTAGTCGCACGAGATTGAGCAATAACAGGTCTGTGATGCCCTTAGATGTTCGGGGCCGCACGCGCGCTACACTGAAGGGAACAACGAG-TAGTTTTCCTGGCCCGAATGGGTCGGGTAACCTGTTGAATACCCTTCGTGACAGGGATCGGGGCTTGCAATTATTCCCCGTGAACGAGGAATTCCCAGTAAGCGCAAGTCA-TAAGCTTGCGTTGATTACGTCCCTGCCCTTTGTACACACCGCCCGTCGCTACTACCGATT--GAATGTTCTGGTGAAATCATCAGAGTGG-TGCC-----GATGGGGTGGTCTCCACT-CCATTGGAA-ACTGC-----------------------------------------------------------------------------------------------------------------------------------------------------------------TTTTTTTTTTGTCATGCCTATGACTGTTGGGGGATTTGGTAATTGAATTATTCCTTTACATTGCAAATTACCTGATATGGCTTTGCCTCGATTAAATAATTTAAGTTTTTGGTTATTATTTCCAGCTACTACTTTTATTTTATTATCATTTTTTCAAAATGTTTTACCTGGTACTGGA------------------------TGAACTTTG---TATCCTCCTTTATCTACTTTT---GGTTTACCCGAAAAGAGAACAGATTTTTTAATTTTTAGTTTACATGTTGCTGGGGTTAGATCTTTAGTTTCTTCTATAAAATTTATTGTTACTTTT---------TTTTCTGCTAATCAAAGTTTTATTTCTTTAAGTTTATTTAGATGAAGTATTTTTTGTACAACTTGATTATTGTTATTAAGTTTACCTGTTTTAGCTGGAGGTTTAACTATGTTAATTACAGATCGAAAATTTAATACTTCTTTTT------------------------------------------------
>Miclin_J1_86h_SA11-12
ACTGCAGTAATTCTGGAGCTAATACG-TGCAACTAAGCCTAGACC-TTCATGGAAT-GGGCGCATTTATTAGATCAAAACCAAC-CAC-ACTTC--GGTGTGTCCTTGTTGATGACTCTGGATAA-CTTT---GCTGATCGCATGGC--CTTAGAGCCGGCGACGTATCTTTCAAATGTCTGCCCTATCAACTTACGATGGTAGGTGATATGCCTACCATGGTTGTAACGGGTAACGGGGAATCAGGGTTCGATTCCGGAGAGGGAGCCTGAGAAACGGCTACCACATCTAAGGAAGGCAGCAGGCGCGCAAATTACCCACTCCCGGCACGGGGAGGTAGTGACGAAAAATAACGATACGGAACTCTTTTGAGGCTCCGTAATTGGAATGAGTACAATTTAAATCCTTTAACGAG-GATCCA-TTGGAGGGCAAGTCTGGTGCCAGCAGCCGCGGTAATTCCAGCTCCAATAGCGTATATTAAAGTTGTTGCAGTTAAAAAGCTCGTAGTTGGATCTGAGGA-CTAGAGA-TAATGG-T----GCGATA-ACTTCGTTACTGTTAT-TTCTGC-CTAAAAAGAC-AGTGC--TAGGCATTGGTGCTCTTAATTGAGTGCTTTTGCTGCCTGT-CAAGTTTACTTTGAAAAAATTAGAGTGCTCAAAGCAGGCGCTT---TGCCTGAATAGTGGTGCATGGAATAATGGAATAAGATCTTCGGATCTATTTT-GTTGGTTTTCGGAAGCCG-AGGTAATGATTAAGAGAGACAGACGGGGGCATTCGTATTGTGGTGTTAGAGGTGAAATTCTTGGATCGCCGCAAG--ACGAACAACTGCGAAAGCATTTGCCAAGCATGTTTTCATTAATCAAGAACGAAAGTCAGAGGTTCGAAGACGATCAGATACCGTCCTAGTTCTGACCATAAACGATGCCAGCTGGCGATCCGCGGTGGTTGTT-ATTTTCGACCCCGCGGGCAGCC-TCCGGGAAACCAAAGCCTTTGGGTTCCGGGGGAAGTATGATTGCAAAGTCGAAACTTAAAGGAATTGACGGAAGGGCACCACCAGGAGTGGAGCCTGCGGCTTAATTTGACTCAACACGGGAAAACTCACCCGGCCCGGACACTGTTAGGATTGACAGATTGAAAGCTCTTTCTCGATTCGGTGGGTGGTGGTGCATGGCCGTTCTTAGTTGGTGGAG-CGATTTGTCTGGTTAATTCCGATAACGAACGAGACTCTAGCCTGCTAAATAGTCGGGTCGTA-TTATT-----TAGCGACTTTATG-ACTTCTTAGAGGGACAA-GCGGCA-ACTAGTCGCACGAGATTGAGCAATAACAGGTCTGTGATGCCCTTAGATGTTCGGGGCCGCACGCGCGCTACACTGAAGGGAACAACGAG-TAGTTTTCCTGGCCCGAATGGGTCGGGTAACCTGTTGAATACCCTTCGTGACAGGGATCGGGGCTTGCAATTATTCCCCGTGAACGAGGAATTCCCAGTAAGCGCAAGTCA-TAAGCTTGCGTTGATTACGTCCCTGCCCTTTGTACACACCGCCCGTCGCTACTACCGATT--GAATGTTCTGGTGAAATCATCAGAGTGG-TGCC-----GATGGGGTGGTCTCCACT-CCATTGGAA-ACTGC-----TGTATTGTATTTTATTCTTTCTGTTTGAGGAGGTCTTGTTGGTTTATCTTTAAGTGTGTTAATACGTTTTAATTTAAGAACACCTTATTTTATT---TTTAGTAGA------GAATTTTATAATTGTATTGTAACTTTACATGCTTTATTTATGATTTTTTTTTTTGTCATGCCTATGACTGTTGGGGGATTTGGTAATTGAATTATTCCTTTACATTGCAAATTACCTGATATGGCTTTGCCTCGATTAAATAATTTAAGTTTTTGGTTATTATTTCCAGCTACTACTTTTATTTTATTATCATTTTTTCAAAATGTTTTACCTGGTACTGGA------------------------TGAACTTTG---TATCCTCCTTTATCTACTTTT---GGTTTACCCGAAAAGAGAACAGATTTTTTAATTTTTAGTTTACATGTTGCTGGGGTTAGATCTTTAGTTTCTTCTATAAAATTTATTGTTACTTTT---------TTTTCTGCTAATCAAAGTTTTATTTCTTTAAGTTTATTTAGATGAAGTATTTTTTGTACAACTTGATTATTGTTATTAAGTTTACCTGTTTTAGCTGGAGGTTTAACTATGTTAATTACAGATCGAAAATTTAATACTTCTTTTTTTGATCCTACAGGAGGAGGAAATGCTATTTTATTTCAACATATTTTT-
>Miclin_G24_22g_MacCOFR_SA08-10_Miclin
-------------------------------------------------------------------------------------------------------------------------------------------------------------------------------------------------------------------------------------------------------------------------------------------------------------------------------------------------------------------------------------------------------------------------------------------------------------------------------------------------------------------------------------------------------------------------------------------------------------------------------------------------------------------------------------------------------------------------------------------------------------------------------------------------------------------------------------------------------------------------------------------------------------------------------------------------------------------------------------------------------------------------------------------------------------------------------------------------------------------------------------------------------------------------------------------------------------------------------------------------------------------------------------------------------------------------------------------------------------------------------------------------------------------------------------------------------------------------------------------------------------------------------------------------------------------------------------------------------------------------------------------------------------------------------------------------------------------------TGTATTGTATTTTATTCTTTCTGTTTGAGGAGGTCTTGTTGGTTTATCTTTAAGTGTGTTAATACGTTTTAATTTAAGAACACCTTATTTTATT---TTTAGTAGA------GAATTTTATAATTGTATTGTAACTTTACATGCTTTATTTATGATTTTTTTTTTTGTCATGCCTATGACTGTTGGGGGATTTGGTAATTGAATTATTCCTTTACATTGCAAATTACCTGATATGGCTTTGCCTCGATTAAATAATTTAAGTTTTTGGTTATTATTTCCAGCTACTACTTTTATTTTATTATCATTTTTTCAAAATGTTTTACCTGGTACTGGA------------------------TGAACTTTG---TATCCTCCTTTATCTACTTTT---GGTTTACCCGAAAAGAGAACAGATTTTTTAATTTTTAGTTTACATGTTGCTGGGGTTAGATCTTTAGTTTCTTCTATAAAATTTATTGTTACTTTT---------TTTTCTGCTAATCAAAGTTTTATTTCTTTAAGTTTATTTAGATGAAGTATTTTTTGTACAACTTGATTATTGTTATTAAGTTTACCTGTTTTAGCCGGAGGTTTAACTATGTTAATTACAGATCGAAAATTTAATACTTCTTTTTTTGATCCTACAGGAGGAGGAGATGCTATTTTATTTCAACATATTTTT-
>Miclin_G19_32d_SA04
ACTGCAGTAATTCTGGAGCTAATACG-TGCAACTAAGCCTAGACC-TTCATGGAAT-GGGCGCATTTATTAGATCAAAACCAAC-CAC-ACTTC--GGTGTGTCCTTGTTGATGACTCTGGATAA-CTTT---GCTGATCGCATGGC--CTTAGAGCCGGCGACGTATCTTTCAAATGTCTGCCCTATCAACTTACGATGGTAGGTGATATGCCTACCATGGTTGTAACGGGTAACGGGGAATCAGGGTTCGATTCCGGAGAGGGAGCCTGAGAAACGGCTACCACATCTAAGGAAGGCAGCAGGCGCGCAAATTACCCACTCCCGGCACGGGGAGGTAGTGACGAAAAATAACGATACGGAACTCTTTTGAGGCTCCGTAATTGGAATGAGTACAATTTAAATCCTTTAACGAG-GATCCA-TTGGAGGGCAAGTCTGGTGCCAGCAGCCGCGGTAATTCCAGCTCCAATAGCGTATATTAAAGTTGTTGCAGTTAAAAAGCTCGTAGTTGGATCTGAGGA-CTAGAGA-TAATGG-T----GCGATA-ACTTCGTTACTGTTAT-TTCTGC-CTAAAAAGAC-AGTGC--TAGGCATTGGTGCTCTTAATTGAGTGCTTTTGCTGCCTGT-CAAGTTTACTTTGAAAAAATTAGAGTGCTCAAAGCAGGCGCTT---TGCCTGAATAGTGGTGCATGGAATAATGGAATAAGATCTTCGGATCTATTTT-GTTGGTTTTCGGAAGCCG-AGGTAATGATTAAGAGAGACAGACGGGGGCATTCGTATTGTGGTGTTAGAGGTGAAATTCTTGGATCGCCGCAAG--ACGAACAACTGCGAAAGCATTTGCCAAGCATGTTTTCATTAATCAAGAACGAAAGTCAGAGGTTCGAAGACGATCAGATACCGTCCTAGTTCTGACCATAAACGATGCCAGCTGGCGATCCGCGGTGGTTGTT-ATTTTCGACCCCGCGGGCAGCC-TCCGGGAAACCAAAGCCTTTGGGTTCCGGGGGAAGTATGATTGCAAAGTCGAAACTTAAAGGAATTGACGGAAGGGCACCACCAGGAGTGGAGCCTGCGGCTTAATTTGACTCAACACGGGAAAACTCACCCGGCCCGGACACTGTTAGGATTGACAGATTGAAAGCTCTTTCTCGATTCGGTGGGTGGTGGTGCATGGCCGTTCTTAGTTGGTGGAG-CGATTTGTCTGGTTAATTCCGATAACGAACGAGACTCTAGCCTGCTAAATAGTCGGGTCGTA-TTATT-----TAGCGACTTTATG-ACTTCTTAGAGGGACAA-GCGGCA-ACTAGTCGCACGAGATTGAGCAATAACAGGTCTGTGATGCCCTTAGATGTTCGGGGCCGCACGCGCGCTACACTGAAGGGAACAACGAG-TAGTTTTCCTGGCCCGAATGGGTCGGGTAACCTGTTGAATACCCTTCGTGACAGGGATCGGGGCTTGCAATTATTCCCCGTGAACGAGGAATTCCCAGTAAGCGCAAGTCA-TAAGCTTGCGTTGATTACGTCCCTGCCCTTTGTACACACCGCCCGTCGCTACTACCGATT--GAATGTTCTGGTGAAATCATCAGAGTGG-TGCC-----GATGGGGTGGTCTCCACT-CCATTGGAA-ACTGC-----TGTATTGTATTTTATTCTTTCTGTTTGAGGAGGTCTTGTTGGTTTATCTTTAAGTGTGTTAATACGTTTTAATTTAAGAACACCTTATTTTATT---TTTAGTAGA------GAATTTTATAATTGTATTGTAACTTTACATGCTTTATTTATGATTTTTTTTTTTGTCATGCCTATGACTGTTGGGGGATTTGGTAATTGAATTATTCCTTTACATTGCAAATTACCTGATATGGCTTTGCCTCGATTAAATAATTTAAGTTTTTGGTTATTATTTCCAGCTACTACTTTTATTTTATTATCATTTTTTCAAAATGTTTTACCTGGTACTGGA------------------------TGAACTTTG---TATCCTCCTTTATCTACTTTT---GGTTTACCCGAAAAGAGAACAGATTTTTTAATTTTTAGTTTACATGTTGCTGGGGTTAGATCTTTAGTTTCTTCTATAAAATTTATTGTTACTTTT---------TTTTCTGCTAATCAAAGTTTTATTTCTTTAAGTTTATTTAGATGAAGTATTTTTTGTACAACTTGATTATTGTTATTAAGTTTACCTGTTTTAGCCGGAGGTTTAACTATGTTAATTACAGATCGAAAATTTAATACTTCTTTTTTTGATCCTACAGGAGGAGGAAATGCTATTTTATTTCAACATATTTTT-
>Miclin_F9_90i_SA14-16
ACTGCAGTAATTCTGGAGCTAATACG-TGCAACTAAGCCTAGACC-TTCATGGAAT-GGGCGCATTTATTAGATCAAAACCAAC-CAC-ACTTC--GGTGTGTCCTTGTTGATGACTCTGGATAA-CTTT---GCTGATCGCATGGC--CTTAGAGCCGGCGACGTATCTTTCAAATGTCTGCCCTATCAACTTACGATGGTAGGTGATATGCCTACCATGGTTGTAACGGGTAACGGGGAATCAGGGTTCGATTCCGGAGAGGGAGCCTGAGAAACGGCTACCACATCTAAGGAAGGCAGCAGGCGCGCAAATTACCCACTCCCGGCACGGGGAGGTAGTGACGAAAAATAACGATACGGAACTCTTTTGAGGCTCCGTAATTGGAATGAGTACAATTTAAATCCTTTAACGAG-GATCCA-TTGGAGGGCAAGTCTGGTGCCAGCAGCCGCGGTAATTCCAGCTCCAATAGCGTATATTAAAGTTGTTGCAGTTAAAAAGCTCGTAGTTGGATCTGAGGA-CTAGAGA-TAATGG-T----GCGATA-ACTTCGTTACTGTTAT-TTCTGC-CTAAAAAGAC-AGTGC--TAGGCATTGGTGCTCTTAATTGAGTGCTTTTGCTGCCTGT-CAAGTTTACTTTGAAAAAATTAGAGTGCTCAAAGCAGGCGCTT---TGCCTGAATAGTGGTGCATGGAATAATGGAATAAGATCTTCGGATCTATTTT-GTTGGTTTTCGGAAGCCG-AGGTAATGATTAAGAGAGACAGACGGGGGCATTCGTATTGTGGTGTTAGAGGTGAAATTCTTGGATCGCCGCAAG--ACGAACAACTGCGAAAGCATTTGCCAAGCATGTTTTCATTAATCAAGAACGAAAGTCAGAGGTTCGAAGACGATCAGATACCGTCCTAGTTCTGACCATAAACGATGCCAGCTGGCGATCCGCGGTGGTTGTT-ATTTTCGACCCCGCGGGCAGCC-TCCGGGAAACCAAAGCCTTTGGGTTCCGGGGGAAGTATGATTGCAAAGTCGAAACTTAAAGGAATTGACGGAAGGGCACCACCAGGAGTGGAGCCTGCGGCTTAATTTGACTCAACACGGGAAAACTCACCCGGCCCGGACACTGTTAGGATTGACAGATTGAAAGCTCTTTCTCGATTCGGTGGGTGGTGGTGCATGGCCGTTCTTAGTTGGTGGAG-CGATTTGTCTGGTTAATTCCGATAACGAACGAGACTCTAGCCTGCTAAATAGTCGGGTCGTA-TTATT-----TAGCGACTTTATG-ACTTCTTAGAGGGACAA-GCGGCA-ACTAGTCGCACGAGATTGAGCAATAACAGGTCTGTGATGCCCTTAGATGTTCGGGGCCGCACGCGCGCTACACTGAAGGGAACAACGAG-TAGTTTTCCTGGCCCGAATGGGTCGGGTAACCTGTTGAATACCCTTCGTGACAGGGATCGGGGCTTGCAATTATTCCCCGTGAACGAGGAATTCCCAGTAAGCGCAAGTCA-TAAGCTTGCGTTGATTACGTCCCTGCCCTTTGTACACACCGCCCGTCGCTACTACCGATT--GAATGTTCTGGTGAAATCATCAGAGTGG-TGCC-----GATGGGGTGGTCTCCACT-CCATTGGAA-ACTGC-----------------------------------------------------------CGTTTTAATT---------TAAGAACCCCCTTATTTTATT---TTTAGTAGA------GAATTTTAAAATTGTATTGTAACTTTACATGCTTTATTTAGGATTTTTTTTTTTGTCATGCCTATGACTGTTGGTGGATTTGGTAATTGAATTATTCCTTTACATTGTAAATTACCTGATATGGCTTTGCCTCGATTAAATAATTTAAGTTTTTGGTTATTATTTCCAGCTACTACTTTTATTTTATTATCATTTTTTCAAAATGTTTTACCTGGTACTGGA------------------------TGAACTTTG---TATCCTCCTTTATCTACTTTT---GGTTTACCCGAAAAGAGAACAGATTTTTTAATTTTTAGTTTGCATGTTGCTGGGGTTAGATCTTTAGTTTCTTCTATAAAATTTATTGTTACTTTT---------TTTTCTGCTAATCAAAGTTTTATTTCTTTAAGTTTATTTAGATGAAGTATTTTTTGTACAACTTGATTATTGTTATTAAGTTTACCTGTTTTAGCTGGAGGTTTAACTATGTTAATTACAGATCGAAAATTTAATACTTCTTTTTTTGATCCTACAGGAGGAGGAGATGCTATTTTATTTCAACATATTTTT-
>Miclin_F8_89iSA14-16
ACTGCAGTAATTCTGGAGCTAATACG-TGCAACTAAGCCTAGACC-TTCATGGAAT-GGGCGCATTTATTAGATCAAAACCAAC-CAC-ACTTC--GGTGTGTCCTTGTTGATGACTCTGGATAA-CTTT---GCTGATCGCATGGC--CTTAGAGCCGGCGACGTATCTTTCAAATGTCTGCCCTATCAACTTACGATGGTAGGTGATATGCCTACCATGGTTGTAACGGGTAACGGGGAATCAGGGTTCGATTCCGGAGAGGGAGCCTGAGAAACGGCTACCACATCTAAGGAAGGCAGCAGGCGCGCAAATTACCCACTCCCGGCACGGGGAGGTAGTGACGAAAAATAACGATACGGAACTCTTTTGAGGCTCCGTAATTGGAATGAGTACAATTTAAATCCTTTAACGAG-GATCCA-TTGGAGGGCAAGTCTGGTGCCAGCAGCCGCGGTAATTCCAGCTCCAATAGCGTATATTAAAGTTGTTGCAGTTAAAAAGCTCGTAGTTGGATCTGAGGA-CTAGAGA-TAATGG-T----GCGATA-ACTTCGTTACTGTTAT-TTCTGC-CTAAAAAGAC-AGTGC--TAGGCATTGGTGCTCTTAATTGAGTGCTTTTGCTGCCTGT-CAAGTTTACTTTGAAAAAATTAGAGTGCTCAAAGCAGGCGCTT---TGCCTGAATAGTGGTGCATGGAATAATGGAATAAGATCTTCGGATCTATTTT-GTTGGTTTTCGGAAGCCG-AGGTAATGATTAAGAGAGACAGACGGGGGCATTCGTATTGTGGTGTTAGAGGTGAAATTCTTGGATCGCCGCAAG--ACGAACAACTGCGAAAGCATTTGCCAAGCATGTTTTCATTAATCAAGAACGAAAGTCAGAGGTTCGAAGACGATCAGATACCGTCCTAGTTCTGACCATAAACGATGCCAGCTGGCGATCCGCGGTGGTTGTT-ATTTTCGACCCCGCGGGCAGCC-TCCGGGAAACCAAAGCCTTTGGGTTCCGGGGGAAGTATGATTGCAAAGTCGAAACTTAAAGGAATTGACGGAAGGGCACCACCAGGAGTGGAGCCTGCGGCTTAATTTGACTCAACACGGGAAAACTCACCCGGCCCGGACACTGTTAGGATTGACAGATTGAAAGCTCTTTCTCGATTCGGTGGGTGGTGGTGCATGGCCGTTCTTAGTTGGTGGAG-CGATTTGTCTGGTTAATTCCGATAACGAACGAGACTCTAGCCTGCTAAATAGTCGGGTCGTA-TTATT-----TAGCGACTTTATG-ACTTCTTAGAGGGACAA-GCGGCA-ACTAGTCGCACGAGATTGAGCAATAACAGGTCTGTGATGCCCTTAGATGTTCGGGGCCGCACGCGCGCTACACTGAAGGGAACAACGAG-TAGTTTTCCTGGCCCGAATGGGTCGGGTAACCTGTTGAATACCCTTCGTGACAGGGATCGGGGCTTGCAATTATTCCCCGTGAACGAGGAATTCCCAGTAAGCGCAAGTCA-TAAGCTTGCGTTGATTACGTCCCTGCCCTTTGTACACACCGCCCGTCGCTACTACCGATT--GAATGTTCTGGTGAAATCATCAGAGTGG-TGCC-----GATGGGGTGGTCTCCACT-CCATTGGAA-ACTGC-----TGTATTGTATTTTATTCCTTCTGTTTGAGGAGGTCTTGTTGGTTTATCTTTAAGTGTGTTAATACGTTTTAATTTAAGAACACCTTATTTTATT---TTTAGTAGA------GAATTTTATAATTGTATTGTAACTTTACCTGCTTTATTTATGATTTTTTTTTTTGTCATGCCTATGACTGTTGGTGGATTTGGTAATTGAATTATTCCTTTACATTGTAAATTACCTGATATGGCTTTGCCTCGATTAAATAATTTAAGTTTTTGGTTATTATTTCCAGCTACTACTTTTATTTTATTATCATTTTTTCAAAATGTTTTACCTGGTACTGGA------------------------TGAACTTTG---TATCCTCCTTTATCTACTTTT---GGTTTACCCGAAAAGAGAACAGATTTTTTAATTTTTAGTTTGCATGTTGCTGGGGTTAGATCTTTAGTTTCTTCTATAAAATTTATTGTTACTTTT---------TTTTCTGCTAATCAAAGTTTTATTTCTTTAAGTTTATTTAGATGAAGTATTTTTTGTACAACTTGATTATTGTTATTAAGTTTACCTGTTTTAGCTGGAGGTTTAACTATGTTAATTACAGATCGAAAATTTAATACTTCTTTTTTTGATCCTACAGGAGGAGGAGATGCTATTTTATTTCAACATATTTTT-
>Miclin_F35_17j_SA14-16
ACTGCAGTAATTCTGGAGCTAATACG-TGCAACTAAGCCTAGACC-TTCATGGAAT-GGGCGCATTTATTAGATCAAAACCAAC-CAC-ACTTC--GGTGTGTCCTTGTTGATGACTCTGGATAA-CTTT---GCTGATCGCATGGC--CTTAGAGCCGGCGACGTATCTTTCAAATGTCTGCCCTATCAACTTACGATGGTAGGTGATATGCCTACCATGGTTGTAACGGGTAACGGGGAATCAGGGTTCGATTCCGGAGAGGGAGCCTGAGAAACGGCTACCACATCTAAGGAAGGCAGCAGGCGCGCAAATTACCCACTCCCGGCACGGGGAGGTAGTGACGAAAAATAACGATACGGAACTCTTTTGAGGCTCCGTAATTGGAATGAGTACAATTTAAATCCTTTAACGAG-GATCCA-TTGGAGGGCAAGTCTGGTGCCAGCAGCCGCGGTAATTCCAGCTCCAATAGCGTATATTAAAGTTGTTGCAGTTAAAAAGCTCGTAGTTGGATCTGAGGA-CTAGAGA-TAATGG-T----GCGATA-ACTTCGTTACTGTTAT-TTCTGC-CTAAAAAGAC-AGTGC--TAGGCATTGGTGCTCTTAATTGAGTGCTTTTGCTGCCTGT-CAAGTTTACTTTGAAAAAATTAGAGTGCTCAAAGCAGGCGCTT---TGCCTGAATAGTGGTGCATGGAATAATGGAATAAGATCTTCGGATCTATTTT-GTTGGTTTTCGGAAGCCG-AGGTAATGATTAAGAGAGACAGACGGGGGCATTCGTATTGTGGTGTTAGAGGTGAAATTCTTGGATCGCCGCAAG--ACGAACAACTGCGAAAGCATTTGCCAAGCATGTTTTCATTAATCAAGAACGAAAGTCAGAGGTTCGAAGACGATCAGATACCGTCCTAGTTCTGACCATAAACGATGCCAGCTGGCGATCCGCGGTGGTTGTT-ATTTTCGACCCCGCGGGCAGCC-TCCGGGAAACCAAAGCCTTTGGGTTCCGGGGGAAGTATGATTGCAAAGTCGAAACTTAAAGGAATTGACGGAAGGGCACCACCAGGAGTGGAGCCTGCGGCTTAATTTGACTCAACACGGGAAAACTCACCCGGCCCGGACACTGTTAGGATTGACAGATTGAAAGCTCTTTCTCGATTCGGTGGGTGGTGGTGCATGGCCGTTCTTAGTTGGTGGAG-CGATTTGTCTGGTTAATTCCGATAACGAACGAGACTCTAGCCTGCTAAATAGTCGGGTCGTA-TTATT-----TAGCGACTTTATG-ACTTCTTAGAGGGACAA-GCGGCA-ACTAGTCGCACGAGATTGAGCAATAACAGGTCTGTGATGCCCTTAGATGTTCGGGGCCGCACGCGCGCTACACTGAAGGGAACAACGAG-TAGTTTTCCTGGCCCGAATGGGTCGGGTAACCTGTTGAATACCCTTCGTGACAGGGATCGGGGCTTGCAATTATTCCCCGTGAACGAGGAATTCCCAGTAAGCGCAAGTCA-TAAGCTTGCGTTGATTACGTCCCTGCCCTTTGTACACACCGCCCGTCGCTACTACCGATT--GAATGTTCTGGTGAAATCATCAGAGTGG-TGCC-----GATGGGGTGGTCTCCACT-CCATTGGAA-ACTGC-----TGTATTGTATTTTATTCTTTCTGTTTGAGGAGGTCTTGTTGGTTTATCTTTAAGTGTGTTAATACGTTTTAATTTAAGAACACCTTATTTTATT---TTTAGTAGA------GAATTTTATAATTGTATTGTAACTTTACATGCTTTATTTATGATTTTTTTTTTTGTCATGCCTATGACTGTTGGGGGATTTGGTAATTGAATTATTCCTTTACATTGTAAATTACCTGATATGGCTTTGCCTCGATTAAATAATTTAAGTTTTTGGTTATTATTTCCAGCTACTACTTTTATTTTATTATCATTTTTTCAAAATGTTTTACCTGGTACTGGA------------------------TGAACTTTG---TATCCTCCTTTATCTACTTTT---GGTTTACCCGAAAAGAGAACAGATTTTTTAATTTTTAGTTTACATGTTGCTGGGGTTAGATCTTTAGTTTCTTCTATAAAATTTATTGTTACTTTT---------TTTTCTGCTAATCAAAGTTTTATTTCTTTAAGTTTATTTAGATGAAGTATTTTTTGTACAACTTGATTATTGTTATTAAGTTTACCTGTTTTAGCTGGAGGTTTAACTATGTTAATTACAGATCGAAAATTTAATACTTCTTTTTTTGATCCTACAGGAGGAGGAGATGCTATTTTATTTCAACATATTTTT-
>Miclin_F34_16j_SA14-16
ACTGCAGTAATTCTGGAGCTAATACG-TGCAACTAAGCCTAGACC-TTCATGGAAT-GGGCGCATTTATTAGATCAAAACCAAC-CAC-ACTTC--GGTGTGTCCTTGTTGATGACTCTGGATAA-CTTT---GCTGATCGCATGGC--CTTAGAGCCGGCGACGTATCTTTCAAATGTCTGCCCTATCAACTTACGATGGTAGGTGATATGCCTACCATGGTTGTAACGGGTAACGGGGAATCAGGGTTCGATTCCGGAGAGGGAGCCTGAGAAACGGCTACCACATCTAAGGAAGGCAGCAGGCGCGCAAATTACCCACTCCCGGCACGGGGAGGTAGTGACGAAAAATAACGATACGGAACTCTTTTGAGGCTCCGTAATTGGAATGAGTACAATTTAAATCCTTTAACGAG-GATCCA-TTGGAGGGCAAGTCTGGTGCCAGCAGCCGCGGTAATTCCAGCTCCAATAGCGTATATTAAAGTTGTTGCAGTTAAAAAGCTCGTAGTTGGATCTGAGGA-CTAGAGA-TAATGG-T----GCGATA-ACTTCGTTACTGTTAT-TTCTGC-CTAAAAAGAC-AGTGC--TAGGCATTGGTGCTCTTAATTGAGTGCTTTTGCTGCCTGT-CAAGTTTACTTTGAAAAAATTAGAGTGCTCAAAGCAGGCGCTT---TGCCTGAATAGTGGTGCATGGAATAATGGAATAAGATCTTCGGATCTATTTT-GTTGGTTTTCGGAAGCCG-AGGTAATGATTAAGAGAGACAGACGGGGGCATTCGTATTGTGGTGTTAGAGGTGAAATTCTTGGATCGCCGCAAG--ACGAACAACTGCGAAAGCATTTGCCAAGCATGTTTTCATTAATCAAGAACGAAAGTCAGAGGTTCGAAGACGATCAGATACCGTCCTAGTTCTGACCATAAACGATGCCAGCTGGCGATCCGCGGTGGTTGTT-ATTTTCGACCCCGCGGGCAGCC-TCCGGGAAACCAAAGCCTTTGGGTTCCGGGGGAAGTATGATTGCAAAGTCGAAACTTAAAGGAATTGACGGAAGGGCACCACCAGGAGTGGAGCCTGCGGCTTAATTTGACTCAACACGGGAAAACTCACCCGGCCCGGACACTGTTAGGATTGACAGATTGAAAGCTCTTTCTCGATTCGGTGGGTGGTGGTGCATGGCCGTTCTTAGTTGGTGGAG-CGATTTGTCTGGTTAATTCCGATAACGAACGAGACTCTAGCCTGCTAAATAGTCGGGTCGTA-TTATT-----TAGCGACTTTATG-ACTTCTTAGAGGGACAA-GCGGCA-ACTAGTCGCACGAGATTGAGCAATAACAGGTCTGTGATGCCCTTAGATGTTCGGGGCCGCACGCGCGCTACACTGAAGGGAACAACGAG-TAGTTTTCCTGGCCCGAATGGGTCGGGTAACCTGTTGAATACCCTTCGTGACAGGGATCGGGGCTTGCAATTATTCCCCGTGAACGAGGAATTCCCAGTAAGCGCAAGTCA-TAAGCTTGCGTTGATTACGTCCCTGCCCTTTGTACACACCGCCCGTCGCTACTACCGATT--GAATGTTCTGGTGAAATCATCAGAGTGG-TGCC-----GATGGGGTGGTCTCCACT-CCATTGGAA-ACTGC-----TGTATTGTATTTTATTCTTTCTGTTTGAGGAGGTCTTGTTGGTTTATCTTTAAGTGTGTTAATACGTTTTAATTTAAGAACACCTTATTTTATT---TTTAGTAGA------GAATTTTATAATTGTATTGTAACTTTACATGCTTTATTTATGATTTTTTTTTTTGTCATGCCTATGACTGTTGGGGGATTTGGTAATTGAATTATTCCTTTACATTGTAAATTACCTGATATGGCTTTGCCTCGATTAAATAATTTAAGTTTTTGGTTATTATTTCCAGCTACTACTTTTATTTTATTATCATTTTTTCAAAATGTTTTACCTGGTACTGGA------------------------TGAACTTTG---TATCCTCCTTTATCTACTTTT---GGTTTACCCGAAAAGAGAACAGATTTTTTAATTTTTAGTTTACATGTTGCTGGGGTTAGATCTTTAGTTTCTTCTATAAAATTTATTGTTACTTTT---------TTTTCTGCTAATCAAAGTTTTATTTCTTTAAGTTTATTTAGATGAAGTATTTTTTGTACAACTTGATTATTGTTATTAAGTTTACCTGTTTTAGCTGGAGGTTTAACTATGTTAATTACAGATCGAAAATTTAATACTTCTTTTTTTGATCCTACAGGAGGAGGAGATGCTATTTTATTTCAACATATTTTT-
>Miclin_F33_13k_MacCOFR_SA14-16_Miclin
-------------------------------------------------------------------------------------------------------------------------------------------------------------------------------------------------------------------------------------------------------------------------------------------------------------------------------------------------------------------------------------------------------------------------------------------------------------------------------------------------------------------------------------------------------------------------------------------------------------------------------------------------------------------------------------------------------------------------------------------------------------------------------------------------------------------------------------------------------------------------------------------------------------------------------------------------------------------------------------------------------------------------------------------------------------------------------------------------------------------------------------------------------------------------------------------------------------------------------------------------------------------------------------------------------------------------------------------------------------------------------------------------------------------------------------------------------------------------------------------------------------------------------------------------------------------------------------------------------------------------------------------------------------------------------------------------------------------------TGTATTGTATTTTATTCTTTCTGTTTGAGGAGGTCTTGTTGGTTTATCTTTAAGTGTGTTAATACGTTTTAATTTAAGAACACCTTATTTTATT---TTTAGTAGA------GAATTTTATAATTGTATTGTAACTTTACATGCTTTATTTATGATTTTTTTTTTTGTCATGCCTATGACTGTTGGGGGATTTGGTAATTGAATTATTCCTTTACATTGTAAATTACCTGATATGGCTTTGCCTCGATTAAATAATTTAAGTTTTTGGTTATTATTTCCTGCTACTACTTTTATTTTATTATCATTTTTTCAAAATGTTTTACCTGGTACTGGA------------------------TGAACTTTG---TATCCTCCTTTATCTACTTTT---GGTTTACCCGAAAAGAGAACAGATTTTTTAATTTTTAGTTTACATGTTGCTGGGGTTAGATCTTTAGTTTCTTCTATAAAATTTATTGTTACTTTT---------TTTTCTGCTAATCAAAGTTTTATTTCTTTAAGTTTATTTAGATGAAGTATTTTTTGTACAACTTGATTATTGTTATTAAGTTTACCTGTTTTAGCTGGAGGTTTAACTATGTTAATTACAGATCGAAAATTTAATACTTCTTTTTTTGATCCTACAGGAGGAGGAGATGCTATTTTATTTCAACATATTTTT-
>Miclin_F32_14j_SA14-16
ACTGCAGTAATTCTGGAGCTAATACG-TGCAACTAAGCCTAGACC-TTCATGGAAT-GGGCGCATTTATTAGATCAAAACCAAC-CAC-ACTTC--GGTGTGTCCTTGTTGATGACTCTGGATAA-CTTT---GCTGATCGCATGGC--CTTAGAGCCGGCGACGTATCTTTCAAATGTCTGCCCTATCAACTTACGATGGTAGGTGATATGCCTACCATGGTTGTAACGGGTAACGGGGAATCAGGGTTCGATTCCGGAGAGGGAGCCTGAGAAACGGCTACCACATCTAAGGAAGGCAGCAGGCGCGCAAATTACCCACTCCCGGCACGGGGAGGTAGTGACGAAAAATAACGATACGGAACTCTTTTGAGGCTCCGTAATTGGAATGAGTACAATTTAAATCCTTTAACGAG-GATCCA-TTGGAGGGCAAGTCTGGTGCCAGCAGCCGCGGTAATTCCAGCTCCAATAGCGTATATTAAAGTTGTTGCAGTTAAAAAGCTCGTAGTTGGATCTGAGGA-CTAGAGA-TAATGG-T----GCGATA-ACTTCGTTACTGTTAT-TTCTGC-CTAAAAAGAC-AGTGC--TAGGCATTGGTGCTCTTAATTGAGTGCTTTTGCTGCCTGT-CAAGTTTACTTTGAAAAAATTAGAGTGCTCAAAGCAGGCGCTT---TGCCTGAATAGTGGTGCATGGAATAATGGAATAAGATCTTCGGATCTATTTT-GTTGGTTTTCGGAAGCCG-AGGTAATGATTAAGAGAGACAGACGGGGGCATTCGTATTGTGGTGTTAGAGGTGAAATTCTTGGATCGCCGCAAG--ACGAACAACTGCGAAAGCATTTGCCAAGCATGTTTTCATTAATCAAGAACGAAAGTCAGAGGTTCGAAGACGATCAGATACCGTCCTAGTTCTGACCATAAACGATGCCAGCTGGCGATCCGCGGTGGTTGTT-ATTTTCGACCCCGCGGGCAGCC-TCCGGGAAACCAAAGCCTTTGGGTTCCGGGGGAAGTATGATTGCAAAGTCGAAACTTAAAGGAATTGACGGAAGGGCACCACCAGGAGTGGAGCCTGCGGCTTAATTTGACTCAACACGGGAAAACTCACCCGGCCCGGACACTGTTAGGATTGACAGATTGAAAGCTCTTTCTCGATTCGGTGGGTGGTGGTGCATGGCCGTTCTTAGTTGGTGGAG-CGATTTGTCTGGTTAATTCCGATAACGAACGAGACTCTAGCCTGCTAAATAGTCGGGTCGTA-TTATT-----TAGCGACTTTATG-ACTTCTTAGAGGGACAA-GCGGCA-ACTAGTCGCACGAGATTGAGCAATAACAGGTCTGTGATGCCCTTAGATGTTCGGGGCCGCACGCGCGCTACACTGAAGGGAACAACGAG-TAGTTTTCCTGGCCCGAATGGGTCGGGTAACCTGTTGAATACCCTTCGTGACAGGGATCGGGGCTTGCAATTATTCCCCGTGAACGAGGAATTCCCAGTAAGCGCAAGTCA-TAAGCTTGCGTTGATTACGTCCCTGCCCTTTGTACACACCGCCCGTCGCTACTACCGATT--GAATGTTCTGGTGAAATCATCAGAGTGG-TGCC-----GATGGGGTGGTCTCCACT-CCATTGGAA-ACTGC-----TGTATTGTTTTTTATTCTTTCTGTTTGAGGAGGTCTTGTTGGTTTATCTTTAAGTGTGTTAATACGTTTTAATTTAAGAACCCCTTATTTTATT---TTTAGTAGA------GAATTTTATAATTGTATTGTAACTTTACATGCTTTATTTATGATTTTTTTTTTTGTCATGCCTATGACTGTTGGGGGATTTGGTAATTGAATTATTCCTTTACATTGTAAATTACCTGATATGGCTTTGCCTCGATTAAATAATTTAAGTTTTTGGTTATTATTTCCAGCTACTACTTTTATTTTATTATCATTTTTTCAAAATGTTTTACCTGGTACTGGA------------------------TGAACTTTG---TATCCTCCTTTATCTACTTTT---GGTTTACCCGAAAAGAGAACAGATTTTTTAATTTTTAGTTTACATGTTGCTGGGGTTAGATCTTTAGTTTCTTCTATAAAATTTATTGTTACTTTT---------TTTTCTGCTAATCAAAGTTTTATTTCTTTAAGTTTATTTAGATGAAGTATTTTTTGTACAACTTGATTATTGTTATTAAGTTTACCTGTTTTAGCTGGAGGTTTAACTATGTTAATTACAGATCGAAAATTTAATACTTCTTTTTTTGATCCTACAGGAGGAGG-----------------------------
>Miclin_F31_13j_SA14-16
ACTGCAGTAATTCTGGAGCTAATACG-TGCAACTAAGCCTAGACC-TTCATGGAAT-GGGCGCATTTATTAGATCAAAACCAAC-CAC-ACTTC--GGTGTGTCCTTGTTGATGACTCTGGATAA-CTTT---GCTGATCGCATGGC--CTTAGAGCCGGCGACGTATCTTTCAAATGTCTGCCCTATCAACTTACGATGGTAGGTGATATGCCTACCATGGTTGTAACGGGTAACGGGGAATCAGGGTTCGATTCCGGAGAGGGAGCCTGAGAAACGGCTACCACATCTAAGGAAGGCAGCAGGCGCGCAAATTACCCACTCCCGGCACGGGGAGGTAGTGACGAAAAATAACGATACGGAACTCTTTTGAGGCTCCGTAATTGGAATGAGTACAATTTAAATCCTTTAACGAG-GATCCA-TTGGAGGGCAAGTCTGGTGCCAGCAGCCGCGGTAATTCCAGCTCCAATAGCGTATATTAAAGTTGTTGCAGTTAAAAAGCTCGTAGTTGGATCTGAGGA-CTAGAGA-TAATGG-T----GCGATA-ACTTCGTTACTGTTAT-TTCTGC-CTAAAAAGAC-AGTGC--TAGGCATTGGTGCTCTTAATTGAGTGCTTTTGCTGCCTGT-CAAGTTTACTTTGAAAAAATTAGAGTGCTCAAAGCAGGCGCTT---TGCCTGAATAGTGGTGCATGGAATAATGGAATAAGATCTTCGGATCTATTTT-GTTGGTTTTCGGAAGCCG-AGGTAATGATTAAGAGAGACAGACGGGGGCATTCGTATTGTGGTGTTAGAGGTGAAATTCTTGGATCGCCGCAAG--ACGAACAACTGCGAAAGCATTTGCCAAGCATGTTTTCATTAATCAAGAACGAAAGTCAGAGGTTCGAAGACGATCAGATACCGTCCTAGTTCTGACCATAAACGATGCCAGCTGGCGATCCGCGGTGGTTGTT-ATTTTCGACCCCGCGGGCAGCC-TCCGGGAAACCAAAGCCTTTGGGTTCCGGGGGAAGTATGATTGCAAAGTCGAAACTTAAAGGAATTGACGGAAGGGCACCACCAGGAGTGGAGCCTGCGGCTTAATTTGACTCAACACGGGAAAACTCACCCGGCCCGGACACTGTTAGGATTGACAGATTGAAAGCTCTTTCTCGATTCGGTGGGTGGTGGTGCATGGCCGTTCTTAGTTGGTGGAG-CGATTTGTCTGGTTAATTCCGATAACGAACGAGACTCTAGCCTGCTAAATAGTCGGGTCGTA-TTATT-----TAGCGACTTTATG-ACTTCTTAGAGGGACAA-GCGGCA-ACTAGTCGCACGAGATTGAGCAATAACAGGTCTGTGATGCCCTTAGATGTTCGGGGCCGCACGCGCGCTACACTGAAGGGAACAACGAG-TAGTTTTCCTGGCCCGAATGGGTCGGGTAACCTGTTGAATACCCTTCGTGACAGGGATCGGGGCTTGCAATTATTCCCCGTGAACGAGGAATTCCCAGTAAGCGCAAGTCA-TAAGCTTGCGTTGATTACGTCCCTGCCCTTTGTACACACCGCCCGTCGCTACTACCGATT--GAATGTTCTGGTGAAATCATCAGAGTGG-TGCC-----GATGGGGTGGTCTCCACT-CCATTGGAA-ACTGC-----TGTATTGTATTTTATTCTTTCTGTTTGAGGAGGTCTTGTTGGTTTATCTTTAAGTGTGTTAATACGTTTTAATTTAAGAACACCTTATTTTATT---TTTAGTAGA------GAATTTTATAATTGTATTGTAACTTTACATGCTTTATTTATGATTTTTTTTTTTGTCATGCCTATGACTGTTGGGGGATTTGGTAATTGAATTATTCCTTTACATTGTAAATTACCTGATATGGCTTTGCCTCGATTAAATAATTTAAGTTTTTGGTTATTATTTCCAGCTACTACTTTTATTTTATTATCATTTTTTCAAAATGTTTTACCTGGTACTGGA------------------------TGAACTTTG---TATCCTCCTTTATCTACTTTT---GGTTTACCCGAAAAGAGAACAGATTTTTTAATTTTTAGTTTACATGTTGCTGGGGTTAGATCTTTAGTTTCTTCTATAAAATTTATTGTTACTTTT---------TTTTCTGCTAATCAAAGTTTTATTTCTTTAAGTTTATTTAGATGAAGTATTTTTTGTACAACTTGATTATTGTTATTAAGTTTACCTGTTTTAGCTGGAGGTTTAACTATGTTAATTACAGATCGAAAATTTAATACTTCTTTTTTTGATCCTACAGGAGGAGGAGATGCTATTTTATTTCAACATATTTTT-
>Miclin_F30_12j_SA14-16
ACTGCAGTAATTCTGGAGCTAATACG-TGCAACTAAGCCTAGACC-TTCATGGAAT-GGGCGCATTTATTAGATCAAAACCAAC-CAC-ACTTC--GGTGTGTCCTTGTTGATGACTCTGGATAA-CTTT---GCTGATCGCATGGC--CTTAGAGCCGGCGACGTATCTTTCAAATGTCTGCCCTATCAACTTACGATGGTAGGTGATATGCCTACCATGGTTGTAACGGGTAACGGGGAATCAGGGTTCGATTCCGGAGAGGGAGCCTGAGAAACGGCTACCACATCTAAGGAAGGCAGCAGGCGCGCAAATTACCCACTCCCGGCACGGGGAGGTAGTGACGAAAAATAACGATACGGAACTCTTTTGAGGCTCCGTAATTGGAATGAGTACAATTTAAATCCTTTAACGAG-GATCCA-TTGGAGGGCAAGTCTGGTGCCAGCAGCCGCGGTAATTCCAGCTCCAATAGCGTATATTAAAGTTGTTGCAGTTAAAAAGCTCGTAGTTGGATCTGAGGA-CTAGAGA-TAATGG-T----GCGATA-ACTTCGTTACTGTTAT-TTCTGC-CTAAAAAGAC-AGTGC--TAGGCATTGGTGCTCTTAATTGAGTGCTTTTGCTGCCTGT-CAAGTTTACTTTGAAAAAATTAGAGTGCTCAAAGCAGGCGCTT---TGCCTGAATAGTGGTGCATGGAATAATGGAATAAGATCTTCGGATCTATTTT-GTTGGTTTTCGGAAGCCG-AGGTAATGATTAAGAGAGACAGACGGGGGCATTCGTATTGTGGTGTTAGAGGTGAAATTCTTGGATCGCCGCAAG--ACGAACAACTGCGAAAGCATTTGCCAAGCATGTTTTCATTAATCAAGAACGAAAGTCAGAGGTTCGAAGACGATCAGATACCGTCCTAGTTCTGACCATAAACGATGCCAGCTGGCGATCCGCGGTGGTTGTT-ATTTTCGACCCCGCGGGCAGCC-TCCGGGAAACCAAAGCCTTTGGGTTCCGGGGGAAGTATGATTGCAAAGTCGAAACTTAAAGGAATTGACGGAAGGGCACCACCAGGAGTGGAGCCTGCGGCTTAATTTGACTCAACACGGGAAAACTCACCCGGCCCGGACACTGTTAGGATTGACAGATTGAAAGCTCTTTCTCGATTCGGTGGGTGGTGGTGCATGGCCGTTCTTAGTTGGTGGAG-CGATTTGTCTGGTTAATTCCGATAACGAACGAGACTCTAGCCTGCTAAATAGTCGGGTCGTA-TTATT-----TAGCGACTTTATG-ACTTCTTAGAGGGACAA-GCGGCA-ACTAGTCGCACGAGATTGAGCAATAACAGGTCTGTGATGCCCTTAGATGTTCGGGGCCGCACGCGCGCTACACTGAAGGGAACAACGAG-TAGTTTTCCTGGCCCGAATGGGTCGGGTAACCTGTTGAATACCCTTCGTGACAGGGATCGGGGCTTGCAATTATTCCCCGTGAACGAGGAATTCCCAGTAAGCGCAAGTCA-TAAGCTTGCGTTGATTACGTCCCTGCCCTTTGTACACACCGCCCGTCGCTACTACCGATT--GAATGTTCTGGTGAAATCATCAGAGTGG-TGCC-----GATGGGGTGGTCTCCACT-CCATTGGAA-ACTGC-----TGTATTGTATTTTATTCTTTCTGTTTGAGGAGGTCTTGTTGGTTTATCTTTAAGTGTGTTAATACGTTTTAATTTAAGAACACCTTATTTTATT---TTTAGTAGA------GAATTTTATAATTGTATTGTAACTTTACATGCTTTATTTATGATTTTTTTTTTTGTCATGCCTATGACTGTTGGGGGATTTGGTAATTGAATTATTCCTTTACATTGTAAATTACCTGATATGGCTTTGCCTCGATTAAATAATTTAAGTTTTTGGTTATTATTTCCAGCTACTACTTTTATTTTATTATCATTTTTTCAAAATGTTTTACCTGGTACTGGA------------------------TGAACTTTG---TATCCTCCTTTATCTACTTTT---GGTTTACCCGAAAAGAGAACAGATTTTTTAATTTTTAGTTTACATGTTGCTGGGGTTAGATCTTTAGTTTCTTCTATAAAATTTATTGTTACTTTT---------TTTTCTGCTAATCAAAGTTTTATTTCTTTAAGTTTATTTAGATGAAGTATTTTTTGTACAACTTGATTATTGTTATTAAGTTTACCTGTTTTAGCTGGAGGTTTAACTATGTTAATTACAGATCGAAAATTTAATACTTCTTTTTTTGATCCTACAGGAGGAGGAGATGCTATTTTATTTCAACATATTTTT-
>Miclin_F28_10j_SA14-16
ACTGCAGTAATTCTGGAGCTAATACG-TGCAACTAAGCCTAGACC-TTCATGGAAT-GGGCGCATTTATTAGATCAAAACCAAC-CAC-ACTTC--GGTGTGTCCTTGTTGATGACTCTGGATAA-CTTT---GCTGATCGCATGGC--CTTAGAGCCGGCGACGTATCTTTCAAATGTCTGCCCTATCAACTTACGATGGTAGGTGATATGCCTACCATGGTTGTAACGGGTAACGGGGAATCAGGGTTCGATTCCGGAGAGGGAGCCTGAGAAACGGCTACCACATCTAAGGAAGGCAGCAGGCGCGCAAATTACCCACTCCCGGCACGGGGAGGTAGTGACGAAAAATAACGATACGGAACTCTTTTGAGGCTCCGTAATTGGAATGAGTACAATTTAAATCCTTTAACGAG-GATCCA-TTGGAGGGCAAGTCTGGTGCCAGCAGCCGCGGTAATTCCAGCTCCAATAGCGTATATTAAAGTTGTTGCAGTTAAAAAGCTCGTAGTTGGATCTGAGGA-CTAGAGA-TAATGG-T----GCGATA-ACTTCGTTACTGTTAT-TTCTGC-CTAAAAAGAC-AGTGC--TAGGCATTGGTGCTCTTAATTGAGTGCTTTTGCTGCCTGT-CAAGTTTACTTTGAAAAAATTAGAGTGCTCAAAGCAGGCGCTT---TGCCTGAATAGTGGTGCATGGAATAATGGAATAAGATCTTCGGATCTATTTT-GTTGGTTTTCGGAAGCCG-AGGTAATGATTAAGAGAGACAGACGGGGGCATTCGTATTGTGGTGTTAGAGGTGAAATTCTTGGATCGCCGCAAG--ACGAACAACTGCGAAAGCATTTGCCAAGCATGTTTTCATTAATCAAGAACGAAAGTCAGAGGTTCGAAGACGATCAGATACCGTCCTAGTTCTGACCATAAACGATGCCAGCTGGCGATCCGCGGTGGTTGTT-ATTTTCGACCCCGCGGGCAGCC-TCCGGGAAACCAAAGCCTTTGGGTTCCGGGGGAAGTATGATTGCAAAGTCGAAACTTAAAGGAATTGACGGAAGGGCACCACCAGGAGTGGAGCCTGCGGCTTAATTTGACTCAACACGGGAAAACTCACCCGGCCCGGACACTGTTAGGATTGACAGATTGAAAGCTCTTTCTCGATTCGGTGGGTGGTGGTGCATGGCCGTTCTTAGTTGGTGGAG-CGATTTGTCTGGTTAATTCCGATAACGAACGAGACTCTAGCCTGCTAAATAGTCGGGTCGTA-TTATT-----TAGCGACTTTATG-ACTTCTTAGAGGGACAA-GCGGCA-ACTAGTCGCACGAGATTGAGCAATAACAGGTCTGTGATGCCCTTAGATGTTCGGGGCCGCACGCGCGCTACACTGAAGGGAACAACGAG-TAGTTTTCCTGGCCCGAATGGGTCGGGTAACCTGTTGAATACCCTTCGTGACAGGGATCGGGGCTTGCAATTATTCCCCGTGAACGAGGAATTCCCAGTAAGCGCAAGTCA-TAAGCTTGCGTTGATTACGTCCCTGCCCTTTGTACACACCGCCCGTCGCTACTACCGATT--GAATGTTCTGGTGAAATCATCAGAGTGG-TGCC-----GATGGGGTGGTCTCCACT-CCATTGGAA-ACTGC-------------------------------------------------------------------------------------------------------------------------------------------------------------------------------------------------------------------------------------------------------------------------------------------------------------------------------------------------------------------------------------------------------------------------------------------------------------------------------------------------------------------------------------------------------------------------------------------------------------------------------------------------------------------------------------------------------------------------
>Miclin_F27_9j_SA14-16
ACTGCAGTAATTCTGGAGCTAATACG-TGCAACTAAGCCTAGACC-TTCATGGAAT-GGGCGCATTTATTAGATCAAAACCAAC-CAC-ACTTC--GGTGTGTCCTTGTTGATGACTCTGGATAA-CTTT---GCTGATCGCATGGC--CTTAGAGCCGGCGACGTATCTTTCAAATGTCTGCCCTATCAACTTACGATGGTAGGTGATATGCCTACCATGGTTGTAACGGGTAACGGGGAATCAGGGTTCGATTCCGGAGAGGGAGCCTGAGAAACGGCTACCACATCTAAGGAAGGCAGCAGGCGCGCAAATTACCCACTCCCGGCACGGGGAGGTAGTGACGAAAAATAACGATACGGAACTCTTTTGAGGCTCCGTAATTGGAATGAGTACAATTTAAATCCTTTAACGAG-GATCCA-TTGGAGGGCAAGTCTGGTGCCAGCAGCCGCGGTAATTCCAGCTCCAATAGCGTATATTAAAGTTGTTGCAGTTAAAAAGCTCGTAGTTGGATCTGAGGA-CTAGAGA-TAATGG-T----GCGATA-ACTTCGTTACTGTTAT-TTCTGC-CTAAAAAGAC-AGTGC--TAGGCATTGGTGCTCTTAATTGAGTGCTTTTGCTGCCTGT-CAAGTTTACTTTGAAAAAATTAGAGTGCTCAAAGCAGGCGCTT---TGCCTGAATAGTGGTGCATGGAATAATGGAATAAGATCTTCGGATCTATTTT-GTTGGTTTTCGGAAGCCG-AGGTAATGATTAAGAGAGACAGACGGGGGCATTCGTATTGTGGTGTTAGAGGTGAAATTCTTGGATCGCCGCAAG--ACGAACAACTGCGAAAGCATTTGCCAAGCATGTTTTCATTAATCAAGAACGAAAGTCAGAGGTTCGAAGACGATCAGATACCGTCCTAGTTCTGACCATAAACGATGCCAGCTGGCGATCCGCGGTGGTTGTT-ATTTTCGACCCCGCGGGCAGCC-TCCGGGAAACCAAAGCCTTTGGGTTCCGGGGGAAGTATGATTGCAAAGTCGAAACTTAAAGGAATTGACGGAAGGGCACCACCAGGAGTGGAGCCTGCGGCTTAATTTGACTCAACACGGGAAAACTCACCCGGCCCGGACACTGTTAGGATTGACAGATTGAAAGCTCTTTCTCGATTCGGTGGGTGGTGGTGCATGGCCGTTCTTAGTTGGTGGAG-CGATTTGTCTGGTTAATTCCGATAACGAACGAGACTCTAGCCTGCTAAATAGTCGGGTCGTA-TTATT-----TAGCGACTTTATG-ACTTCTTAGAGGGACAA-GCGGCA-ACTAGTCGCACGAGATTGAGCAATAACAGGTCTGTGATGCCCTTAGATGTTCGGGGCCGCACGCGCGCTACACTGAAGGGAACAACGAG-TAGTTTTCCTGGCCCGAATGGGTCGGGTAACCTGTTGAATACCCTTCGTGACAGGGATCGGGGCTTGCAATTATTCCCCGTGAACGAGGAATTCCCAGTAAGCGCAAGTCA-TAAGCTTGCGTTGATTACGTCCCTGCCCTTTGTACACACCGCCCGTCGCTACTACCGATT--GAATGTTCTGGTGAAATCATCAGAGTGG-TGCC-----GATGGGGTGGTCTCCACT-CCATTGGAA-ACTGC-----TGTATTGTATTTTATTCTTTCTGTTTGAGGAGGTCTTGTTGGTTTATCTTTAAGTGTGTTAATACGTTTTAATTTAAGAACACCTTATTTTATT---TTTAGTAGA------GAATTTTATAATTGTATTGTAACTTTACATGCTTTATTTATGATTTTTTTTTTTGTCATGCCTATGACTGTTGGGGGATTTGGTAATTGAATTATTCCTTTACATTGTAAATTACCTGATATGGCTTTGCCTCGATTAAATAATTTAAGTTTTTGGTTATTATTTCCAGCTACTACTTTTATTTTATTATCATTTTTTCAAAATGTTTTACCTGGTACTGGA------------------------TGAACTTTG---TATCCTCCTTTATCTACTTTT---GGTTTACCCGAAAAGAGAACAGATTTTTTAATTTTTAGTTTACATGTTGCTGGGGTTAGATCTTTAGTTTCTTCTATAAAATTTATTGTTACTTTT---------TTTTCTGCTAATCAAAGTTTTATTTCTTTAAGTTTATTTAGATGAAGTATTTTTTGTACAACTTGATTATTGTTATTAAGTTTACCTGTTTTAGCTGGAGGTTTAACTATGTTAATTACAGATCGAAAATTTAATACTTCTTTTTTTGATCCTACAGGAGGAGGAGATGCTATTTTATTTCAACATATTTTT-
>Miclin_F26_7j_SA14-16
ACTGCAGTAATTCTGGAGCTAATACG-TGCAACTAAGCCTAGACC-TTCATGGAAT-GGGCGCATTTATTAGATCAAAACCAAC-CAC-ACTTC--GGTGTGTCCTTGTTGATGACTCTGGATAA-CTTT---GCTGATCGCATGGC--CTTAGAGCCGGCGACGTATCTTTCAAATGTCTGCCCTATCAACTTACGATGGTAGGTGATATGCCTACCATGGTTGTAACGGGTAACGGGGAATCAGGGTTCGATTCCGGAGAGGGAGCCTGAGAAACGGCTACCACATCTAAGGAAGGCAGCAGGCGCGCAAATTACCCACTCCCGGCACGGGGAGGTAGTGACGAAAAATAACGATACGGAACTCTTTTGAGGCTCCGTAATTGGAATGAGTACAATTTAAATCCTTTAACGAG-GATCCA-TTGGAGGGCAAGTCTGGTGCCAGCAGCCGCGGTAATTCCAGCTCCAATAGCGTATATTAAAGTTGTTGCAGTTAAAAAGCTCGTAGTTGGATCTGAGGA-CTAGAGA-TAATGG-T----GCGATA-ACTTCGTTACTGTTAT-TTCTGC-CTAAAAAGAC-AGTGC--TAGGCATTGGTGCTCTTAATTGAGTGCTTTTGCTGCCTGT-CAAGTTTACTTTGAAAAAATTAGAGTGCTCAAAGCAGGCGCTT---TGCCTGAATAGTGGTGCATGGAATAATGGAATAAGATCTTCGGATCTATTTT-GTTGGTTTTCGGAAGCCG-AGGTAATGATTAAGAGAGACAGACGGGGGCATTCGTATTGTGGTGTTAGAGGTGAAATTCTTGGATCGCCGCAAG--ACGAACAACTGCGAAAGCATTTGCCAAGCATGTTTTCATTAATCAAGAACGAAAGTCAGAGGTTCGAAGACGATCAGATACCGTCCTAGTTCTGACCATAAACGATGCCAGCTGGCGATCCGCGGTGGTTGTT-ATTTTCGACCCCGCGGGCAGCC-TCCGGGAAACCAAAGCCTTTGGGTTCCGGGGGAAGTATGATTGCAAAGTCGAAACTTAAAGGAATTGACGGAAGGGCACCACCAGGAGTGGAGCCTGCGGCTTAATTTGACTCAACACGGGAAAACTCACCCGGCCCGGACACTGTTAGGATTGACAGATTGAAAGCTCTTTCTCGATTCGGTGGGTGGTGGTGCATGGCCGTTCTTAGTTGGTGGAG-CGATTTGTCTGGTTAATTCCGATAACGAACGAGACTCTAGCCTGCTAAATAGTCGGGTCGTA-TTATT-----TAGCGACTTTATG-ACTTCTTAGAGGGACAA-GCGGCA-ACTAGTCGCACGAGATTGAGCAATAACAGGTCTGTGATGCCCTTAGATGTTCGGGGCCGCACGCGCGCTACACTGAAGGGAACAACGAG-TAGTTTTCCTGGCCCGAATGGGTCGGGTAACCTGTTGAATACCCTTCGTGACAGGGATCGGGGCTTGCAATTATTCCCCGTGAACGAGGAATTCCCAGTAAGCGCAAGTCA-TAAGCTTGCGTTGATTACGTCCCTGCCCTTTGTACACACCGCCCGTCGCTACTACCGATT--GAATGTTCTGGTGAAATCATCAGAGTGG-TGCC-----GATGGGGTGGTCTCCACT-CCATTGGAA-ACTGC-----TGTATTGTATTTTATTCTTTCTGTTTGAGGAGGTCTTGTTGGTTTATCTTTAAGTGTGTTAATACGTTTTAATTTAAGAACACCTTATTTTATT---TTTAGTAGA------GAATTTTATAATTGTATTGTAACTTTACATGCTTTATTTATGATTTTTTTTTTTGTCATGCCTATGACTGTTGGGGGATTTGGTAATTGAATTATTCCTTTACATTGTAAATTACCTGATATGGCTTTGCCTCGATTAAATAATTTAAGTTTTTGGTTATTATTTCCAGCTACTACTTTTATTTTATTATCATTTTTTCAAAATGTTTTACCTGGTACTGGA------------------------TGAACTTTG---TATCCTCCTTTATCTACTTTT---GGTTTACCCGAAAAGAGAACAGATTTTTTAATTTTTAGTTTACATGTTGCTGGGGTTAGATCTTTAGTTTCTTCTATAAAATTTATTGTTACTTTT---------TTTTCTGCTAATCAAAGTTTTATTTCTTTAAGTTTATTTAGATGAAGTATTTTTTGTACAACTTGATTATTGTTATTAAGTTTACCTGTTTTAGCTGGAGGTTTAACTATGTTAATTACAGATCGAAAATTTAATACTTCTTTTTTTGATCCTACAGGAGGAGGAGATGCTATTTTATTTCAACATATTTTT-
>Miclin_F2_83i_SA14-16
ACTGCAGTAATTCTGGAGCTAATACG-TGCAACTAAGCCTAGACC-TTCATGGAAT-GGGCGCATTTATTAGATCAAAACCAAC-CAC-ACTTC--GGTGTGTCCTTGTTGATGACTCTGGATAA-CTTT---GCTGATCGCATGGC--CTTAGAGCCGGCGACGTATCTTTCAAATGTCTGCCCTATCAACTTACGATGGTAGGTGATATGCCTACCATGGTTGTAACGGGTAACGGGGAATCAGGGTTCGATTCCGGAGAGGGAGCCTGAGAAACGGCTACCACATCTAAGGAAGGCAGCAGGCGCGCAAATTACCCACTCCCGGCACGGGGAGGTAGTGACGAAAAATAACGATACGGAACTCTTTTGAGGCTCCGTAATTGGAATGAGTACAATTTAAATCCTTTAACGAG-GATCCA-TTGGAGGGCAAGTCTGGTGCCAGCAGCCGCGGTAATTCCAGCTCCAATAGCGTATATTAAAGTTGTTGCAGTTAAAAAGCTCGTAGTTGGATCTGAGGA-CTAGAGA-TAATGG-T----GCGATA-ACTTCGTTACTGTTAT-TTCTGC-CTAAAAAGAC-AGTGC--TAGGCATTGGTGCTCTTAATTGAGTGCTTTTGCTGCCTGT-CAAGTTTACTTTGAAAAAATTAGAGTGCTCAAAGCAGGCGCTT---TGCCTGAATAGTGGTGCATGGAATAATGGAATAAGATCTTCGGATCTATTTT-GTTGGTTTTCGGAAGCCG-AGGTAATGATTAAGAGAGACAGACGGGGGCATTCGTATTGTGGTGTTAGAGGTGAAATTCTTGGATCGCCGCAAG--ACGAACAACTGCGAAAGCATTTGCCAAGCATGTTTTCATTAATCAAGAACGAAAGTCAGAGGTTCGAAGACGATCAGATACCGTCCTAGTTCTGACCATAAACGATGCCAGCTGGCGATCCGCGGTGGTTGTT-ATTTTCGACCCCGCGGGCAGCC-TCCGGGAAACCAAAGCCTTTGGGTTCCGGGGGAAGTATGATTGCAAAGTCGAAACTTAAAGGAATTGACGGAAGGGCACCACCAGGAGTGGAGCCTGCGGCTTAATTTGACTCAACACGGGAAAACTCACCCGGCCCGGACACTGTTAGGATTGACAGATTGAAAGCTCTTTCTCGATTCGGTGGGTGGTGGTGCATGGCCGTTCTTAGTTGGTGGAG-CGATTTGTCTGGTTAATTCCGATAACGAACGAGACTCTAGCCTGCTAAATAGTCGGGTCGTA-TTATT-----TAGCGACTTTATG-ACTTCTTAGAGGGACAA-GCGGCA-ACTAGTCGCACGAGATTGAGCAATAACAGGTCTGTGATGCCCTTAGATGTTCGGGGCCGCACGCGCGCTACACTGAAGGGAACAACGAG-TAGTTTTCCTGGCCCGAATGGGTCGGGTAACCTGTTGAATACCCTTCGTGACAGGGATCGGGGCTTGCAATTATTCCCCGTGAACGAGGAATTCCCAGTAAGCGCAAGTCA-TAAGCTTGCGTTGATTACGTCCCTGCCCTTTGTACACACCGCCCGTCGCTACTACCGATT--GAATGTTCTGGTGAAATCATCAGAGTGG-TGCC-----GATGGGGTGGTCTCCACT-CCATTGGAA-ACTGC-----TGTATTGTATTTTATTCTTTCTGTTTGAGGAGGTCTTGTTGGTTTATCTTTAAGTGTGTTAATACGTTTTAATTTAAGAACACCTTATTTTATT---TTTAGTAGA------GAATTTTATAATTGTATTGTAACTTTACATGCTTTATTTATGATTTTTTTTTTTGTCATGCCTATGACTGTTGGGGGATTTGGTAATTGAATTATTCCTTTACATTGTAAATTACCTGATATGGCTTTGCCTCGATTAAATAATTTAAGTTTTTGGTTATTATTTCCAGCTACTACTTTTATTTTATTATCATTTTTTCAAAATGTTTTACCTGGTACTGGA------------------------TGAACTTTG---TATCCTCCTTTATCTACTTTT---GGTTTACCCGAAAAGAGAACAGATTTTTTAATTTTTAGTTTACATGTTGCTGGGGTTAGATCTTTAGTTTCTTCTATAAAATTTATTGTTACTTTT---------TTTTCTGCTAATCAAAGTTTTATTTCTTTAAGTTTATTTAGATGAAGTATTTTTTGTACAACTTGATTATTGTTATTAAGTTTACCTGTTTTAGCTGGAGGTTTAACTATGTTAATTACAGATCGAAAATTTAATACTTCTTTTTTTGATCCTACAGGAGGAGGAG---------------------------
>Miclin_F11_92i_SA14-16
ACTGCAGTAATTCTGGAGCTAATACG-TGCAACTAAGCCTAGACC-TTCATGGAAT-GGGCGCATTTATTAGATCAAAACCAAC-CAC-ACTTC--GGTGTGTCCTTGTTGATGACTCTGGATAA-CTTT---GCTGATCGCATGGC--CTTAGAGCCGGCGACGTATCTTTCAAATGTCTGCCCTATCAACTTACGATGGTAGGTGATATGCCTACCATGGTTGTAACGGGTAACGGGGAATCAGGGTTCGATTCCGGAGAGGGAGCCTGAGAAACGGCTACCACATCTAAGGAAGGCAGCAGGCGCGCAAATTACCCACTCCCGGCACGGGGAGGTAGTGACGAAAAATAACGATACGGAACTCTTTTGAGGCTCCGTAATTGGAATGAGTACAATTTAAATCCTTTAACGAG-GATCCA-TTGGAGGGCAAGTCTGGTGCCAGCAGCCGCGGTAATTCCAGCTCCAATAGCGTATATTAAAGTTGTTGCAGTTAAAAAGCTCGTAGTTGGATCTGAGGA-CTAGAGA-TAATGG-T----GCGATA-ACTTCGTTACTGTTAT-TTCTGC-CTAAAAAGAC-AGTGC--TAGGCATTGGTGCTCTTAATTGAGTGCTTTTGCTGCCTGT-CAAGTTTACTTTGAAAAAATTAGAGTGCTCAAAGCAGGCGCTT---TGCCTGAATAGTGGTGCATGGAATAATGGAATAAGATCTTCGGATCTATTTT-GTTGGTTTTCGGAAGCCG-AGGTAATGATTAAGAGAGACAGACGGGGGCATTCGTATTGTGGTGTTAGAGGTGAAATTCTTGGATCGCCGCAAG--ACGAACAACTGCGAAAGCATTTGCCAAGCATGTTTTCATTAATCAAGAACGAAAGTCAGAGGTTCGAAGACGATCAGATACCGTCCTAGTTCTGACCATAAACGATGCCAGCTGGCGATCCGCGGTGGTTGTT-ATTTTCGACCCCGCGGGCAGCC-TCCGGGAAACCAAAGCCTTTGGGTTCCGGGGGAAGTATGATTGCAAAGTCGAAACTTAAAGGAATTGACGGAAGGGCACCACCAGGAGTGGAGCCTGCGGCTTAATTTGACTCAACACGGGAAAACTCACCCGGCCCGGACACTGTTAGGATTGACAGATTGAAAGCTCTTTCTCGATTCGGTGGGTGGTGGTGCATGGCCGTTCTTAGTTGGTGGAG-CGATTTGTCTGGTTAATTCCGATAACGAACGAGACTCTAGCCTGCTAAATAGTCGGGTCGTA-TTATT-----TAGCGACTTTATG-ACTTCTTAGAGGGACAA-GCGGCA-ACTAGTCGCACGAGATTGAGCAATAACAGGTCTGTGATGCCCTTAGATGTTCGGGGCCGCACGCGCGCTACACTGAAGGGAACAACGAG-TAGTTTTCCTGGCCCGAATGGGTCGGGTAACCTGTTGAATACCCTTCGTGACAGGGATCGGGGCTTGCAATTATTCCCCGTGAACGAGGAATTCCCAGTAAGCGCAAGTCA-TAAGCTTGCGTTGATTACGTCCCTGCCCTTTGTACACACCGCCCGTCGCTACTACCGATT--GAATGTTCTGGTGAAATCATCAGAGTGG-TGCC-----GATGGGGTGGTCTCCACT-CCATTGGAA-ACTGC-----TGTATTGTATTTTATTCTTTCTGTTTGAGGAGGTCTTGTTGGTTTATCTTTAAGTGTGTTAATACGTTTTAATTTAAGAACACCTTATTTTATT---TTTAGTAGA------GAATTTTATAATTGTATTGTAACTTTACATGCTTTATTTATGATTTTTTTTTTTGTCATGCCTATGACTGTTGGGGGATTTGGTAATTGAATTATTCCTTTACATTGTAAATTACCTGATATGGCTTTGCCTCGATTAAATAATTTAAGTTTTTGGTTATTATTTCCAGCTACTACTTTTATTTTATTATCATTTTTTCAAAATGTTTTACCTGGTACTGGA------------------------TGAACTTTG---TATCCTCCTTTATCTACTTTT---GGTTTACCCGAAAAGAGAACAGATTTTTTAATTTTTAGTTTACATGTTGCTGGGGTTAGATCTTTAGTTTCTTCTATAAAATTTATTGTTACTTTT---------TTTTCTGCTAATCAAAGTTTTATTTCTTTAAGTTTATTTAGATGAAGTATTTTTTGTACAACTTGATTATTGTTATTAAGTTTACCTGTTTTAGCTGGAGGTTTAACTATGTTAATTACAGATCGAAAATTTAATACTTCTTTTTTTGATCCTACAGGAGGAGGAGATGCTATTTTATTTCAACATATTTTT-
>Miclin_F10_91i_SA14-16
ACTGCAGTAATTCTGGAGTTAATACG-TGCAACTAAGCCTAGACC-TTCATGGAAT-GGGCGCATTTATTAGATCAAAACCAAC-CAC-ACTTC--GGTGTGTCCTTGTTGATGACTCTGGATAA-CTTT---GCTGATCGCATGGC--CTTAGAGCCGGCGACGTATCTTTCAAATGTCTGCCCTATCAACTTACGATGGTAGGTGATATGCCTACCATGGTTGTAACGGGTAACGGGGAATCAGGGTTCGATTCCGGAGAGGGAGCCTGAGAAACGGCTACCACATCTAAGGAAGGCAGCAGGCGCGCAAATTACCCACTCCCGGCACGGGGAGGTAGTGACGAAAAATAACGATACGGAACTCTTTTGAGGCTCCGTAATTGGAATGAGTACAATTTAAATCCTTTAACGAG-GATCCA-TTGGAGGGCAAGTCTGGTGCCAGCAGCCGCGGTAATTCCAGCTCCAATAGCGTATATTAAAGTTGTTGCAGTTAAAAAGCTCGTAGTTGGATCTGAGGA-CTAGAGA-TAATGG-T----GCGATA-ACTTCGTTACTGTTAT-TTCTGC-CTAAAAAGAC-AGTGC--TAGGCATTGGTGCTCTTAATTGAGTGCTTTTGCTGCCTGT-CAAGTTTACTTTGAAAAAATTAGAGTGCTCAAAGCAGGCGCTT---TGCCTGAATAGTGGTGCATGGAATAATGGAATAAGATCTTCGGATCTATTTT-GTTGGTTTTCGGAAGCCG-AGGTAATGATTAAGAGAGACAGACGGGGGCATTCGTATTGTGGTGTTAGAGGTGAAATTCTTGGATCGCCGCAAG--ACGAACAACTGCGAAAGCATTTGCCAAGCATGTTTTCATTAATCAAGAACGAAAGTCAGAGGTTCGAAGACGATCAGATACCGTCCTAGTTCTGACCATAAACGATGCCAGCTGGCGATCCGCGGTGGTTGTT-ATTTTCGACCCCGCGGGCAGCC-TCCGGGAAACCAAAGCCTTTGGGTTCCGGGGGAAGTATGATTGCAAAGTCGAAACTTAAAGGAATTGACGGAAGGGCACCACCAGGAGTGGAGCCTGCGGCTTAATTTGACTCAACACGGGAAAACTCACCCGGCCCGGACACTGTTAGGATTGACAGATTGAAAGCTCTTTCTCGATTCGGTGGGTGGTGGTGCATGGCCGTTCTTAGTTGGTGGAG-CGATTTGTCTGGTTAATTCCGATAACGAACGAGACTCTAGCCTGCTAAATAGTCGGGTCGTA-TTATT-----TAGCGACTTTATG-ACTTCTTAGAGGGACAA-GCGGCA-ACTAGTCGCACGAGATTGAGCAATAACAGGTCTGTGATGCCCTTAGATGTTCGGGGCCGCACGCGCGCTACACTGAAGGGAACAACGAG-TAGTTTTCCTGGCCCGAATGGGTCGGGTAACCTGTTGAATACCCTTCGTGACAGGGATCGGGGCTTGCAATTATTCCCCGTGAACGAGGAATTCCCAGTAAGCGCAAGTCA-TAAGCTTGCGTTGATTACGTCCCTGCCCTTTGTACACACCGCCCGTCGCTACTACCGATT--GAATGTTCTGGTGAAATCATCAGAGTGG-TGCC-----GATGGGGTGGTCTCCACT-CCATTGGAA-ACTGC-----TGTATTGTATTTTATTCTTTCTGTTTGAGGAGGTCTTGTTGGTTTATCTTTAAGTGTGTTAATACGTTTTAATTTAAGAACACCTTATTTTATT---TTTAGTAGA------GAATTTTATAATTGTATTGTAACTTTACATGCTTTATTTATGATTTTTTTTTTTGTCATGCCTATGACTGTTGGGGGATTTGGTAATTGAATTATTCCTTTACATTGTAAATTACCTGATATGGCTTTGCCTCGATTAAATAATTTAAGTTTTTGGTTATTATTTCCAGCTACTACTTTTATTTTATTATCATTTTTTCAAAATGTTTTACCTGGTACTGGA------------------------TGAACTTTG---TATCCTCCTTTATCTACTTTT---GGTTTACCCGAAAAGAGAACAGATTTTTTAATTTTTAGTTTACATGTTGCTGGGGTTAGATCTTTAGTTTCTTCTATAAAATTTATTGTTACTTTT---------TTTTCTGCTAATCAAAGTTTTATTTCTTTAAGTTTATTTAGATGAAGTATTTTTTGTACAACTTGATTATTGTTATTAAGTTTACCTGTTTTAGCTGGAGGTTTAACTATGTTAATTACAGATCGAAAATTTAATACTTCTTTTTTTGATCCTACAGGAGGAGGAGATGCTATTTTATTTCAACATATTTTT-
>Miclin_E95_75k_MacCOFR
-----------------------------------------------------------------------------------------------------------------------------------------------------------------------------------------------------------------------------------------------------------------------------------------------------------------------------------------------------------------------------------------------------------------------------------------------------------------------------------------------------------------------------------------------------------------------------------------------------------------------------------------------------------------------------------------------------------------------------------------------------------------------------------------------------------------------------------------------------------------------------------------------------------------------------------------------------------------------------------------------------------------------------------------------------------------------------------------------------------------------------------------------------------------------------------------------------------------------------------------------------------------------------------------------------------------------------------------------------------------------------------------------------------------------------------------------------------------------------------------------------------------------------------------------------------------------------------------------------------------------------------------------------------------------------------------------------------------------GGTGTATTGTATTTTATTCTTTCTGTTTGAGGAGGTCTTGTTGGTTTATCTTTAAGTGTGTTAATACGTTTTAATTTAAGAACACCTTATTTTATT---TTTAGTAGA------GAATTTTATAATTGTATTGTAACTTTACATGCTTTATTTATGATTTTTTTTTTTGTCATGCCTATGACTGTTGGGGGATTTGGTAATTGAATTATTCCTTTACATTGCAAATTACCTGATATGGCTTTGCCTCGATTAAATAATTTAAGTTTTTGGTTATTATTTCCAGCTACTACTTTTATTTTATTATCATTTTTTCAAAATGTTTTACCTGGTACTGGA------------------------TGAACTTTG---TATCCTCCTTTATCTACTTTT---GGTTTACCCGAAAAGAGAACAGATTTTTTAATTTTTAGTTTACATGTTGCTGGGGTTAGATCTTTAGTTTCTTCTATAAAATTTATTGTTACTTTT---------TTTTCTGCTAATCAAAGTTTTATTTCTTTAAGTTTATTTAGATGAAGTATTTTTTGTACAACTTGATTATTGTTATTAAGTTTACCTGTTTTAGCTGGAGGTTTAACTATGTTAATTACAGATCGAAAATTTAATACTTCTTTTTTTGATCCTACAGGAGGAGGAGATGCTATTTTATTTCAACATATTTTT-
>Miclin_E91_71k_MacCOFR
-----------------------------------------------------------------------------------------------------------------------------------------------------------------------------------------------------------------------------------------------------------------------------------------------------------------------------------------------------------------------------------------------------------------------------------------------------------------------------------------------------------------------------------------------------------------------------------------------------------------------------------------------------------------------------------------------------------------------------------------------------------------------------------------------------------------------------------------------------------------------------------------------------------------------------------------------------------------------------------------------------------------------------------------------------------------------------------------------------------------------------------------------------------------------------------------------------------------------------------------------------------------------------------------------------------------------------------------------------------------------------------------------------------------------------------------------------------------------------------------------------------------------------------------------------------------------------------------------------------------------------------------------------------------------------------------------------------------------GGTGTATTGTATTTTATTCTTTCTGTTTGAGGAGGTCTTGTTGGTTTATCTTTAAGTGTGTTAATACGTTTTAATTTAAGAACACCTTATTTTATT---TTTAGTAGA------GAATTTTATAATTGTATTGTAACTTTACATGCTTTATTTATGATTTTTTTTTTTGTCATGCCTATGACTGTTGGGGGATTTGGTAATTGAATTATTCCTTTACATTGCAAATTACCTGATATGGCTTTGCCTCGATTAAATAATTTAAGTTTTTGGTTATTATTTCCAGCTACTACTTTTATTTTATTATCATTTTTTCAAAATGTTTTACCTGGTACTGGA------------------------TGAACTTTG---TATCCTCCTTTATCTACTTTT---GGTTTACCCGAAAAGAGAACAGATTTTTTAATTTTTAGTTTACATGTTGCTGGGGTTAGATCTTTAGTTTCTTCTATAAAATTTATTGTTACTTTT---------TTTTCTGCTAATCAAAGTTTTATTTCTTTAAGTTTATTTAGATGAAGTATTTTTTGTACAACTTGATTATTGTTATTAAGTTTACCTGTTTTAGCTGGAGGTTTAACTATGTTAATTACAGATCGAAAATTTAATACTTCTTTTTTTGATCCTACAGGAGGAGGAGATGCTATTTTATTTCAACATATTTTT-
>Miclin_E90_70k_MacCOFR
-----------------------------------------------------------------------------------------------------------------------------------------------------------------------------------------------------------------------------------------------------------------------------------------------------------------------------------------------------------------------------------------------------------------------------------------------------------------------------------------------------------------------------------------------------------------------------------------------------------------------------------------------------------------------------------------------------------------------------------------------------------------------------------------------------------------------------------------------------------------------------------------------------------------------------------------------------------------------------------------------------------------------------------------------------------------------------------------------------------------------------------------------------------------------------------------------------------------------------------------------------------------------------------------------------------------------------------------------------------------------------------------------------------------------------------------------------------------------------------------------------------------------------------------------------------------------------------------------------------------------------------------------------------------------------------------------------------------------GGTGTATTGTATTTTATTCTTTCTGTTTGAGGAGGTCTTGTTGGTTTATCTTTAAGTGTGTTAATACGTTTTAATTTAAGAACACCTTATTTTATT---TTTAGTAGA------GAATTTTATAATTGTATTGTAACTTTACATGCTTTATTTATGATTTTTTTTTTTGTCATGCCTATGACTGTTGGGGGATTTGGTAATTGAATTATTCCTTTACATTGCAAATTACCTGATATGGCTTTGCCTCGATTAAATAATTTAAGTTTTTGGTTATTATTTCCAGCTACTACTTTTATTTTATTATCATTTTTTCAAAATGTTTTACCTGGTACTGGA------------------------TGAACTTTG---TATCCTCCTTTATCTACTTTT---GGTTTACCCGAAAAGAGAACAGATTTTTTAATTTTTAGTTTACATGTTGCTGGGGTTAGATCTTTAGTTTCTTCTATAAAATTTATTGTTACTTTT---------TTTTCTGCTAATCAAAGTTTTATTTCTTTAAGTTTATTTAGATGAAGTATTTTTTGTACAACTTGATTATTGTTATTAAGTTTACCTGTTTTAGCTGGAGGTTTAACTATGTTAATTACAGATCGAAAATTTAATACTTCTTTTTTTGATCCTACAGGAGGAGGAGATGCTATTTTATTTCAACATATTTTT-
>Miclin_E68
-------------------------------------------------------------------------------------------------------------------------------------------------------------------------------------------------------------------------------------------------------------------------------------------------------------------------------------------------------------------------------------------------------------------------------------------------------------------------------------------------------------------------------------------------------------------------------------------------------------------------------------------------------------------------------------------------------------------------------------------------------------------------------------------------------------------------------------------------------------------------------------------------------------------------------------------------------------------------------------------------------------------------------------------------------------------------------------------------------------------------------------------------------------------------------------------------------------------------------------------------------------------------------------------------------------------------------------------------------------------------------------------------------------------------------------------------------------------------------------------------------------------------------------------------------------------------------------------------------------------------------------------------------------------------------------------------------------------------TGTATTGTATTTTATTCTTTCTGTTTGAGGAGGTCTTGTTGGTTTATCTTTAAGTGTGTTAATACGTTTTAATTTAAGAACACCTTATTTTATT---TTTAGTAGA------GAATTTTATAATTGTATTGTAACTTTACATGCTTTATTTATGATTTTTTTTTTTGTCATGCCTATGACTGTTGGGGGATTTGGTAATTGAATTATTCCTTTACATTGCAAATTACCTGATATGGCTTTGCCTCGATTAAATAATTTAAGTTTTTGGTTATTATTTCCAGCTACTACTTTTATTTTATTATCATTTTTTCAAAATGTTTTACCTGGTACTGGA------------------------TGAACTTTG---TATCCTCCTTTATCTACTTTT---GGTTTACCCGAAAAGAGAACAGATTTTTTAATTTTTAGTTTACATGTTGCTGGGGTTAGATCTTTAGTTTCTTCTATAAAATTTATTGTTACTTTT---------TTTTCTGCTAATCAAAGTTTTATTTCTTTAAGTTTATTTAGATGAAGTATTTTTTGTACAACTTGATTATTGTTATTAAGTTTACCTGTTTTAGCTGGAGGTTTAACTATGTTAATTACAGATCGAAAATTTAATACTTCTTTTTTTGATCCTACAGGAGGAGGAGATGCTATTTTATTTCAACATATTTTT-
>Miclin_E67
-------------------------------------------------------------------------------------------------------------------------------------------------------------------------------------------------------------------------------------------------------------------------------------------------------------------------------------------------------------------------------------------------------------------------------------------------------------------------------------------------------------------------------------------------------------------------------------------------------------------------------------------------------------------------------------------------------------------------------------------------------------------------------------------------------------------------------------------------------------------------------------------------------------------------------------------------------------------------------------------------------------------------------------------------------------------------------------------------------------------------------------------------------------------------------------------------------------------------------------------------------------------------------------------------------------------------------------------------------------------------------------------------------------------------------------------------------------------------------------------------------------------------------------------------------------------------------------------------------------------------------------------------------------------------------------------------------------------------TGTATTGTATTTTATTCTTTCTGTTTGAGGAGGTCTTGTTGGTTTATCTTTAAGTGTGTTAATACGTTTTAATTTAAGAACACCTTATTTTATT---TTTAGTAGA------GAATTTTATAATTGTATTGTAACTTTACATGCTTTATTTATGATTTTTTTTTTTGTCATGCCTATGACTGTTGGGGGATTTGGTAATTGAATTATTCCTTTACATTGCAAATTACCTGATATGGCTTTGCCTCGATTAAATAATTTAAGTTTTTGGTTATTATTTCCAGCTACTACTTTTATTTTATTATCATTTTTTCAAAATGTTTTACCTGGTACTGGA------------------------TGAACTTTG---TATCCTCCTTTATCTACTTTT---GGTTTACCCGAAAAGAGAACAGATTTTTTAATTTTTAGTTTACATGTTGCTGGGGTTAGATCTTTAGTTTCTTCTATAAAATTTATTGTTACTTTT---------TTTTCTGCTAATCAAAGTTTTATTTCTTTAAGTTTATTTAGATGAAGTATTTTTTGTACAACTTGATTATTGTTATTAAGTTTACCTGTTTTAGCTGGAGGTTTAACTATGTTAATTACAGATCGAAAATTTAATACTTCTTTTTTTGATCCTACAGGAGGAGGAGATGCTATTTTATTTCAACATATTTTT-
>Miclin_E66
-------------------------------------------------------------------------------------------------------------------------------------------------------------------------------------------------------------------------------------------------------------------------------------------------------------------------------------------------------------------------------------------------------------------------------------------------------------------------------------------------------------------------------------------------------------------------------------------------------------------------------------------------------------------------------------------------------------------------------------------------------------------------------------------------------------------------------------------------------------------------------------------------------------------------------------------------------------------------------------------------------------------------------------------------------------------------------------------------------------------------------------------------------------------------------------------------------------------------------------------------------------------------------------------------------------------------------------------------------------------------------------------------------------------------------------------------------------------------------------------------------------------------------------------------------------------------------------------------------------------------------------------------------------------------------------------------------------------------TGTATTGTATTTTATTCTTTCTGTTTGAGGAGGTCTTGTTGGTTTATCTTTAAGTGTGTTAATACGTTTTAATTTAAGAACACCTTATTTTATT---TTTAGTAGA------GAATTTTATAATTGTATTGTAACTTTACATGCTTTATTTATGATTTTTTTTTTTGTCATGCCTATGACTGTTGGGGGATTTGGTAATTGAATTATTCCTTTACATTGCAAATTACCTGATATGGCTTTGCCTCGATTAAATAATTTAAGTTTTTGGTTATTATTTCCAGCTACTACTTTTATTTTATTATCATTTTTTCAAAATGTTTTACCTGGTACTGGA------------------------TGAACTTTG---TATCCTCCTTTATCTACTTTT---GGTTTACCCGAAAAGAGAACAGATTTTTTAATTTTTAGTTTACATGTTGCTGGGGTTAGATCTTTAGTTTCTTCTATAAAATTTATTGTTACTTTT---------TTTTCTGCTAATCAAAGTTTTATTTCTTTAAGTTTATTTAGATGAAGTATTTTTTGTACAACTTGATTATTGTTATTAAGTTTACCTGTTTTAGCTGGAGGTTTAACTATGTTAATTACAGATCGAAAATTTAATACTTCTTTTTTTGATCCTACAGGAGGAGGAGATGCTATTTTATTTCAACATATTTTT-
>Miclin_E65
-------------------------------------------------------------------------------------------------------------------------------------------------------------------------------------------------------------------------------------------------------------------------------------------------------------------------------------------------------------------------------------------------------------------------------------------------------------------------------------------------------------------------------------------------------------------------------------------------------------------------------------------------------------------------------------------------------------------------------------------------------------------------------------------------------------------------------------------------------------------------------------------------------------------------------------------------------------------------------------------------------------------------------------------------------------------------------------------------------------------------------------------------------------------------------------------------------------------------------------------------------------------------------------------------------------------------------------------------------------------------------------------------------------------------------------------------------------------------------------------------------------------------------------------------------------------------------------------------------------------------------------------------------------------------------------------------------------------------TGTATTGTATTTTATTCTTTCTGTTTGAGGAGGTCTTGTTGGTTTATCTTTAAGTGTGTTAATACGTTTTAATTTAAGAACACCTTATTTTATT---TTTAGTAGA------GAATTTTATAATTGTATTGTAACTTTACATGCTTTATTTATGATTTTTTTTTTTGTCATGCCTATGACTGTTGGGGGATTTGGTAATTGAATTATTCCTTTACATTGCAAATTACCTGATATGGCTTTGCCTCGATTAAATAATTTAAGTTTTTGGTTATTATTTCCAGCTACTACTTTTATTTTATTATCATTTTTTCAAAATGTTTTACCTGGTACTGGA------------------------TGAACTTTG---TATCCTCCTTTATCTACTTTT---GGTTTACCCGAAAAGAGAACAGATTTTTTAATTTTTAGTTTACATGTTGCTGGGGTTAGATCTTTAGTTTCTTCTATAAAATTTATTGTTACTTTT---------TTTTCTGCTAATCAAAGTTTTATTTCTTTAAGTTTATTTAGATGAAGTATTTTTTGTACAACTTGATTATTGTTATTAAGTTTACCTGTTTTAGCTGGAGGTTTAACTATGTTAATTACAGATCGAAAATTTAATACTTCTTTTTTTGATCCTACAGGAGGAGGAGATGCTATTTTATTTCAACATATTTTT-
>Miclin_E64
-------------------------------------------------------------------------------------------------------------------------------------------------------------------------------------------------------------------------------------------------------------------------------------------------------------------------------------------------------------------------------------------------------------------------------------------------------------------------------------------------------------------------------------------------------------------------------------------------------------------------------------------------------------------------------------------------------------------------------------------------------------------------------------------------------------------------------------------------------------------------------------------------------------------------------------------------------------------------------------------------------------------------------------------------------------------------------------------------------------------------------------------------------------------------------------------------------------------------------------------------------------------------------------------------------------------------------------------------------------------------------------------------------------------------------------------------------------------------------------------------------------------------------------------------------------------------------------------------------------------------------------------------------------------------------------------------------------------------TGTATTGTATTTTATTCTTTCTGTTTGAGGAGGTCTTGTTGGTTTATCTTTAAGTGTGTTAATACGTTTTAATTTAAGAACACCTTATTTTATT---TTTAGTAGA------GAATTTTATAATTGTATTGTAACTTTACATGCTTTATTTATGATTTTTTTTTTTGTCATGCCTATGACTGTTGGGGGATTTGGTAATTGAATTATTCCTTTACATTGCAAATTACCTGATATGGCTTTGCCTCGATTAAATAATTTAAGTTTTTGGTTATTATTTCCAGCTACTACTTTTATTTTATTATCATTTTTTCAAAATGTTTTACCTGGTACTGGA------------------------TGAACTTTG---TATCCTCCTTTATCTACTTTT---GGTTTACCCGAAAAGAGAACAGATTTTTTAATTTTTAGTTTACATGTTGCTGGGGTTAGATCTTTAGTTTCTTCTATAAAATTTATTGTTACTTTT---------TTTTCTGCTAATCAAAGTTTTATTTCTTTAAGTTTATTTAGATGAAGTATTTTTTGTACAACTTGATTATTGTTATTAAGTTTACCTGTTTTAGCTGGAGGTTTAACTATGTTAATTACAGATCGAAAATTTAATACTTCTTTTTTTGATCCTACAGGAGGAGGAGATGCTATTTTATTTCAACATATTTTT-
>Miclin_E63
-------------------------------------------------------------------------------------------------------------------------------------------------------------------------------------------------------------------------------------------------------------------------------------------------------------------------------------------------------------------------------------------------------------------------------------------------------------------------------------------------------------------------------------------------------------------------------------------------------------------------------------------------------------------------------------------------------------------------------------------------------------------------------------------------------------------------------------------------------------------------------------------------------------------------------------------------------------------------------------------------------------------------------------------------------------------------------------------------------------------------------------------------------------------------------------------------------------------------------------------------------------------------------------------------------------------------------------------------------------------------------------------------------------------------------------------------------------------------------------------------------------------------------------------------------------------------------------------------------------------------------------------------------------------------------------------------------------------------TGTATTGTATTTTATTCTTTCTGTTTGAGGAGGTCTTGTTGGTTTATCTTTAAGTGTGTTAATACGTTTTAATTTAAGAACACCTTATTTTATT---TTTAGTAGA------GAATTTTATAATTGTATTGTAACTTTACATGCTTTATTTATGATTTTTTTTTTTGTCATGCCTATGACTGTTGGGGGATTTGGTAATTGAATTATTCCTTTACATTGCAAATTACCTGATATGGCTTTGCCTCGATTAAATAATTTAAGTTTTTGGTTATTATTTCCAGCTACTACTTTTATTTTATTATCATTTTTTCAAAATGTTTTACCTGGTACTGGA------------------------TGAACTTTG---TATCCTCCTTTATCTACTTTT---GGTTTACCCGAAAAGAGAACAGATTTTTTAATTTTTAGTTTACATGTTGCTGGGGTTAGATCTTTAGTTTCTTCTATAAAATTTATTGTTACTTTT---------TTTTCTGCTAATCAAAGTTTTATTTCTTTAAGTTTATTTAGATGAAGTATTTTTTGTACAACTTGATTATTGTTATTAAGTTTACCTGTTTTAGCTGGAGGTTTAACTATGTTAATTACAGATCGAAAATTTAATACTTCTTTTTTTGATCCTACAGGAGGAGGAGATGCTATTTTATTTCAACATATTTTT-
>Miclin_E62_75c_SA03
ACTGCAGTAATTCTGGAGCTAATACG-TGCAACTAAGCCTAGACC-TTCATGGAAT-GGGCGCATTTATTAGATCAAAACCAAC-CAC-ACTTC--GGTGTGTCCTTGTTGATGACTCTGGATAA-CTTT---GCTGATCGCATGGC--CTTAGAGCCGGCGACGTATCTTTCAAATGTCTGCCCTATCAACTTACGATGGTAGGTGATATGCCTACCATGGTTGTAACGGGTAACGGGGAATCAGGGTTCGATTCCGGAGAGGGAGCCTGAGAAACGGCTACCACATCTAAGGAAGGCAGCAGGCGCGCAAATTACCCACTCCCGGCACGGGGAGGTAGTGACGAAAAATAACGATACGGAACTCTTTTGAGGCTCCGTAATTGGAATGAGTACAATTTAAATCCTTTAACGAG-GATCCA-TTGGAGGGCAAGTCTGGTGCCAGCAGCCGCGGTAATTCCAGCTCCAATAGCGTATATTAAAGTTGTTGCAGTTAAAAAGCTCGTAGTTGGATCTGAGGA-CTAGAGA-TAATGG-T----GCGATA-ACTTCGTTACTGTTAT-TTCTGC-CTAAAAAGAC-AGTGC--TAGGCATTGGTGCTCTTAATTGAGTGCTTTTGCTGCCTGT-CAAGTTTACTTTGAAAAAATTAGAGTGCTCAAAGCAGGCGCTT---TGCCTGAATAGTGGTGCATGGAATAATGGAATAAGATCTTCGGATCTATTTT-GTTGGTTTTCGGAAGCCG-AGGTAATGATTAAGAGAGACAGACGGGGGCATTCGTATTGTGGTGTTAGAGGTGAAATTCTTGGATCGCCGCAAG--ACGAACAACTGCGAAAGCATTTGCCAAGCATGTTTTCATTAATCAAGAACGAAAGTCAGAGGTTCGAAGACGATCAGATACCGTCCTAGTTCTGACCATAAACGATGCCAGCTGGCGATCCGCGGTGGTTGTT-ATTTTCGACCCCGCGGGCAGCC-TCCGGGAAACCAAAGCCTTTGGGTTCCGGGGGAAGTATGATTGCAAAGTCGAAACTTAAAGGAATTGACGGAAGGGCACCACCAGGAGTGGAGCCTGCGGCTTAATTTGACTCAACACGGGAAAACTCACCCGGCCCGGACACTGTTAGGATTGACAGATTGAAAGCTCTTTCTCGATTCGGTGGGTGGTGGTGCATGGCCGTTCTTAGTTGGTGGAG-CGATTTGTCTGGTTAATTCCGATAACGAACGAGACTCTAGCCTGCTAAATAGTCGGGTCGTA-TTATT-----TAGCGACTTTATG-ACTTCTTAGAGGGACAA-GCGGCA-ACTAGTCGCACGAGATTGAGCAATAACAGGTCTGTGATGCCCTTAGATGTTCGGGGCCGCACGCGCGCTACACTGAAGGGAACAACGAG-TAGTTTTCCTGGCCCGAATGGGTCGGGTAACCTGTTGAATACCCTTCGTGACAGGGATCGGGGCTTGCAATTATTCCCCGTGAACGAGGAATTCCCAGTAAGCGCAAGTCA-TAAGCTTGCGTTGATTACGTCCCTGCCCTTTGTACACACCGCCCGTCGCTACTACCGATT--GAATGTTCTGGTGAAATCATCAGAGTGG-TGCC-----GATGGGGTGGTCTCCACT-CCATTGGAA-ACTGC-----TGTATTGTATTTTATTCTTTCTGTTTGAGGAGGTCTTGTTGGTTTATCTTTAAGTGTGTTAATACGTTTTAATTTAAGAACACCTTATTTTATT---TTTAGTAGA------GAATTTTATAATTGTATTGTAACTTTACATGCTTTATTTATGATTTTTTTTTTTGTCATGCCTATGACTGTTGGGGGATTTGGTAATTGAATTATTCCTTTACATTGCAAATTACCTGATATGGCTTTGCCTCGATTAAATAATTTAAGTTTTTGGTTATTATTTCCAGCTACTACTTTTATTTTATTATCATTTTTTCAAAATGTTTTACCTGGTACTGGA------------------------TGAACTTTG---TATCCTCCTTTATCTACTTTT---GGTTTACCCGAAAAGAGAACAGATTTTTTAATTTTTAGTTTACATGTTGCTGGGGTTAGATCTTTAGTTTCTTCTATAAAATTTATTGTTACTTTT---------TTTTCTGCTAATCAAAGTTTTATTTCTTTAAGTTTATTTAGATGAAGTATTTTTTGTACAACTTGATTATTGTTATTAAGTTTACCTGTTTTAGCTGGAGGTTTAACTATGTTAATTACAGATCGAAAATTTAATACTTCTTTTTTTGATCCTACAGGAGGAGGAGATGCTATTTTATTTCAACATATTTTT-
>Miclin_E136_18j_MacCOFR
-----------------------------------------------------------------------------------------------------------------------------------------------------------------------------------------------------------------------------------------------------------------------------------------------------------------------------------------------------------------------------------------------------------------------------------------------------------------------------------------------------------------------------------------------------------------------------------------------------------------------------------------------------------------------------------------------------------------------------------------------------------------------------------------------------------------------------------------------------------------------------------------------------------------------------------------------------------------------------------------------------------------------------------------------------------------------------------------------------------------------------------------------------------------------------------------------------------------------------------------------------------------------------------------------------------------------------------------------------------------------------------------------------------------------------------------------------------------------------------------------------------------------------------------------------------------------------------------------------------------------------------------------------------------------------------------------------------------------GGTGTATTGTATTTTATTCTTTCTGTTTGAGGAGGTCTTGTTGGTTTATCTTTAAGTGTGTTAATACGTTTTAATTTAAGAACACCTTATTTTATT---TTTAGTAGA------GAATTTTATAATTGTATTGTAACTTTACATGCTTTATTTATGATTTTTTTTTTTATCATGCCTATGACTGTTGGGGGATTTGGTAATTGAATTATTCCTTTACATTGCAAATTACCTGATATGGCTTTGCCTCGATTAAATAATTTAAGTTTTTGGTTATTATTTCCAGCTACTACTTTTATTTTATTATCATTTTTTCAAAATGTTTTACCTGGTACTGGA------------------------TGAACTTTG---TATCCTCCTTTATCTACTTTT---GGTTTACCCGAAAAGAGAACAGATTTTTTAATTTTTAGTTTACATGTTGCTGGGGTTAGATCTTTAGTTTCTTCTATAAAATTTATTGTTACTTTT---------TTTTCTGCTAATCAAAGTTTTATTTCTTTAAGTTTATTTAGATGAAGTATTTTTTGTACAACTTGATTATTGTTATTAAGTTTACCTGTTTTAGCTGGAGGTTTAACTATGTTAATTACAGATCGAAAATTTAATACTTCTTTTTTTGATCCTACAGGAGGAGGAGATGCTATTTTATTTCAACATATTTTT-
>Miclin_E130_12j_MacCOFR
-----------------------------------------------------------------------------------------------------------------------------------------------------------------------------------------------------------------------------------------------------------------------------------------------------------------------------------------------------------------------------------------------------------------------------------------------------------------------------------------------------------------------------------------------------------------------------------------------------------------------------------------------------------------------------------------------------------------------------------------------------------------------------------------------------------------------------------------------------------------------------------------------------------------------------------------------------------------------------------------------------------------------------------------------------------------------------------------------------------------------------------------------------------------------------------------------------------------------------------------------------------------------------------------------------------------------------------------------------------------------------------------------------------------------------------------------------------------------------------------------------------------------------------------------------------------------------------------------------------------------------------------------------------------------------------------------------------------------GGTGTATTGTATTTTATTCTTTCTGTTTGAGGAGGTCTTGTTGGTTTATCTTTAAGTGTGTTAATACGTTTTAATTTAAGAACACCTTATTTTATT---TTTAGTAGA------GAATTTTATAATTGTATTGTAACTTTACATGCTTTATTTATGATTTTTTTTTTTATCATGCCTATGACTGTTGGGGGATTTGGTAATTGAATTATTCCTTTACATTGCAAATTACCTGATATGGCTTTGCCTCGATTAAATAATTTAAGTTTTTGGTTATTATTTCCAGCTACTACTTTTATTTTATTATCGTTTTTTCAAAATGTTTTACCTGGTACTGGA------------------------TGAACTTTG---TATCCTCCTTTATCTACTTTT---GGTTTACCCGAAAAGAGAACAGATTTTTTAATTTTTAGTTTACATGTTGCTGGGGTTAGATCTTTAGTTTCTTCTATAAAATTTATTGTTACTTTT---------TTTTCTGCTAATCAAAGTTTTATTTCTTTAAGTTTATTTAGATGAAGTATTTTTTGTACAACTTGATTATTGTTATTAAGTTTACCTGTTTTAGCTGGAGGTTTAACTATGTTAATTACAGATCGAAAATTTAATACTTCTTTTTTTGATCCTACAGGAGGAGGAGATGCTATTTTATTTCAACATATTTTT-
>Miclin_E129_11j_MacCOFR
-----------------------------------------------------------------------------------------------------------------------------------------------------------------------------------------------------------------------------------------------------------------------------------------------------------------------------------------------------------------------------------------------------------------------------------------------------------------------------------------------------------------------------------------------------------------------------------------------------------------------------------------------------------------------------------------------------------------------------------------------------------------------------------------------------------------------------------------------------------------------------------------------------------------------------------------------------------------------------------------------------------------------------------------------------------------------------------------------------------------------------------------------------------------------------------------------------------------------------------------------------------------------------------------------------------------------------------------------------------------------------------------------------------------------------------------------------------------------------------------------------------------------------------------------------------------------------------------------------------------------------------------------------------------------------------------------------------------------GGTGTATTGTATTTTATTCTTTCTGTTTGAGGAGGTCTTGTTGGTTTATCTTTAAGTGTGTTAATACGTTTTAATTTAAGAACACCTTATTTTATT---TTTAGTAGA------GAATTTTATAATTGTATTGTAACTTTACATGCTTTATTTATGATTTTTTTTTTTGTCATGCCTATGACTGTTGGGGGATTTGGTAATTGAATTATTCCTTTACATTGCAAATTACCTGATATGGCTTTGCCTCGATTAAATAATTTAAGTTTTTGGTTATTATTTCCAGCTATTACTTTTATTTTATTATCATTTTTTCAAAATGTTTTACCTGGTACTGGA------------------------TGAACTTTG---TATCCTCCTTTATCTACTTTT---GGTTTACCCGAAAAGAGAACAGATTTTTTAATTTTTAGTTTACATGTTGCTGGGGTTAGATCTTTAGTTTCTTCTATAAAATTTATTGTTACTTTT---------TTTTCTGCTAATCAAAGTTTTATTTCTTTAAGTTTATTTAGATGAAGTATTTTTTGTACAACTTGATTATTGTTATTAAGTTTACCTGTTTTAGCTGGAGGTTTAACTATGTTAATTACAGATCGAAAATTTAATACTTCTTTTTTTGATCCTACAGGAGGAGGAGATGCTATTTTATTTCAACATATTTTT-
>Miclin_E128b_79k_MacCOFR
-----------------------------------------------------------------------------------------------------------------------------------------------------------------------------------------------------------------------------------------------------------------------------------------------------------------------------------------------------------------------------------------------------------------------------------------------------------------------------------------------------------------------------------------------------------------------------------------------------------------------------------------------------------------------------------------------------------------------------------------------------------------------------------------------------------------------------------------------------------------------------------------------------------------------------------------------------------------------------------------------------------------------------------------------------------------------------------------------------------------------------------------------------------------------------------------------------------------------------------------------------------------------------------------------------------------------------------------------------------------------------------------------------------------------------------------------------------------------------------------------------------------------------------------------------------------------------------------------------------------------------------------------------------------------------------------------------------------------GGTGTATTGTATTTTATTCTTTCTGTTTGAGGAGGTCTTGTTGGTTTATCTTTAAGTGTGTTAATACGTTTTAATTTAAGAACACCTTATTTTATT---TTTAGTAGA------GAATTTTATAATTGTATTGTAACTTTACATGCTTTATTTATGATTTTTTTTTTTATCATGCCTATGACTGTTGGGGGATTTGGTAATTGAATTATTCCTTTACATTGCAAATTACCTGATATGGCTTTGCCTCGATTAAATAATTTAAGTTTTTGGTTATTATTTCCAGCTACTACTTTTATTTTATTATCATTTTTTCAAAATGTTTTACCTGGTACTGGA------------------------TGAACTTTG---TATCCTCCTTTATCTACTTTT---GGTTTACCCGAAAAGAGAACAGATTTTTTAATTTTTAGTTTACATGTTGCTGGGGTTAGATCTTTAGTTTCTTCTATAAAATTTATTGTTACTTTT---------TTTTCTGCTAATCAAAGTTTTATTTCTTTAAGTTTATTTAGATGAAGTATTTTTTGTACAACTTGATTATTGTTATTAAGTTTACCTGTTTTAGCTGGAGGTTTAACTATGTTAATTACAGATCGAAAATTTAATACTTCTTTTTTTGATCCTACAGGAGGAGGAGATGCTATTTTATTTCAACATATTTTT-
>Miclin_E128a_10j_MacCOFR
-----------------------------------------------------------------------------------------------------------------------------------------------------------------------------------------------------------------------------------------------------------------------------------------------------------------------------------------------------------------------------------------------------------------------------------------------------------------------------------------------------------------------------------------------------------------------------------------------------------------------------------------------------------------------------------------------------------------------------------------------------------------------------------------------------------------------------------------------------------------------------------------------------------------------------------------------------------------------------------------------------------------------------------------------------------------------------------------------------------------------------------------------------------------------------------------------------------------------------------------------------------------------------------------------------------------------------------------------------------------------------------------------------------------------------------------------------------------------------------------------------------------------------------------------------------------------------------------------------------------------------------------------------------------------------------------------------------------------GGTGTATTGTATTTTATTCTTTCTGTTTGAGGAGGTCTTGTTGGTTTATCTTTAAGTGTGTTAATACGTTTTAATTTAAGAACACCTTATTTTATT---TTTAGTAGA------GAATTTTATAATTGTATTGTAACTTTACATGCTTTATTTATGATTTTTTTTTTTGTCATGCCTATGACTGTTGGGGGATTTGGTAATTGAATTATTCCTTTACATTGCAAATTACCTGATATGGCTTTGCCTCGATTAAATAATTTAAGTTTTTGGTTATTATTTCCAGCTATTACTTTTATTTTATTATCATTTTTTCAAAATGTTTTACCTGGTACTGGA------------------------TGAACTTTG---TATCCTCCTTTATCTACTTTT---GGTTTACCCGAAAAGAGAACAGATTTTTTAATTTTTAGTTTACATGTTGCTGGGGTTAGATCTTTAGTTTCTTCTATAAAATTTATTGTTACTTTT---------TTTTCTGCTAATCAAAGTTTTATTTCTTTAAGTTTATTTAGATGAAGTATTTTTTGTACAACTTGATTATTGTTATTAAGTTTACCTGTTTTAGCTGGAGGTTTAACTATGTTAATTACAGATCGAAAATTTAATACTTCTTTTTTTGATCCTACAGGAGGAGGAGATGCTATTTTATTTCAACATATTTTT-
>Miclin_E127_9j_MacCOFR
-----------------------------------------------------------------------------------------------------------------------------------------------------------------------------------------------------------------------------------------------------------------------------------------------------------------------------------------------------------------------------------------------------------------------------------------------------------------------------------------------------------------------------------------------------------------------------------------------------------------------------------------------------------------------------------------------------------------------------------------------------------------------------------------------------------------------------------------------------------------------------------------------------------------------------------------------------------------------------------------------------------------------------------------------------------------------------------------------------------------------------------------------------------------------------------------------------------------------------------------------------------------------------------------------------------------------------------------------------------------------------------------------------------------------------------------------------------------------------------------------------------------------------------------------------------------------------------------------------------------------------------------------------------------------------------------------------------------------GGTGTATTGTATTTTATTCTTTCTGTTTGAGGAGGTCTTGTTGGTTTATCTTTAAGTGTGTTAATACGTTTTAATTTAAGAACACCTTATTTTATT---TTTAGTAGA------GAATTTTATAATTGTATTGTAACTTTACATGCTTTATTTATGATTTTTTTTTTTGTCATGCCTATGACTGTTGGGGGATTTGGTAATTGAATTATTCCTTTACATTGCAAATTACCTGATATGGCTTTGCCTCGATTAAATAATTTAAGTTTTTGGTTATTATTTCCAGCTATTACTTTTATTTTATTATCATTTTTTCAAAATGTTTTACCTGGTACTGGA------------------------TGAACTTTG---TATCCTCCTTTATCTACTTTT---GGTTTACCCGAAAAGAGAACAGATTTTTTAATTTTTAGTTTACATGTTGCTGGGGTTAGATCTTTAGTTTCTTCTATAAAATTTATTGTTACTTTT---------TTTTCTGCTAATCAAAGTTTTATTTCTTTAAGTTTATTTAGATGAAGTATTTTTTGTACAACTTGATTATTGTTATTAAGTTTACCTGTTTTAGCTGGAGGTTTAACTATGTTAATTACAGATCGAAAATTTAATACTTCTTTTTTTGATCCTACAGGAGGAGGAGATGCTATTTTATTTCAACATATTTTT-
>Miclin_E126_8j_MacCOFR
-----------------------------------------------------------------------------------------------------------------------------------------------------------------------------------------------------------------------------------------------------------------------------------------------------------------------------------------------------------------------------------------------------------------------------------------------------------------------------------------------------------------------------------------------------------------------------------------------------------------------------------------------------------------------------------------------------------------------------------------------------------------------------------------------------------------------------------------------------------------------------------------------------------------------------------------------------------------------------------------------------------------------------------------------------------------------------------------------------------------------------------------------------------------------------------------------------------------------------------------------------------------------------------------------------------------------------------------------------------------------------------------------------------------------------------------------------------------------------------------------------------------------------------------------------------------------------------------------------------------------------------------------------------------------------------------------------------------------GGTGTATTGTATTTTATTCTTTCTGTTTGAGGAGGTCTTGTTGGTTTATCTTTAAGTGTGTTAATACGTTTTAATTTAAGAACACCTTATTTTATT---TTTAGTAGA------GAATTTTATAATTGTATTGTAACTTTACATGCTTTATTTATGATTTTTTTTTTTGTCATGCCTATGACTGTTGGGGGATTTGGTAATTGAATTATTCCTTTACATTGCAAATTACCTGATATGGCTTTGCCTCGATTAAATAATTTAAGTTTTTGGTTATTATTTCCAGCTATTACTTTTATTTTATTATCATTTTTTCAAAATGTTTTACCTGGTACTGGA------------------------TGAACTTTG---TATCCTCCTTTATCTACTTTT---GGTTTACCCGAAAAGAGAACAGATTTTTTAATTTTTAGTTTACATGTTGCTGGGGTTAGATCTTTAGTTTCTTCTATAAAATTTATTGTTACTTTT---------TTTTCTGCTAATCAAAGTTTTATTTCTTTAAGTTTATTTAGATGAAGTATTTTTTGTACAACTTGATTATTGTTATTAAGTTTACCTGTTTTAGCTGGAGGTTTAACTATGTTAATTACAGATCGAAAATTTAATACTTCTTTTTTTGATCCTACAGGAGGAGGAGATGCTATTTTATTTCAACATATTTTT-
>Miclin_E122_4j_MacCOFR
-----------------------------------------------------------------------------------------------------------------------------------------------------------------------------------------------------------------------------------------------------------------------------------------------------------------------------------------------------------------------------------------------------------------------------------------------------------------------------------------------------------------------------------------------------------------------------------------------------------------------------------------------------------------------------------------------------------------------------------------------------------------------------------------------------------------------------------------------------------------------------------------------------------------------------------------------------------------------------------------------------------------------------------------------------------------------------------------------------------------------------------------------------------------------------------------------------------------------------------------------------------------------------------------------------------------------------------------------------------------------------------------------------------------------------------------------------------------------------------------------------------------------------------------------------------------------------------------------------------------------------------------------------------------------------------------------------------------------GGTGTATTGTATTTTATTCTTTYTGTTTGAGGAGGTCTTGTTGGTTTATCTTTAAGTGTGTTAATACGTTTTAATTTAAGAACACCTTATTTTATT---TTTAGTAGA------GAATTTTATAATTGTATTGTAACTTTACATGCTTTATTTATGATTTTTTTTTTTGTCATGCCTATGACTGTTGGGGGATTTGGTAATTGAATTATTCCTTTACATTGCAAATTACCTGATATGGCTTTGCCTCGATTAAATAATTTAAGTTTTTGGTTATTATTTCCAGCTACTACTTTTATTTTATTATCATTTTTTCAAAATGTTTTACCTGGTACTGGA------------------------TGAACTTTG---TATCCTCCTTTATCTACTTTT---GGTTTACCCGAAAAGAGAACAGATTTTTTAATTTTTAGTTTACATGTTGCTGGGGTTAGATCTTTAGTTTCTTCTATAAAATTTATTGTTACTTTT---------TTTTCTGCTAATCAAAGTTTTATTTCTTTAAGTTTATTTAGATGAAGTATTTTTTGTACAACTTGATTATTGTTATTAAGTTTACCTGTTTTAGCTGGAGGTTTAACTATGTTAATTACAGATCGAAAATTTAATACTTCTTTTTTTGATCCTACAGGAGGAGGAGATGCTATTTTATTTCAACATATTTTT-
>Miclin_E119_1j_MacCOFR
-----------------------------------------------------------------------------------------------------------------------------------------------------------------------------------------------------------------------------------------------------------------------------------------------------------------------------------------------------------------------------------------------------------------------------------------------------------------------------------------------------------------------------------------------------------------------------------------------------------------------------------------------------------------------------------------------------------------------------------------------------------------------------------------------------------------------------------------------------------------------------------------------------------------------------------------------------------------------------------------------------------------------------------------------------------------------------------------------------------------------------------------------------------------------------------------------------------------------------------------------------------------------------------------------------------------------------------------------------------------------------------------------------------------------------------------------------------------------------------------------------------------------------------------------------------------------------------------------------------------------------------------------------------------------------------------------------------------------GGTGTATTGTATTTTATTCTTTCTGTTTGAGGAGGTCTTGTTGGTTTATCTTTAAGTGTGTTAATACGTTTTAATTTAAGAACACCTTATTTTATT---TTTAGTAGA------GAATTTTATAATTGTATTGTAACTTTACATGCTTTATTTATGATTTTTTTTTTTGTCATGCCTATGACTGTTGGGGGATTTGGTAATTGAATTATTCCTTTACATTGCAAATTACCTGATATGGCTTTGCCTCGATTAAATAATTTAAGTTTTTGGTTATTATTTCCAGCTATTACTTTTATTTTATTATCATTTTTTCAAAATGTTTTACCTGGTACTGGA------------------------TGAACTTTG---TATCCTCCTTTATCTACTTTT---GGTTTACCCGAAAAGAGAACAGATTTTTTAATTTTTAGTTTACATGTTGCTGGGGTTAGATCTTTAGTTTCTTCTATAAAATTTATTGTTACTTTT---------TTTTCTGCTAATCAAAGTTTTATTTCTTTAAGTTTATTTAGATGAAGTATTTTTTGTACAACTTGATTATTGTTATTAAGTTTACCTGTTTTAGCTGGAGGTTTAACTATGTTAATTACAGATCGAAAATTTAATACTTCTTTTTTTGATCCTACAGGAGGAGGAGATGCTATTTTATTTCAACATATTTTT-
>Miclin_E118_98k_MacCOFR
-----------------------------------------------------------------------------------------------------------------------------------------------------------------------------------------------------------------------------------------------------------------------------------------------------------------------------------------------------------------------------------------------------------------------------------------------------------------------------------------------------------------------------------------------------------------------------------------------------------------------------------------------------------------------------------------------------------------------------------------------------------------------------------------------------------------------------------------------------------------------------------------------------------------------------------------------------------------------------------------------------------------------------------------------------------------------------------------------------------------------------------------------------------------------------------------------------------------------------------------------------------------------------------------------------------------------------------------------------------------------------------------------------------------------------------------------------------------------------------------------------------------------------------------------------------------------------------------------------------------------------------------------------------------------------------------------------------------------GGTGTATTGTATTTTATTCTTTCTGTTTGAGGAGGTCTTGTTGGTTTATCTTTAAGTGTGTTAATACGTTTTAATTTAAGAACACCTTATTTTATT---TTTAGTAGA------GAATTTTATAATTGTATTGTAACTTTACATGCTTTATTTATGATTTTTTTTTTTGTCATGCCTATGACTGTTGGGGGATTTGGTAATTGAATTATTCCTTTACATTGCAAATTACCTGATATGGCTTTGCCTCGATTAAATAATTTAAGTTTTTGGTTATTATTTCCAGCTATTACTTTTATTTTATTATCATTTTTTCAAAATGTTTTACCTGGTACTGGA------------------------TGAACTTTG---TATCCTCCTTTATCTACTTTT---GGTTTACCCGAAAAGAGAACAGATTTTTTAATTTTTAGTTTACATGTTGCTGGGGTTAGATCTTTAGTTTCTTCTATAAAATTTATTGTTACTTTT---------TTTTCTGCTAATCAAAGTTTTATTTCTTTAAGTTTATTTAGATGAAGTATTTTTTGTACAACTTGATTATTGTTATTAAGTTTACCTGTTTTAGCTGGAGGTTTAACTATGTTAATTACAGATCGAAAATTTAATACTTCTTTTTTTGATCCTACAGGAGGAGGAGATGCTATTTTATTTCAACATATTTTT-
>Miclin_E117_97k_MacCOFR
-----------------------------------------------------------------------------------------------------------------------------------------------------------------------------------------------------------------------------------------------------------------------------------------------------------------------------------------------------------------------------------------------------------------------------------------------------------------------------------------------------------------------------------------------------------------------------------------------------------------------------------------------------------------------------------------------------------------------------------------------------------------------------------------------------------------------------------------------------------------------------------------------------------------------------------------------------------------------------------------------------------------------------------------------------------------------------------------------------------------------------------------------------------------------------------------------------------------------------------------------------------------------------------------------------------------------------------------------------------------------------------------------------------------------------------------------------------------------------------------------------------------------------------------------------------------------------------------------------------------------------------------------------------------------------------------------------------------------GGTGTATTGTATTTTATTCTTTCTGTTTGAGGAGGTCTTGTTGGTTTATCTTTAAGTGTGTTAATACGTTTTAATTTAAGAACACCTTATTTTATT---TTTAGTAGA------GAATTTTATAATTGTATTGTAACTTTACATGCTTTATTTATGATTTTTTTTTTTGTCATGCCTATGACTGTTGGGGGATTTGGTAATTGAATTATTCCTTTACATTGCAAATTACCTGATATGGCTTTGCCTCGATTAAATAATTTAAGTTTTTGGTTATTATTTCCAGCTATTACTTTTATTTTATTATCATTTTTTCAAAATGTTTTACCTGGTACTGGA------------------------TGAACTTTG---TATCCTCCTTTATCTACTTTT---GGTTTACCCGAAAAGAGAACAGATTTTTTAATTTTTAGTTTACATGTTGCTGGGGTTAGATCTTTAGTTTCTTCTATAAAATTTATTGTTACTTTT---------TTTTCTGCTAATCAAAGTTTTATTTCTTTAAGTTTATTTAGATGAAGTATTTTTTGTACAACTTGATTATTGTTATTAAGTTTACCTGTTTTAGCTGGAGGTTTAACTATGTTAATTACAGATCGAAAATTTAATACTTCTTTTTTTGATCCTACAGGAGGAGGAGATGCTATTTTATTTCAACATATTTTT-
>Miclin_E115_95k_MacCOFR
-----------------------------------------------------------------------------------------------------------------------------------------------------------------------------------------------------------------------------------------------------------------------------------------------------------------------------------------------------------------------------------------------------------------------------------------------------------------------------------------------------------------------------------------------------------------------------------------------------------------------------------------------------------------------------------------------------------------------------------------------------------------------------------------------------------------------------------------------------------------------------------------------------------------------------------------------------------------------------------------------------------------------------------------------------------------------------------------------------------------------------------------------------------------------------------------------------------------------------------------------------------------------------------------------------------------------------------------------------------------------------------------------------------------------------------------------------------------------------------------------------------------------------------------------------------------------------------------------------------------------------------------------------------------------------------------------------------------------GGTGTATTGTATTTTATTCTTTCTGTTTGAGGAGGTCTTGTTGGTTTATCTTTAAGTGTGTTAATACGTTTTAATTTAAGAACACCTTATTTTATT---TTTAGTAGA------GAATTTTATAATTGTATTGTAACTTTACATGCTTTATTTATGATTTTTTTTTTTGTCATGCCTATGACTGTTGGGGGATTTGGTAATTGAATTATTCCTTTACATTGCAAATTACCTGATATGGCTTTGCCTCGATTAAATAATTTAAGTTTTTGGTTATTATTTCCAGCTATTACTTTTATTTTATTATCATTTTTTCAAAATGTTTTACCTGGTACTGGA------------------------TGAACTTTG---TATCCTCCTTTATCTACTTTT---GGTTTACCCGAAAAGAGAACAGATTTTTTAATTTTTAGTTTACATGTTGCTGGGGTTAGATCTTTAGTTTCTTCTATAAAATTTATTGTTACTTTT---------TTTTCTGCTAATCAAAGTTTTATTTCTTTAAGTTTATTTAGATGAAGTATTTTTTGTACAACTTGATTATTGTTATTAAGTTTACCTGTTTTAGCTGGAGGTTTAACTATGTTAATTACAGATCGAAAATTTAATACTTCTTTTTTTGATCCTACAGGAGGAGGAGATGCTATTTTATTTCAACATATTTTT-
>Miclin_E114_94k_MacCOFR
-----------------------------------------------------------------------------------------------------------------------------------------------------------------------------------------------------------------------------------------------------------------------------------------------------------------------------------------------------------------------------------------------------------------------------------------------------------------------------------------------------------------------------------------------------------------------------------------------------------------------------------------------------------------------------------------------------------------------------------------------------------------------------------------------------------------------------------------------------------------------------------------------------------------------------------------------------------------------------------------------------------------------------------------------------------------------------------------------------------------------------------------------------------------------------------------------------------------------------------------------------------------------------------------------------------------------------------------------------------------------------------------------------------------------------------------------------------------------------------------------------------------------------------------------------------------------------------------------------------------------------------------------------------------------------------------------------------------------GGTGTATTGTATTTTATTCTTTYTGTTTGAGGAGGTCTTGTTGGTTTATCTTTAAGTGTGTTAATACGTTTTAATTTAAGAACACCTTATTTTATT---TTTAGTAGA------GAATTTTATAATTGTATTGTAACTTTACATGCTTTATTTATGATTTTTTTTTTTGTCATGCCTATGACTGTTGGGGGATTTGGTAATTGAATTATTCCTTTACATTGCAAATTACCTGATATGGCTTTGCCTCGATTAAATAATTTAAGTTTTTGGTTATTATTTCCAGCTATTACTTTTATTTTATTATCATTTTTTCAAAATGTTTTACCTGGTACTGGA------------------------TGAACTTTG---TATCCTCCTTTATCTACTTTT---GGTTTACCCGAAAAGAGAACAGATTTTTTAATTTTTAGTTTACATGTTGCTGGGGTTAGATCTTTAGTTTCTTCTATAAAATTTATTGTTACTTTT---------TTTTCTGCTAATCAAAGTTTTATTTCTTTAAGTTTATTTAGATGAAGTATTTTTTGTACAACTTGATTATTGTTATTAAGTTTACCTGTTTTAGCTGGAGGTTTAACTATGTTAATTACAGATCGAAAATTTAATACTTCTTTTTTTGATCCTACAGGAGGAGGAGATGCTATTTTATTTCAACATATTTTT-
>Miclin_E113_93k_MacCOFR
-----------------------------------------------------------------------------------------------------------------------------------------------------------------------------------------------------------------------------------------------------------------------------------------------------------------------------------------------------------------------------------------------------------------------------------------------------------------------------------------------------------------------------------------------------------------------------------------------------------------------------------------------------------------------------------------------------------------------------------------------------------------------------------------------------------------------------------------------------------------------------------------------------------------------------------------------------------------------------------------------------------------------------------------------------------------------------------------------------------------------------------------------------------------------------------------------------------------------------------------------------------------------------------------------------------------------------------------------------------------------------------------------------------------------------------------------------------------------------------------------------------------------------------------------------------------------------------------------------------------------------------------------------------------------------------------------------------------------GGTGTATTGTATTTTATTCTTTCTGTTTGAGGAGGTCTTGTTGGTTTATCTTTAAGTGTGTTAATACGTTTTAATTTAAGAACACCTTATTTTATT---TTTAGTAGA------GAATTTTATAATTGTATTGTAACTTTACATGCTTTATTTATGATTTTTTTTTTTGTCATGCCTATGACTGTTGGGGGATTTGGTAATTGAATTATTCCTTTACATTGCAAATTACCTGATATGGCTTTGCCTCGATTAAATAATTTAAGTTTTTGGTTATTATTTCCAGCTATTACTTTTATTTTATTATCATTTTTTCAAAATGTTTTACCTGGTACTGGA------------------------TGAACTTTG---TATCCTCCTTTATCTACTTTT---GGTTTACCCGAAAAGAGAACAGATTTTTTAATTTTTAGTTTACATGTTGCTGGGGTTAGATCTTTAGTTTCTTCTATAAAATTTATTGTTACTTTT---------TTTTCTGCTAATCAAAGTTTTATTTCTTTAAGTTTATTTAGATGAAGTATTTTTTGTACAACTTGATTATTGTTATTAAGTTTACCTGTTTTAGCTGGAGGTTTAACTATGTTAATTACAGATCGAAAATTTAATACTTCTTTTTTTGATCCTACAGGAGGAGGAGATGCTATTTTATTTCAACATATTTTT-
>Miclin_E112_92k_MacCOFR
-----------------------------------------------------------------------------------------------------------------------------------------------------------------------------------------------------------------------------------------------------------------------------------------------------------------------------------------------------------------------------------------------------------------------------------------------------------------------------------------------------------------------------------------------------------------------------------------------------------------------------------------------------------------------------------------------------------------------------------------------------------------------------------------------------------------------------------------------------------------------------------------------------------------------------------------------------------------------------------------------------------------------------------------------------------------------------------------------------------------------------------------------------------------------------------------------------------------------------------------------------------------------------------------------------------------------------------------------------------------------------------------------------------------------------------------------------------------------------------------------------------------------------------------------------------------------------------------------------------------------------------------------------------------------------------------------------------------------GGTGTATTGTATTTTATTCTTTCTGTTTGAGGAGGTCTTGTTGGTTTATCTTTAAGTGTGTTAATACGTTTTAATTTAAGAACACCTTATTTTATT---TTTAGTAGA------GAATTTTATAATTGTATTGTAACTTTACATGCTTTATTTATGATTTTTTTTTTTGTCATGCCTATGACTGTTGGGGGATTTGGTAATTGAATTATTCCTTTACATTGCAAATTACCTGATATGGCTTTGCCTCGATTAAATAATTTAAGTTTTTGGTTATTATTTCCAGCTATTACTTTTATTTTATTATCATTTTTTCAAAATGTTTTACCTGGTACTGGA------------------------TGAACTTTG---TATCCTCCTTTATCTACTTTT---GGTTTACCCGAAAAGAGAACAGATTTTTTAATTTTTAGTTTACATGTTGCTGGGGTTAGATCTTTAGTTTCTTCTATAAAATTTATTGTTACTTTT---------TTTTCTGCTAATCAAAGTTTTATTTCTTTAAGTTTATTTAGATGAAGTATTTTTTGTACAACTTGATTATTGTTATTAAGTTTACCTGTTTTAGCTGGAGGTTTAACTATGTTAATTACAGATCGAAAATTTAATACTTCTTTTTTTGATCCTACAGGAGGAGGAGATGCTATTTTATTTCAACATATTTTT-
>Miclin_E111_91k_MacCOFR
-----------------------------------------------------------------------------------------------------------------------------------------------------------------------------------------------------------------------------------------------------------------------------------------------------------------------------------------------------------------------------------------------------------------------------------------------------------------------------------------------------------------------------------------------------------------------------------------------------------------------------------------------------------------------------------------------------------------------------------------------------------------------------------------------------------------------------------------------------------------------------------------------------------------------------------------------------------------------------------------------------------------------------------------------------------------------------------------------------------------------------------------------------------------------------------------------------------------------------------------------------------------------------------------------------------------------------------------------------------------------------------------------------------------------------------------------------------------------------------------------------------------------------------------------------------------------------------------------------------------------------------------------------------------------------------------------------------------------GGTGTATTGTATTTTATTCYTTCTGTTTGAGGAGGTCTTGTTGGTTTATCTTTAAGTGTGTTAATACGTTTTAATTTAAGAACACCTTATTTTATT---TTTAGTAGA------GAATTTTATAATTGTATTGTAACTTTACATGCTTTATTTATGATTTTTTTTTTTGTCATGCCTATGACTGTTGGGGGATTTGGTAATTGAATTATTCCTTTACATTGCAAATTACCTGATATGGCTTTGCCTCGATTAAATAATTTAAGTTTTTGGTTATTATTTCCAGCTATTACTTTTATTTTATTATCATTTTTTCAAAATGTTTTACCTGGTACTGGA------------------------TGAACTTTG---TATCCTCCTTTATCTACTTTT---GGTTTACCCGAAAAGAGAACAGATTTTTTAATTTTTAGTTTACATGTTGCTGGGGTTAGATCTTTAGTTTCTTCTATAAAATTTATTGTTACTTTT---------TTTTCTGCTAATCAAAGTTTTATTTCTTTAAGTTTATTTAGATGAAGTATTTTTTGTACAACTTGATTATTGTTATTAAGTTTACCTGTTTTAGCTGGAGGTTTAACTATGTTAATTACAGATCGAAAATTTAATACTTCTTTTTTTGATCCTACAGGAGGAGGAGATGCTATTTTATTTCAACATATTTTT-
>Miclin_E110_90k_MacCOFR
-----------------------------------------------------------------------------------------------------------------------------------------------------------------------------------------------------------------------------------------------------------------------------------------------------------------------------------------------------------------------------------------------------------------------------------------------------------------------------------------------------------------------------------------------------------------------------------------------------------------------------------------------------------------------------------------------------------------------------------------------------------------------------------------------------------------------------------------------------------------------------------------------------------------------------------------------------------------------------------------------------------------------------------------------------------------------------------------------------------------------------------------------------------------------------------------------------------------------------------------------------------------------------------------------------------------------------------------------------------------------------------------------------------------------------------------------------------------------------------------------------------------------------------------------------------------------------------------------------------------------------------------------------------------------------------------------------------------------GGTGTATTGTATTTTATTCTTTCTGTTTGAGGAGGTCTTGTTGGTTTATCTTTAAGTGTGTTAATACGTTTTAATTTAAGAACACCTTATTTTATT---TTTAGTAGA------GAATTTTATAATTGTATTGTAACTTTACATGCTTTATTTATGATTTTTTTTTTTATCATGCCTATGACTGTTGGGGGATTTGGTAATTGAATTATTCCTTTACATTGCAAATTACCTGATATGGCTTTGCCTCGATTAAATAATTTAAGTTTTTGGTTATTATTTCCAGCTACTACTTTTATTTTATTATCATTTTTTCAAAATGTTTTACCTGGTACTGGA------------------------TGAACTTTG---TATCCTCCTTTATCTACTTTT---GGTTTACCCGAAAAGAGAACAGATTTTTTAATTTTTAGTTTACATGTTGCTGGGGTTAGATCTTTAGTTTCTTCTATAAAATTTATTGTTACTTTT---------TTTTCTGCTAATCAAAGTTTTATTTCTTTAAGTTTATTTAGATGAAGTATTTTTTGTACAACTTGATTATTGTTATTAAGTTTACCTGTTTTAGCTGGAGGTTTAACTATGTTAATTACAGATCGAAAATTTAATACTTCTTTTTTTGATCCTACAGGAGGAGGAGATGCTATTTTATTTCAACATATTTTT-
>Miclin_E109_89k_MacCOFR
-----------------------------------------------------------------------------------------------------------------------------------------------------------------------------------------------------------------------------------------------------------------------------------------------------------------------------------------------------------------------------------------------------------------------------------------------------------------------------------------------------------------------------------------------------------------------------------------------------------------------------------------------------------------------------------------------------------------------------------------------------------------------------------------------------------------------------------------------------------------------------------------------------------------------------------------------------------------------------------------------------------------------------------------------------------------------------------------------------------------------------------------------------------------------------------------------------------------------------------------------------------------------------------------------------------------------------------------------------------------------------------------------------------------------------------------------------------------------------------------------------------------------------------------------------------------------------------------------------------------------------------------------------------------------------------------------------------------------GGTGTATTGTATTTTATTCYTTCTGTTTGAGGAGGTCTTGTTGGTTTATCTTTAAGTGTGTTAATACGTTTTAATTTAAGAACACCTTATTTTATT---TTTAGTAGA------GAATTTTATAATTGTATTGTAACTTTACATGCTTTATTTATGATTTTTTTTTTTGTCATGCCTATGACTGTTGGGGGATTTGGTAATTGAATTATTCCTTTACATTGCAAATTACCTGATATGGCTTTGCCTCGATTAAATAATTTAAGTTTTTGGTTATTATTTCCAGCTATTACTTTTATTTTATTATCATTTTTTCAAAATGTTTTACCTGGTACTGGA------------------------TGAACTTTG---TATCCTCCTTTATCTACTTTT---GGTTTACCCGAAAAGAGAACAGATTTTTTAATTTTTAGTTTACATGTTGCTGGGGTTAGATCTTTAGTTTCTTCTATAAAATTTATTGTTACTTTT---------TTTTCTGCTAATCAAAGTTTTATTTCTTTAAGTTTATTTAGATGAAGTATTTTTTGTACAACTTGATTATTGTTATTAAGTTTACCTGTTTTAGCTGGAGGTTTAACTATGTTAATTACAGATCGAAAATTTAATACTTCTTTTTTTGATCCTACAGGAGGAGGAGATGCTATTTTATTTCAACATATTTTT-
>Miclin_E108_88k_MacCOFR
-----------------------------------------------------------------------------------------------------------------------------------------------------------------------------------------------------------------------------------------------------------------------------------------------------------------------------------------------------------------------------------------------------------------------------------------------------------------------------------------------------------------------------------------------------------------------------------------------------------------------------------------------------------------------------------------------------------------------------------------------------------------------------------------------------------------------------------------------------------------------------------------------------------------------------------------------------------------------------------------------------------------------------------------------------------------------------------------------------------------------------------------------------------------------------------------------------------------------------------------------------------------------------------------------------------------------------------------------------------------------------------------------------------------------------------------------------------------------------------------------------------------------------------------------------------------------------------------------------------------------------------------------------------------------------------------------------------------------GGTGTATTGTATTTTATTCCTTCTGTTTGAGGAGGTCTTGTTGGTTTATCTTTAAGTGTGTTAATACGTTTTAATTTAAGAACACCTTATTTTATT---TTTAGTAGA------GAATTTTATAATTGTATTGTAACTTTACATGCTTTATTTATGATTTTTTTTTTTGTCATGCCTATGACTGTTGGGGGATTTGGTAATTGAATTATTCCTTTACATTGCAAATTACCTGATATGGCTTTGCCTCGATTAAATAATTTAAGTTTTTGGTTATTATTTCCAGCTATTACTTTTATTTTATTATCATTTTTTCAAAATGTTTTACCTGGTACTGGA------------------------TGAACTTTG---TATCCTCCTTTATCTACTTTT---GGTTTACCCGAAAAGAGAACAGATTTTTTAATTTTTAGTTTACATGTTGCTGGGGTTAGATCTTTAGTTTCTTCTATAAAATTTATTGTTACTTTT---------TTTTCTGCTAATCAAAGTTTTATTTCTTTAAGTTTATTTAGATGAAGTATTTTTTGTACAACTTGATTATTGTTATTAAGTTTACCTGTTTTAGCTGGAGGTTTAACTATGTTAATTACAGATCGAAAATTTAATACTTCTTTTTTTGATCCTACAGGAGGAGGAGATGCTATTTTATTTCAACATATTTTT-
>Miclin_E107_87k_MacCOFR
-----------------------------------------------------------------------------------------------------------------------------------------------------------------------------------------------------------------------------------------------------------------------------------------------------------------------------------------------------------------------------------------------------------------------------------------------------------------------------------------------------------------------------------------------------------------------------------------------------------------------------------------------------------------------------------------------------------------------------------------------------------------------------------------------------------------------------------------------------------------------------------------------------------------------------------------------------------------------------------------------------------------------------------------------------------------------------------------------------------------------------------------------------------------------------------------------------------------------------------------------------------------------------------------------------------------------------------------------------------------------------------------------------------------------------------------------------------------------------------------------------------------------------------------------------------------------------------------------------------------------------------------------------------------------------------------------------------------------GGTGTATTGTATTTTATTCTTTCTGTTTGAGGAGGTCTTGTTGGTTTATCTTTAAGTGTGTTAATACGTTTTAATTTAAGAACACCTTATTTTATT---TTTAGTAGA------GAATTTTATAATTGTATTGTAACTTTACATGCTTTATTTATGATTTTTTTTTTTGTCATGCCTATGACTGTTGGGGGATTTGGTAATTGAATTATTCCTTTACATTGCAAATTACCTGATATGGCTTTGCCTCGATTAAATAATTTAAGTTTTTGGTTATTATTTCCAGCTATTACTTTTATTTTATTATCATTTTTTCAAAATGTTTTACCTGGTACTGGA------------------------TGAACTTTG---TATCCTCCTTTATCTACTTTT---GGTTTACCCGAAAAGAGAACAGATTTTTTAATTTTTAGTTTACATGTTGCTGGGGTTAGATCTTTAGTTTCTTCTATAAAATTTATTGTTACTTTT---------TTTTCTGCTAATCAAAGTTTTATTTCTTTAAGTTTATTTAGATGAAGTATTTTTTGTACAACTTGATTATTGTTATTAAGTTTACCTGTTTTAGCTGGAGGTTTAACTATGTTAATTACAGATCGAAAATTTAATACTTCTTTTTTTGATCCTACAGGAGGAGGAGATGCTATTTTATTTCAACATATTTTT-
>Miclin_E106_86k_MacCOFR
-----------------------------------------------------------------------------------------------------------------------------------------------------------------------------------------------------------------------------------------------------------------------------------------------------------------------------------------------------------------------------------------------------------------------------------------------------------------------------------------------------------------------------------------------------------------------------------------------------------------------------------------------------------------------------------------------------------------------------------------------------------------------------------------------------------------------------------------------------------------------------------------------------------------------------------------------------------------------------------------------------------------------------------------------------------------------------------------------------------------------------------------------------------------------------------------------------------------------------------------------------------------------------------------------------------------------------------------------------------------------------------------------------------------------------------------------------------------------------------------------------------------------------------------------------------------------------------------------------------------------------------------------------------------------------------------------------------------------GGTGTATTGTATTTTATTCTTTCTGTTTGAGGAGGTCTTGTTGGTTTATCTTTAAGTGTGTTAATACGTTTTAATTTAAGAACACCTTATTTTATT---TTTAGTAGA------GAATTTTATAATTGTATTGTAACTTTACATGCTTTATTTATGATTTTTTTTTTTGTCATGCCTATGACTGTTGGGGGATTTGGTAATTGAATTATTCCTTTACATTGCAAATTACCTGATATGGCTTTGCCTCGATTAAATAATTTAAGTTTTTGGTTATTATTTCCAGCTATTACTTTTATTTTATTATCATTTTTTCAAAATGTTTTACCTGGTACTGGA------------------------TGAACTTTG---TATCCTCCTTTATCTACTTTT---GGTTTACCCGAAAAGAGAACAGATTTTTTAATTTTTAGTTTACATGTTGCTGGGGTTAGATCTTTAGTTTCTTCTATAAAATTTATTGTTACTTTT---------TTTTCTGCTAATCAAAGTTTTATTTCTTTAAGTTTATTTAGATGAAGTATTTTTTGTACAACTTGATTATTGTTATTAAGTTTACCTGTTTTAGCTGGAGGTTTAACTATGTTAATTACAGATCGAAAATTTAATACTTCTTTTTTTGATCCTACAGGAGGAGGAGATGCTATTTTATTTCAACATATTTTT-
>Miclin_E105_85k_MacCOFR
-----------------------------------------------------------------------------------------------------------------------------------------------------------------------------------------------------------------------------------------------------------------------------------------------------------------------------------------------------------------------------------------------------------------------------------------------------------------------------------------------------------------------------------------------------------------------------------------------------------------------------------------------------------------------------------------------------------------------------------------------------------------------------------------------------------------------------------------------------------------------------------------------------------------------------------------------------------------------------------------------------------------------------------------------------------------------------------------------------------------------------------------------------------------------------------------------------------------------------------------------------------------------------------------------------------------------------------------------------------------------------------------------------------------------------------------------------------------------------------------------------------------------------------------------------------------------------------------------------------------------------------------------------------------------------------------------------------------------GGTGTATTGTATTTTATTCTTTCTGTTTGAGGAGGTCTTGTTGGTTTATCTTTAAGTGTGTTAATACGTTTTAATTTAAGAACACCTTATTTTATT---TTTAGTAGA------GAATTTTATAATTGTATTGTAACTTTACATGCTTTATTTATGATTTTTTTTTTTATCATGCCTATGACTGTTGGGGGATTTGGTAATTGAATTATTCCTTTACATTGCAAATTACCTGATATGGCTTTGCCTCGATTAAATAATTTAAGTTTTTGGTTATTATTTCCAGCTACTACTTTTATTTTATTATCGTTTTTTCAAAATGTTTTACCTGGTACTGGA------------------------TGAACTTTG---TATCCTCCTTTATCTACTTTT---GGTTTACCCGAAAAGAGAACAGATTTTTTAATTTTTAGTTTACATGTTGCTGGGGTTAGATCTTTAGTTTCTTCTATAAAATTTATTGTTACTTTT---------TTTTCTGCTAATCAAAGTTTTATTTCTTTAAGTTTATTTAGATGAAGTATTTTTTGTACAACTTGATTATTGTTATTAAGTTTACCTGTTTTAGCTGGAGGTTTAACTATGTTAATTACAGATCGAAAATTTAATACTTCTTTTTTTGATCCTACAGGAGGAGGAGATGCTATTTTATTTCAACATATTTTT-
>Miclin_E104_84k_MacCOFR
-----------------------------------------------------------------------------------------------------------------------------------------------------------------------------------------------------------------------------------------------------------------------------------------------------------------------------------------------------------------------------------------------------------------------------------------------------------------------------------------------------------------------------------------------------------------------------------------------------------------------------------------------------------------------------------------------------------------------------------------------------------------------------------------------------------------------------------------------------------------------------------------------------------------------------------------------------------------------------------------------------------------------------------------------------------------------------------------------------------------------------------------------------------------------------------------------------------------------------------------------------------------------------------------------------------------------------------------------------------------------------------------------------------------------------------------------------------------------------------------------------------------------------------------------------------------------------------------------------------------------------------------------------------------------------------------------------------------------GGTGTATTGTATTTTATTCTTTYTGTTTGAGGAGGTCTTGTTGGTTTATCTTTAAGTGTGTTAATACGTTTTAATTTAAGAACACCTTATTTTATT---TTTAGTAGA------GAATTTTATAATTGTATTGTAACTTTACATGCTTTATTTATGATTTTTTTTTTTGTCATGCCTATGACTGTTGGGGGATTTGGTAATTGAATTATTCCTTTACATTGCAAATTACCTGATATGGCTTTGCCTCGATTAAATAATTTAAGTTTTTGGTTATTATTTCCAGCTACTACTTTTATTTTATTATCATTTTTTCAAAATGTTTTACCTGGTACTGGA------------------------TGAACTTTG---TATCCTCCTTTATCTACTTTT---GGTTTACCCGAAAAGAGAACAGATTTTTTAATTTTTAGTTTACATGTTGCTGGGGTTAGATCTTTAGTTTCTTCTATAAAATTTATTGTTACTTTT---------TTTTCTGCTAATCAAAGTTTTATTTCTTTAAGTTTATTTAGATGAAGTATTTTTTGTACAACTTGATTATTGTTATTAAGTTTACCTGTTTTAGCTGGAGGTTTAACTATGTTAATTACAGATCGAAAATTTAATACTTCTTTTTTTGATCCTACAGGAGGAGGAGATGCTATTTTATTTCAACATATTTTT-
>Miclin_E103_83k_MacCOFR
-----------------------------------------------------------------------------------------------------------------------------------------------------------------------------------------------------------------------------------------------------------------------------------------------------------------------------------------------------------------------------------------------------------------------------------------------------------------------------------------------------------------------------------------------------------------------------------------------------------------------------------------------------------------------------------------------------------------------------------------------------------------------------------------------------------------------------------------------------------------------------------------------------------------------------------------------------------------------------------------------------------------------------------------------------------------------------------------------------------------------------------------------------------------------------------------------------------------------------------------------------------------------------------------------------------------------------------------------------------------------------------------------------------------------------------------------------------------------------------------------------------------------------------------------------------------------------------------------------------------------------------------------------------------------------------------------------------------------GGTGTATTGTATTTTATTCTTTCTGTTTGAGGAGGTCTTGTTGGTTTATCTTTAAGTGTGTTAATACGTTTTAATTTAAGAACACCTTATTTTATT---TTTAGTAGA------GAATTTTATAATTGTATTGTAACTTTACATGCTTTATTTATGATTTTTTTTTTTGTCATGCCTATGACTGTTGGGGGATTTGGTAATTGAATTATTCCTTTACATTGCAAATTACCTGATATGGCTTTGCCTCGATTAAATAATTTAAGTTTTTGGTTATTATTTCCAGCTACTACTTTTATTTTATTATCATTTTTTCAAAATGTTTTACCTGGTACTGGA------------------------TGAACTTTG---TATCCTCCTTTATCTACTTTT---GGTTTACCCGAAAAGAGAACAGATTTTTTAATTTTTAGTTTACATGTTGCTGGGGTTAGATCTTTAGTTTCTTCTATAAAATTTATTGTTACTTTT---------TTTTCTGCTAATCAAAGTTTTATTTCTTTAAGTTTATTTAGATGAAGTATTTTTTGTACAACTTGATTATTGTTATTAAGTTTACCTGTTTTAGCTGGAGGTTTAACTATGTTAATTACAGATCGAAAATTTAATACTTCTTTTTTTGATCCTACAGGAGGAGGAGATGCTATTTTATTTCAACATATTTTT-
>Miclin_E102_82k_MacCOFR
-----------------------------------------------------------------------------------------------------------------------------------------------------------------------------------------------------------------------------------------------------------------------------------------------------------------------------------------------------------------------------------------------------------------------------------------------------------------------------------------------------------------------------------------------------------------------------------------------------------------------------------------------------------------------------------------------------------------------------------------------------------------------------------------------------------------------------------------------------------------------------------------------------------------------------------------------------------------------------------------------------------------------------------------------------------------------------------------------------------------------------------------------------------------------------------------------------------------------------------------------------------------------------------------------------------------------------------------------------------------------------------------------------------------------------------------------------------------------------------------------------------------------------------------------------------------------------------------------------------------------------------------------------------------------------------------------------------------------GGTGTATTGTATTTTATTCTTTCTGTTTGAGGAGGTCTTGTTGGTTTATCTTTAAGTGTGTTAATACGTTTTAATTTAAGAACACCTTATTTTATT---TTTAGTAGA------GAATTTTATAATTGTATTGTAACTTTACATGCTTTATTTATGATTTTTTTTTTTGTCATGCCTATGACTGTTGGGGGATTTGGTAATTGAATTATTCCTTTACATTGCAAATTACCTGATATGGCTTTGCCTCGATTAAATAATTTAAGTTTTTGGTTATTATTTCCAGCTACTACTTTTATTTTATTATCATTTTTTCAAAATGTTTTACCTGGTACTGGA------------------------TGAACTTTG---TATCCTCCTTTATCTACTTTT---GGTTTACCCGAAAAGAGAACAGATTTTTTAATTTTTAGTTTACATGTTGCTGGGGTTAGATCTTTAGTTTCTTCTATAAAATTTATTGTTACTTTT---------TTTTCTGCTAATCAAAGTTTTATTTCTTTAAGTTTATTTAGATGAAGTATTTTTTGTACAACTTGATTATTGTTATTAAGTTTACCTGTTTTAGCTGGAGGTTTAACTATGTTAATTACAGATCGAAAATTTAATACTTCTTTTTTTGATCCTACAGGAGGAGGAGATGCTATTTTATTTCAACATATTTTT-
>Miclin_D85092
ACTGCAGTAATTCTGGAGCTAATACG-TGCAACTAAGCCTAGACC-TTCATGGAAT-GGGCGCATTTATTAGATCAAAACCAAC-CAACACTTC--GGTGTGTCCTTGTTGATGACTCTGGATAACCTTT---GCTGAGCAC-TGGC--CTTAGAGCCGGCGAGCTATC-TTCAAATGT-TGCCCTATCAACTTACGATGGTAGGTGATATGCCTACCATGGTTGTAACGGGTAACGGGGAATCAGGGTTCGATTCCGGAGAGGGAGCCTGAGAAACGGCTACCACATCTAAGGAAGGCAGCAGGCGCGCAAATTACCCACTCCCGGCACGGGGAGGTAGTGACGAAAAATAACGATACGGAACTCTTTTGAGGCTCCGTAATTGGAATGAGTACAATTTAAATCCTTTAACGAG-GATCCA-TTGGAGGGCAAGTCTGGTGCCAGCAGCCGC-GTAATTCCAGCTCCAATAGCGTATATTAAAGTTGTTGCAGTTAAAAAGCTCGTAGTTGGATCTGAGGA-CTAGAGA-TAATGGCT----GCGATA-ACTTCGTTACTGTTAT-TTCTGC-CTAAAAAGAC-AGTGC--TAGGCATTGGTGCTCTTAATTGAGTGCTTTTGCTGCCTGT-CAAGTTTACTTTGAAAAAATTAGAGTGCTCAAAGCAGGCGCTT---TGCCTGAATAGTGGTGCATGGAATAATGGAATAAGA-TCTCGGATCTATTTT-GTTGGTTTTCGGAAGCCG-AGGTAATGATTAAGAGAGACAGACGGGGGCATTCGTATTGTGGTGTTAGAGGTGAAATTCTTGGATCGCCGCAAGTCTCGAACAACTGCGAAAGCATTTGCCAAGCATGTTTTCATTAATCAAGAACGAAAGTCAGAGGTTCGAAGACGATCAGATACCGTCCTAGTTCTGACCATAAACGATGCCAGCTGGCGATCCGCGGTGGTTGTT-ATTTTCGACCCCGCG-GCAGCC-TCCGGGAAACCAAAGCCTTTGGGTTCCGGGGGAAGTATGATTGCAAAGTCGAAACTTAAAGGAATTGACGGAAGGGCACCACCAGGAGTGGAGCCTGC-GCTTAATTTGACTCAACACGGGAAAACTCACCCGGCCC-GACACTGTTAGGATTGACAGATTGAAAGCTCTTTCTCGATTCGGTGGGTGGTGGTGCATGGCCGTTCTTACTTGGTGGAGCCGATTTGTCTGGTTAATTCCGATAACGAACGAGACTCTAGCCTGCTAAATAGTCGGGTCGTA--TATT-----TAGCGACTTTATG-ACTTCTTAGA-GGACAA-GCGGCA-ACTAGTCGCACGAGATTGAGCAATAACAGGTCTGTGATGCCCTTAGATGTTCGGGGCGTCACGCGCGCTACACTGAAGGGAACAACGAG-TAGTTTTTCCTGGCCGAATGGGTCGGGTAACCTGTTGAATACCCTTCGTGACAGGGATCGGGGCTTGCAATTATTCCCCGTGAACGAGGAATTCCCAGTAAGCGCAAGTCA-TAAGCTTGCGTTGATTACGTCCCTGCCCTTTGTACACA-CGCCCGTCGCTACTACCGATT--GAATGTTCTGGTGAAATCATCAGAGTGG-TGCC-----GATGGGGTGGTCTCCACT-CCATTGGAA-ACTGC-------------------------------------------------------------------------------------------------------------------------------------------------------------------------------------------------------------------------------------------------------------------------------------------------------------------------------------------------------------------------------------------------------------------------------------------------------------------------------------------------------------------------------------------------------------------------------------------------------------------------------------------------------------------------------------------------------------------------
>Miclin_B4_31j_SA14-16
ACTGCAGTAATTCTGGAGCTAATACG-TGCAACTAAGCCTAGACC-TTCATGGAAT-GGGCGCATTTATTAGATCAAAACCAAC-CAC-ACTTC--GGTGTGTCCTTGTTGATGACTCTGGATAA-CTTT---GCTGATCGCATGGC--CTTAGAGCCGGCGACGTATCTTTCAAATGTCTGCCCTATCAACTTACGATGGTAGGTGATATGCCTACCATGGTTGTAACGGGTAACGGGGAATCAGGGTTCGATTCCGGAGAGGGAGCCTGAGAAACGGCTACCACATCTAAGGAAGGCAGCAGGCGCGCAAATTACCCACTCCCGGCACGGGGAGGTAGTGACGAAAAATAACGATACGGAACTCTTTTGAGGCTCCGTAATTGGAATGAGTACAATTTAAATCCTTTAACGAG-GATCCA-TTGGAGGGCAAGTCTGGTGCCAGCAGCCGCGGTAATTCCAGCTCCAATAGCGTATATTAAAGTTGTTGCAGTTAAAAAGCTCGTAGTTGGATCTGAGGA-CTAGAGA-TAATGG-T----GCGATA-ACTTCGTTACTGTTAT-TTCTGC-CTAAAAAGAC-AGTGC--TAGGCATTGGTGCTCTTAATTGAGTGCTTTTGCTGCCTGT-CAAGTTTACTTTGAAAAAATTAGAGTGCTCAAAGCAGGCGCTT---TGCCTGAATAGTGGTGCATGGAATAATGGAATAAGATCTTCGGATCTATTTT-GTTGGTTTTCGGAAGCCG-AGGTAATGATTAAGAGAGACAGACGGGGGCATTCGTATTGTGGTGTTAGAGGTGAAATTCTTGGATCGCCGCAAG--ACGAACAACTGCGAAAGCATTTGCCAAGCATGTTTTCATTAATCAAGAACGAAAGTCAGAGGTTCGAAGACGATCAGATACCGTCCTAGTTCTGACCATAAACGATGCCAGCTGGCGATCCGCGGTGGTTGTT-ATTTTCGACCCCGCGGGCAGCC-TCCGGGAAACCAAAGCCTTTGGGTTCCGGGGGAAGTATGATTGCAAAGTCGAAACTTAAAGGAATTGACGGAAGGGCACCACCAGGAGTGGAGCCTGCGGCTTAATTTGACTCAACACGGGAAAACTCACCCGGCCCGGACACTGTTAGGATTGACAGATTGAAAGCTCTTTCTCGATTCGGTGGGTGGTGGTGCATGGCCGTTCTTAGTTGGTGGAG-CGATTTGTCTGGTTAATTCCGATAACGAACGAGACTCTAGCCTGCTAAATAGTCGGGTCGTA-TTATT-----TAGCGACTTTATG-ACTTCTTAGAGGGACAA-GCGGCA-ACTAGTCGCACGAGATTGAGCAATAACAGGTCTGTGATGCCCTTAGATGTTCGGGGCCGCACGCGCGCTACACTGAAGGGAACAACGAG-TAGTTTTCCTGGCCCGAATGGGTCGGGTAACCTGTTGAATACCCTTCGTGACAGGGATCGGGGCTTGCAATTATTCCCCGTGAACGAGGAATTCCCAGTAAGCGCAAGTCA-TAAGCTTGCGTTGATTACGTCCCTGCCCTTTGTACACACCGCCCGTCGCTACTACCGATT--GAATGTTCTGGTGAAATCATCAGAGTGG-TGCC-----GATGGGGTGGTCTCCACT-CCATTGGAA-ACTGC-------------------------------------------------------------------------------------------------------------------------------------------------------------------------------------------------------------------------------------------------------------------------------------------------------------------------------------------------------------------------------------------------------------------------------------------------------------------------------------------------------------------------------------------------------------------------------------------------------------------------------------------------------------------------------------------------------------------------
>Miclin_B3_30j_SA14-16
ACTGCAGTAATTCTGGAGCTAATACG-TGCAACTAAGCCTAGACC-TTCATGGAAT-GGGCGCATTTATTAGATCAAAACCAAC-CAC-ACTTC--GGTGTGTCCTTGTTGATGACTCTGGATAA-CTTT---GCTGATCGCATGGC--CTTAGAGCCGGCGACGTATCTTTCAAATGTCTGCCCTATCAACTTACGATGGTAGGTGATATGCCTACCATGGTTGTAACGGGTAACGGGGAATCAGGGTTCGATTCCGGAGAGGGAGCCTGAGAAACGGCTACCACATCTAAGGAAGGCAGCAGGCGCGCAAATTACCCACTCCCGGCACGGGGAGGTAGTGACGAAAAATAACGATACGGAACTCTTTTGAGGCTCCGTAATTGGAATGAGTACAATTTAAATCCTTTAACGAG-GATCCA-TTGGAGGGCAAGTCTGGTGCCAGCAGCCGCGGTAATTCCAGCTCCAATAGCGTATATTAAAGTTGTTGCAGTTAAAAAGCTCGTAGTTGGATCTGAGGA-CTAGAGA-TAATGG-T----GCGATA-ACTTCGTTACTGTTAT-TTCTGC-CTAAAAAGAC-AGTGC--TAGGCATTGGTGCTCTTAATTGAGTGCTTTTGCTGCCTGT-CAAGTTTACTTTGAAAAAATTAGAGTGCTCAAAGCAGGCGCTT---TGCCTGAATAGTGGTGCATGGAATAATGGAATAAGATCTTCGGATCTATTTT-GTTGGTTTTCGGAAGCCG-AGGTAATGATTAAGAGAGACAGACGGGGGCATTCGTATTGTGGTGTTAGAGGTGAAATTCTTGGATCGCCGCAAG--ACGAACAACTGCGAAAGCATTTGCCAAGCATGTTTTCATTAATCAAGAACGAAAGTCAGAGGTTCGAAGACGATCAGATACCGTCCTAGTTCTGACCATAAACGATGCCAGCTGGCGATCCGCGGTGGTTGTT-ATTTTCGACCCCGCGGGCAGCC-TCCGGGAAACCAAAGCCTTTGGGTTCCGGGGGAAGTATGATTGCAAAGTCGAAACTTAAAGGAATTGACGGAAGGGCACCACCAGGAGTGGAGCCTGCGGCTTAATTTGACTCAACACGGGAAAACTCACCCGGCCCGGACACTGTTAGGATTGACAGATTGAAAGCTCTTTCTCGATTCGGTGGGTGGTGGTGCATGGCCGTTCTTAGTTGGTGGAG-CGATTTGTCTGGTTAATTCCGATAACGAACGAGACTCTAGCCTGCTAAATAGTCGGGTCGTA-TTATT-----TAGCGACTTTATG-ACTTCTTAGAGGGACAA-GCGGCA-ACTAGTCGCACGAGATTGAGCAATAACAGGTCTGTGATGCCCTTAGATGTTCGGGGCCGCACGCGCGCTACACTGAAGGGAACAACGAG-TAGTTTTCCTGGCCCGAATGGGTCGGGTAACCTGTTGAATACCCTTCGTGACAGGGATCGGGGCTTGCAATTATTCCCCGTGAACGAGGAATTCCCAGTAAGCGCAAGTCA-TAAGCTTGCGTTGATTACGTCCCTGCCCTTTGTACACACCGCCCGTCGCTACTACCGATT--GAATGTTCTGGTGAAATCATCAGAGTGG-TGCC-----GATGGGGTGGTCTCCACT-CCATTGGAA-ACTGC-------------------------------------------------------------------------------------------------------------------------------------------------------------------------------------------------------------------------------------------------------------------------------------------------------------------------------------------------------------------------------------------------------------------------------------------------------------------------------------------------------------------------------------------------------------------------------------------------------------------------------------------------------------------------------------------------------------------------
>Miclin_B21_44j_SA14-16
ACTGCAGTAATTCTGGAGCTAATACG-TGCAACTAAGCCTAGACC-TTCATGGAAT-GGGCGCATTTATTAGATCAAAACCAACCCAC-ACTTC--GGTGTGTCCTTGTTGATGACTCTGGATAA-CTTT---GCTGATCGCATGGC--CTTAGAGCCGGCGACGTATCTTTCAAATGTCTGCCCTATCAACTTACGATGGTAGGTGATATGCCTACCATGGTTGTAACGGGTAACGGGGAATCAGGGTTCGATTCCGGAGAGGGAGCCTGAGAAACGGCTACCACATCTAAGGAAGGCAGCAGGCGCGCAAATTACCCACTCCCGGCACGGGGAGGTAGTGACGAAAAATAACGATACGGAACTCTTTTGAGGCTCCGTAATTGGAATGAGTACAATTTAAATCCTTTAACGAG-GATCCA-TTGGAGGGCAAGTCTGGTGCCAGCAGCCGCGGTAATTCCAGCTCCAATAGCGTATATTAAAGTTGTTGCAGTTAAAAAGCTCGTAGTTGGATCTGAGGA-CTAGAGA-TAATGG-T----GCGATA-ACTTCGTTACTGTTAT-TTCTGC-CTAAAAAGAC-AGTGC--TAGGCATTGGTGCTCTTAATTGAGTGCTTTTGCTGCCTGT-CAAGTTTACTTTGAAAAAATTAGAGTGCTCAAAGCAGGCGCTT---TGCCTGAATAGTGGTGCATGGAATAATGGAATAAGATCTTCGGATCTATTTT-GTTGGTTTTCGGAAGCCG-AGGTAATGATTAAGAGAGACAGACGGGGGCATTCGTATTGTGGTGTTAGAGGTGAAATTCTTGGATCGCCGCAAG--ACGAACAACTGCGAAAGCATTTGCCAAGCATGTTTTCATTAATCAAGAACGAAAGTCAGAGGTTCGAAGACGATCAGATACCGTCCTAGTTCTGACCATAAACGATGCCAGCTGGCGATCCGCGGTGGTTGTT-ATTTTCGACCCCGCGGGCAGCC-TCCGGGAAACCAAAGCCTTTGGGTTCCGGGGGAAGTATGATTGCAAAGTCGAAACTTAAAGGAATTGACGGAAGGGCACCACCAGGAGTGGAGCCTGCGGCTTAATTTGACTCAACACGGGAAAACTCACCCGGCCCGGACACTGTTAGGATTGACAGATTGAAAGCTCTTTCTCGATTCGGTGGGTGGTGGTGCATGGCCGTTCTTAGTTGGTGGAG-CGATTTGTCTGGTTAATTCCGATAACGAACGAGACTCTAGCCTGCTAAATAGTCGGGTCGTA-TTATT-----TAGCGACTTTATG-ACTTCTTAGAGGGACAA-GCGGCA-ACTAGTCGCACGAGATTGAGCAATAACAGGTCTGTGATGCCCTTAGATGTTCGGGGCCGCACGCGCGCTACACTGAAGGGAACAACGAG-TAGTTTTCCTGGCCCGAATGGGTCGGGTAACCTGTTGAATACCCTTCGTGACAGGGATCGGGGCTTGCAATTATTCCCCGTGAACGAGGAATTCCCAGTAAGCGCAAGTCA-TAAGCTTGCGTTGATTACGTCCCTGCCCTTTGTACACACCGCCCGTCGCTACTACCGATT--GAATGTTCTGGTGAAATCATCAGAGTGG-TGCC-----GATGGGGTGGTCTCCACT-CCATTGGAA-ACTGC-----TGTATTGTATTTTATTCTTTCTGTTTGAGGAGGTCTTGTTGGTTTATCTTTAAGTGTGTTAATACGTTTTAATTTAAGAACACCTTATTTTATT---TTTAGTAGA------GAATTTTATAATTGTATTGTAACTTTACATGCTTTATTTATGATTTTTTTTTTTGTCATGCCTATGACTGTTGGGGGATTTGGTAATTGAATTATTCCTTTACATTGTAAATTACCTGATATGGCTTTGCCTCGATTAAATAATTTAAGTTTTTGGTTATTATTTCCAGCTACTACTTTTATTTTATTATCATTTTTTCAAAATGTTTTACCTGGTACTGGA------------------------TGAACTTTG---TATCCTCCTTTATCTACTTTT---GGTTTACCTGAAAAGAGAACAGATTTTTTAATTTTTAGTTTACATGTTGCTGGGGTTAGATCTTTAGTTTCTTCTATAAAATTTATTGTTACTTTT---------TTTTCTGCTAATCAAAGTTTTATTTCTTTAAGTTTATTTAGATGAAGTATTTTTTGTACAACTTGATTATTGTTATTAAGTTTACCTGTTTTAGCTGGAGGTTTAACTATGTTAATTACAGATCGAAAATTTAATACTTCTTTTTTTGATCCTACAGGAGGAGGAGATGCTATTTTATTTCAACATATTTTT-
>Miclin_A74
-------------------------------------------------------------------------------------------------------------------------------------------------------------------------------------------------------------------------------------------------------------------------------------------------------------------------------------------------------------------------------------------------------------------------------------------------------------------------------------------------------------------------------------------------------------------------------------------------------------------------------------------------------------------------------------------------------------------------------------------------------------------------------------------------------------------------------------------------------------------------------------------------------------------------------------------------------------------------------------------------------------------------------------------------------------------------------------------------------------------------------------------------------------------------------------------------------------------------------------------------------------------------------------------------------------------------------------------------------------------------------------------------------------------------------------------------------------------------------------------------------------------------------------------------------------------------------------------------------------------------------------------------------------------------------------------------------------------------TGTATTGTATTTTATTCTTTCTGTTTGAGGAGGTCTTGTTGGTTTATCTTTAAGTGTGTTAATACGTTTTAATTTAAGAACACCTTATTTTATT---TTTAGTAGA------GAATTTTATAATTGTATTGTAACTTTACCTGCTTTATTTATGATTTTTTTTTTTGTCATGCCTATGACTGTTGGGGGATTTGGTAATTGAATTATTCCTTTACATTGTAAATTACCTGATATGGCTTTGCCTCGATTAAATAATTTAAGTTTTTGGTTATTATTTCCAGCTACTACTTTTATTTTATTATCATTTTTTCAAAATGTTTTACCTGGTACTGGA------------------------TGAACTTTG---TATCCTCCTTTATCTACTTTT---GGTTTACCCGAAAAGAGAACAGATTTTTTAATTTTTAGTTTACATGTTGCTGGGGTTAGATCTTTAGTTTCTTCTATAAAATTTATTGTTACTTTT---------TTTTCTGCTAATCAAAGTTTTATTTCTTTAAGTTTATTTAGATGAAGTATTTTTTGTACAACTTGATTATTGTTATTAAGTTTACCTGTTTTAGCTGGAGGTTTAACTATGTTAATTACAGATCGAAAATTTAATACTTCTTTTTTTGATCCTACAGGAGGAGGAG---------------------------
>Miclin_A73_20d_SA05-7
ACTGCAGTAATTCTGGAGCTAATACG-TGCAACTAAGCCTAGACC-TTCAAGGAAG-GGGCGCATTTATTAGATCAAAACCAAC-CAC-ACTTC--GGTGTGTCCTTGTTGATGACTCTGGATAA-CTTT---GCTGATCGCATGGC--CTTAGAGCCGGCGACGTATCTTTCAAATGTCTGCCCTATCAACTTACGATGGTAGGTGATATGCCTACCATGGTTGTAACGGGTAACGGGGAATCAGGGTTCGATTCCGGAGAGGGAGCCTGAGAAACGGCTACCACATCTAAGGAAGGCAGCAGGCGCGCAAATTACCCACTCCCGGCACGGGGAGGTAGTGACGAAAAATAACGATACGGAACTCTTTTGAGGCTCCGTAATTGGAATGAGTACAATTTAAATCCTTTAACGAG-GATCCA-TTGGAGGGCAAGTCTGGTGCCAGCAGCCGCGGTAATTCCAGCTCCAATAGCGTATATTAAAGTTGTTGCAGTTAAAAAGCTCGTAGTTGGATCTGAGGA-CTAGAGA-TAATGG-T----GCGATA-ACTTCGTTACTGTTAT-TTCTGC-CTAAAAAGAC-AGTGC--TAGGCATTGGTGCTCTTAATTGAGTGCTTTTGCTGCCTGT-CAAGTTTACTTTGAAAAAATTAGAGTGCTCAAAGCAGGCGCTT---TGCCTGAATAGTGGTGCATGGAATAATGGAATAAGATCTTCGGATCTATTTT-GTTGGTTTTCGGAAGCCG-AGGTAATGATTAAGAGAGACAGACGGGGGCATTCGTATTGTGGTGTTAGAGGTGAAATTCTTGGATCGCCGCAAG--ACGAACAACTGCGAAAGCATTTGCCAAGCATGTTTTCATTAATCAAGAACGAAAGTCAGAGGTTCGAAGACGATCAGATACCGTCCTAGTTCTGACCATAAACGATGCCAGCTGGCGATCCGCGGTGGTTGTT-ATTTTCGACCCCGCGGGCAGCC-TCCGGGAAACCAAAGCCTTTGGGTTCCGGGGGAAGTATGATTGCAAAGTCGAAACTTAAAGGAATTGACGGAAGGGCACCACCAGGAGTGGAGCCTGCGGCTTAATTTGACTCAACACGGGAAAACTCACCCGGCCCGGACACTGTTAGGATTGACAGATTGAAAGCTCTTTCTCGATTCGGTGGGTGGTGGTGCATGGCCGTTCTTAGTTGGTGGAG-CGATTTGTCTGGTTAATTCCGATAACGAACGAGACTCTAGCCTGCTAAATAGTCGGGTCGTA-TTATT-----TAGCGACTTTATG-ACTTCTTAGAGGGACAA-GCGGCA-ACTAGTCGCACGAGATTGAGCAATAACAGGTCTGTGATGCCCTTAGATGTTCGGGGCCGCACGCGCGCTACACTGAAGGGAACAACGAG-TAGTTTTCCTGGCCCGAATGGGTCGGGTAACCTGTTGAATACCCTTCGTGACAGGGATCGGGGCTTGCAATTATTCCCCGTGAACGAGGAATTCCCAGTAAGCGCAAGTCA-TAAGCTTGCGTTGATTACGTCCCTGCCCTTTGTACACACCGCCCGTCGCTACTACCGATT--GAATGTTCTGGTGAAATCATCAGAGTGG-TGCC-----GATGGGGTGGTCTCCACT-CCATTGGAA-ACTGC-----TGTATTGTATTTTATTCTTTCTGTTTGAGGAGGTCTTGTTGGTTTATCTTTAAGTGTGTTAATACGTTTTAATTTAAGAACACCTTATTTTATT---TTTAGTAGA------GAATTTTATAATTGTATTGTAACTTTACATGCTTTATTTATGATTTTTTTTTTTGTCATGCCTATGACTGTTGGGGGATTTGGTAATTGAATTATTCCTTTACATTGTAAATTACCTGATATGGCTTTGCCTCGATTAAATAATTTAAGTTTTTGGTTATTATTTCCAGCTACTACTTTTATTTTATTATCATTTTTTCAAAATGTTTTACCTGGTACTGGA------------------------TGAACTTTG---TATCCTCCTTTATCTACTTTT---GGTTTACCCGAAAAGAGAACAGATTTTTTAATTTTTAGTTTACATGTTGCTGGGGTTAGATCTTTAGTTTCTTCTATAAAATTTATTGTTACTTTT---------TTTTCTGCTAATCAAAGTTTTATTTCTTTAAGTTTATTTAGATGAAGTATTTTTTGTACAACTTGATTATTGTTATTAAGTTTACCTGTTTTAGCTGGAGGTTTAACTATGTTAATTACAGATCGAAAATTTAATACTTCTTTTTTTGATCCTACAGGAGGAGGAGATGCTATTTTATTTCAACATATTTTT-
>Miclin_A70_19d_SA05-7
ACTGCAGTAATTCTGGAGCTAATACG-TGCAACTAAGCCTAGACC-TTCATGGAAT-GGGCGCATTTATTAGATCAAAACCAAC-CAC-ACTTC--GGTGTGTCCTTGTTGATGACTCTGGATAA-CTTT---GCTGATCGCATGGC--CTTAGAGCCGGCGACGTATCTTTCAAATGTCTGCCCTATCAACTTACGATGGTAGGTGATATGCCTACCATGGTTGTAACGGGTAACGGGGAATCAGGGTTCGATTCCGGAGAGGGAGCCTGAGAAACGGCTACCACATCTAAGGAAGGCAGCAGGCGCGCAAATTACCCACTCCCGGCACGGGGAGGTAGTGACGAAAAATAACGATACGGAACTCTTTTGAGGCTCCGTAATTGGAATGAGTACAATTTAAATCCTTTAACGAG-GATCCA-TTGGAGGGCAAGTCTGGTGCCAGCAGCCGCGGTAATTCCAGCTCCAATAGCGTATATTAAAGTTGTTGCAGTTAAAAAGCTCGTAGTTGGATCTGAGGA-CTAGAGG-TAATGG-T----GCGATA-ACTTCGTTACTGTTAT-TTCTGC-CTAAAAAGAC-AGTGC--TAGGCATTGGTGCTCTTAATTGAGTGCTTTTGCTGCCTGT-CAAGTTTACTTTGAAAAAATTAGAGTGCTCAAAGCAGGCGCTT---TGCCTGAATAGTGGTGCATGGAATAATGGAATAAGATCTTCGGATCTATTTT-GTTGGTTTTCGGAAGCCG-AGGTAATGATTAAGAGAGACAGACGGGGGCATTCGTATTGTGGTGTTAGAGGTGAAATTCTTGGATCGCCGCAAG--ACGAACAACTGCGAAAGCATTTGCCAAGCATGTTTTCATTAATCAAGAACGAAAGTCAGAGGTTCGAAGACGATCAGATACCGTCCTAGTTCTGACCATAAACGATGCCAGCTGGCGATCCGCGGTGGTTGTT-ATTTTCGACCCCGCGGGCAGCC-TCCGGGAAACCAAAGCCTTTGGGTTCCGGGGGAAGTATGATTGCAAAGTCGAAACTTAAAGGAATTGACGGAAGGGCACCACCAGGAGTGGAGCCTGCGGCTTAATTTGACTCAACACGGGAAAACTCACCCGGCCCGGACACTGTTAGGATTGACAGATTGAAAGCTCTTTCTCGATTCGGTGGGTGGTGGTGCATGGCCGTTCTTAGTTGGTGGAG-CGATTTGTCTGGTTAATTCCGATAACGAACGAGACTCTAGCCTGCTAAATAGTCGGGTCGTA-TTATT-----TAGCGACTTTATG-ACTTCTTAGAGGGACAA-GCGGCA-ACTAGTCGCACGAGATTGAGCAATAACAGGTCTGTGATGCCCTTAGATGTTCGGGGCCGCACGCGCGCTACACTGAAGGGAACAACGAG-TAGTTTTCCTGGCCCGAATGGGTCGGGTAACCTGTTGAATACCCTTCGTGACAGGGATCGGGGCTTGCAATTATTCCCCGTGAACGAGGAATTCCCAGTAAGCGCAAGTCA-TAAGCTTGCGTTGATTACGTCCCTGCCCTTTGTACACACCGCCCGTCGCTACTACCGATT--GAATGTTCTGGTGAAATCATCAGAGTGG-TGCC-----GATGGGGTGGTCTCCACT-CCATTGGAA-ACTGC-----TGTATTGTATTTTATTCTTTCTGTTTGAGGAGGTCTTGTTGGTTTATCTTTAAGTGTGTTAATACGTTTTAATTTAAGAACACCTTATTTTATT---TTTAGTAGA------GAATTTTATAATTGTATTGTAACTTTACATGCTTTATTTATGATTTTTTTTTTTGTCATGCCTATGACTGTTGGGGGATTTGGTAATTGAATTATTCCTTTACATTGTAAATTACCTGATATGGCTTTGCCTCGATTAAATAATTTAAGTTTTTGGTTATTATTTCCAGCTACTACTTTTATTTTATTATCATTTTTTCAAAATGTTTTACCTGGTACTGGA------------------------TGAACTTTG---TATCCTCCTTTATCTACTTTT---GGTTTACCCGAAAAGAGAACAGATTTTTTAATTTTTAGTTTACATGTTGCTGGGGTTAGATCTTTAGTTTCTTCTATAAAATTTATTGTTACTTTT---------TTTTCTGCTAATCAAAGTTTTATTTCTTTAAGTTTATTTAGATGAAGTATTTTTTGTACAACTTGATTATTGTTATTAAGTTTACCTGTTTTAGCTGGAGGTTTAACTATGTTAATTACAGATCGAAAATTTAATACTTCTTTTTTTGATCCTACAGGAGGAGGAGATGCTATTTTATTTCAACATATTTTT-
>Miclin_A69_18d_SA05-7
ACTGCAGTAATTCTGGAGCTAATACG-TGCAACTAAGCCTAGACC-TTCATGGAAT-GGGCGCATTTATTAGATCAAAACCAAC-CAC-ACTTC--GGTGTGTCCTTGTTGATGACTCTGGATAA-CTTT---GCTGATCGCATGGC--CTTAGAGCCGGCGACGTATCTTTCAAATGTCTGCCCTATCAACTTACGATGGTAGGTGATATGCCTACCATGGTTGTAACGGGTAACGGGGAATCAGGGTTCGATTCCGGAGAGGGAGCCTGAGAAACGGCTACCACATCTAAGGAAGGCAGCAGGCGCGCAAATTACCCACTCCCGGCACGGGGAGGTAGTGACGAAAAATAACGATACGGAACTCTTTTGAGGCTCCGTAATTGGAATGAGTACAATTTAAATCCTTTAACGAG-GATCCA-TTGGAGGGCAAGTCTGGTGCCAGCAGCCGCGGTAATTCCAGCTCCAATAGCGTATATTAAAGTTGTTGCAGTTAAAAAGCTCGTAGTTGGATCTGAGGA-CTAGAGA-TAATGG-T----GCGATA-ACTTCGTTACTGTTAT-TTCTGC-CTAAAAAGAC-AGTGC--TAGGCATTGGTGCTCTTAATTGAGTGCTTTTGCTGCCTGT-CAAGTTTACTTTGAAAAAATTAGAGTGCTCAAAGCAGGCGCTT---TGCCTGAATAGTGGTGCATGGAATAATGGAATAAGATCTTCGGATCTATTTT-GTTGGTTTTCGGAAGCCG-AGGTAATGATTAAGAGAGACAGACGGGGGCATTCGTATTGTGGTGTTAGAGGTGAAATTCTTGGATCGCCGCAAG--ACGAACAACTGCGAAAGCATTTGCCAAGCATGTTTTCATTAATCAAGAACGAAAGTCAGAGGTTCGAAGACGATCAGATACCGTCCTAGTTCTGACCATAAACGATGCCAGCTGGCGATCCGCGGTGGTTGTT-ATTTTCGACCCCGCGGGCAGCC-TCCGGGAAACCAAAGCCTTTGGGTTCCGGGGGAAGTATGATTGCAAAGTCGAAACTTAAAGGAATTGACGGAAGGGCACCACCAGGAGTGGAGCCTGCGGCTTAATTTGACTCAACACGGGAAAACTCACCCGGCCCGGACACTGTTAGGATTGACAGATTGAAAGCTCTTTCTCGATTCGGTGGGTGGTGGTGCATGGCCGTTCTTAGTTGGTGGAG-CGATTTGTCTGGTTAATTCCGATAACGAACGAGACTCTAGCCTGCTAAATAGTCGGGTCGTA-TTATT-----TAGCGACTTTATG-ACTTCTTAGAGGGACAA-GCGGCA-ACTAGTCGCACGAGATTGAGCAATAACAGGTCTGTGATGCCCTTAGATGTTCGGGGCCGCACGCGCGCTACACTGAAGGGAACAACGAG-TAGTTTTCCTGGCCCGAATGGGTCGGGTAACCTGTTGAATACCCTTCGTGACAGGGATCGGGGCTTGCAATTATTCCCCGTGAACGAGGAATTCCCAGTAAGCGCAAGTCA-TAAGCTTGCGTTGATTACGTCCCTGCCCTTTGTACACACCGCCCGTCGCTACTACCGATT--GAATGTTCTGGTGAAATCATCAGAGTGG-TGCC-----GATGGGGTGGTCTCCACT-CCATTGGAA-ACTGC-----TGTATTGTATTTTATTCTTTCTGTTTGAGGAGGTCTTGTTGGTTTATCTTTAAGTGTGTTAATACGTTTTAATTTAAGAACACCTTATTTTATT---TTTAGTAGA------GAATTTTATAATTGTATTGTAACTTTACATGCTTTATTTATGATTTTTTTTTTTGTCATGCCTATGACTGTTGGGGGATTTGGTAATTGAATTATTCCTTTACATTGTAAATTACCTGATATGGCTTTGCCTCGATTAAATAATTTAAGTTTTTGGTTATTATTTCCAGCTACTACTTTTATTTTATTATCATTTTTTCAAAATGTTTTACCTGGTACTGGA------------------------TGAACTTTG---TATCCTCCTTTATCTACTTTT---GGTTTACCCGAAAAGAGAACAGATTTTTTAATTTTTAGTTTACATGTTGCTGGGGTTAGATCTTTAGTTTCTTCTATAAAATTTATTGTTACTTTT---------TTTTCTGCTAATCAAAGTTTTATTTCTTTAAGTTTATTTAGATGAAGTATTTTTTGTACAACTTGATTATTGTTATTAAGTTTACCTGTTTTAGCTGGAGGTTTAACTATGTTAATTACAGATCGAAAATTTAATACTTCTTTTTTTGATCCTACAGGAGGAGGAGATGCTATTTTATTTCAACATATTTTT-
>Miclin_A64_17d_SA04
ACTGCAGTAATTCTGGAGCTAATACG-TGCAACTAAGCCTAGACC-TTCATGGAAT-GGGCGCATTTATTAGATCAAAACCAAC-CAC-ACTTC--GGTGTGTCCTTGTTGATGACTCTGGATAA-CTTT---GCTGATCGCATGGC--CTTAGAGCCGGCGACGTATCTTTCAAATGTCTGCCCTATCAACTTACGATGGTAGGTGATATGCCTACCATGGTTGTAACGGGTAACGGGGAATCAGGGTTCGATTCCGGAGAGGGAGCCTGAGAAACGGCTACCACATCTAAGGAAGGCAGCAGGCGCGCAAATTACCCACTCCCGGCACGGGGAGGTAGTGACGAAAAATAACGATACGGAACTCTTTTGAGGCTCCGTAATTGGAATGAGTACAATTTAAATCCTTTAACGAG-GATCCA-TTGGAGGGCAAGTCTGGTGCCAGCAGCCGCGGTAATTCCAGCTCCAATAGCGTATATTAAAGTTGTTGCAGTTAAAAAGCTCGTAGTTGGATCTGAGGA-CTAGAGA-TAATGG-T----GCGATA-ACTTCGTTACTGTTAT-TTCTGC-CTAAAAAGAC-AGTGC--TAGGCATTGGTGCTCTTAATTGAGTGCTTTTGCTGCCTGT-CAAGTTTACTTTGAAAAAATTAGAGTGCTCAAAGCAGGCGCTT---TGCCTGAATAGTGGTGCATGGAATAATGGAATAAGATCTTCGGATCTATTTT-GTTGGTTTTCGGAAGCCG-AGGTAATGATTAAGAGAGACAGACGGGGGCATTCGTATTGTGGTGTTAGAGGTGAAATTCTTGGATCGCCGCAAG--ACGAACAACTGCGAAAGCATTTGCCAAGCATGTTTTCATTAATCAAGAACGAAAGTCAGAGGTTCGAAGACGATCAGATACCGTCCTAGTTCTGACCATAAACGATGCCAGCTGGCGATCCGCGGTGGTTGTT-ATTTTCGACCCCGCGGGCAGCC-TCCGGGAAACCAAAGCCTTTGGGTTCCGGGGGAAGTATGATTGCAAAGTCGAAACTTAAAGGAATTGACGGAAGGGCACCACCAGGAGTGGAGCCTGCGGCTTAATTTGACTCAACACGGGAAAACTCACCCGGCCCGGACACTGTTAGGATTGACAGATTGAAAGCTCTTTCTCGATTCGGTGGGTGGTGGTGCATGGCCGTTCTTAGTTGGTGGAG-CGATTTGTCTGGTTAATTCCGATAACGAACGAGACTCTAGCCTGCTAAATAGTCGGGTCGTA-TTATT-----TAGCGACTTTATG-ACTTCTTAGAGGGACAA-GCGGCA-ACTAGTCGCACGAGATTGAGCAATAACAGGTCTGTGATGCCCTTAGATGTTCGGGGCCGCACGCGCGCTACACTGAAGGGAACAACGAG-TAGTTTTCCTGGCCCGAATGGGTCGGGTAACCTGTTGAATACCCTTCGTGACAGGGATCGGGGCTTGCAATTATTCCCCGTGAACGAGGAATTCCCAGTAAGCGCAAGTCA-TAAGCTTGCGTTGATTACGTCCCTGCCCTTTGTACACACCGCCCGTCGCTACTACCGATT--GAATGTTCTGGTGAAATCATCAGAGTGG-TGCC-----GATGGGGTGGTCTCCACT-CCATTGGAA-ACTGC---GGTGTATTGTATTTTATTCTTTCTGTTTGAGGAGGTCTTGTTGGTTTATCTTTAAGTGTGTTAATACGTTTTAATTTAAGAACACCTTATTTTATT---TTTAGTAGA------GAATTTTATAATTGTATTGTAACTTTACATGCTTTATTTATGATTTTTTTTTTTGTCATGCCTATGACTGTTGGGGGATTTGGTAATTGAATTATTCCTTTACATTGTAAATTACCTGATATGGCTTTGCCTCGATTAAATAATTTAAGTTTTTGGTTATTATTTCCAGCTACTACTTTTATTTTATTATCATTTTTTCAAAATGTTTTACCTGGTACTGGA------------------------TGAACTTTG---TATCCTCCTTTATCTACTTTT---GGTTTACCCGAAAAGAGAACAGATTTTTTAATTTTTAGTTTACATGTTGCTGGGGTTAGATCTTTAGTTTCTTCTATAAAATTTATTGTTACTTTT---------TTTTCTGCTAATCAAAGTTTTATTTCTTTAAGTTTATTTAGATGAAGTATTTTTTGTACAACTTGATTATTGTTATTAAGTTTACCTGTTTTAGCTGGAGGTTTAACTATGTTAATTACAGATCGAAAATTTAATACTTCTTTTTTTGATCCTACAGGAGGAGGAGATGCTATTTTATTTCAACATATTTTT-
>Miclin_A63_16d_SA04
ACTGCAGTAATTCTGGAGCTAATACG-TGCAACTAAGCCTAGACC-TTCATGGAAT-GGGCGCATTTATTAGATCAAAACCAAC-CAC-ACTTC--GGTGTGTCCTTGTTGATGACTCTGGATAA-CTTT---GCTGATCGCATGGC--CTTAGAGCCGGCGACGTATCTTTCAAATGTCTGCCCTATCAACTTACGATGGTAGGTGATATGCCTACCATGGTTGTAACGGGTAACGGGGAATCAGGGTTCGATTCCGGAGAGGGAGCCTGAGAAACGGCTACCACATCTAAGGAAGGCAGCAGGCGCGCAAATTACCCACTCCCGGCACGGGGAGGTAGTGACGAAAAATAACGATACGGAACTCTTTTGAGGCTCCGTAATTGGAATGAGTACAATTTAAATCCTTTAACGAG-GATCCA-TTGGAGGGCAAGTCTGGTGCCAGCAGCCGCGGTAATTCCAGCTCCAATAGCGTATATTAAAGTTGTTGCAGTTAAAAAGCTCGTAGTTGGATCTGAGGA-CTAGAGG-TAATGG-T----GCGATA-ACTTCGTTACTGTTAT-TTCTGC-CTAAAAAGAC-AGTGC--TAGGCATTGGTGCTCTTAATTGAGTGCTTTTGCTGCCTGT-CAAGTTTACTTTGAAAAAATTAGAGTGCTCAAAGCAGGCGCTT---TGCCTGAATAGTGGTGCATGGAATAATGGAATAAGATCTTCGGATCTATTTT-GTTGGTTTTCGGAAGCCG-AGGTAATGATTAAGAGAGACAGACGGGGGCATTCGTATTGTGGTGTTAGAGGTGAAATTCTTGGATCGCCGCAAG--ACGAACAACTGCGAAAGCATTTGCCAAGCATGTTTTCATTAATCAAGAACGAAAGTCAGAGGTTCGAAGACGATCAGATACCGTCCTAGTTCTGACCATAAACGATGCCAGCTGGCGATCCGCGGTGGTTGTT-ATTTTCGACCCCGCGGGCAGCC-TCCGGGAAACCAAAGCCTTTGGGTTCCGGGGGAAGTATGATTGCAAAGTCGAAACTTAAAGGAATTGACGGAAGGGCACCACCAGGAGTGGAGCCTGCGGCTTAATTTGACTCAACACGGGAAAACTCACCCGGCCCGGACACTGTTAGGATTGACAGATTGAAAGCTCTTTCTCGATTCGGTGGGTGGTGGTGCATGGCCGTTCTTAGTTGGTGGAG-CGATTTGTCTGGTTAATTCCGATAACGAACGAGACTCTAGCCTGCTAAATAGTCGGGTCGTA-TTATT-----TAGCGACTTTATG-ACTTCTTAGAGGGACAA-GCGGCA-ACTAGTCGCACGAGATTGAGCAATAACAGGTCTGTGATGCCCTTAGATGTTCGGGGCCGCACGCGCGCTACACTGAAGGGAACAACGAG-TAGTTTTCCTGGCCCGAATGGGTCGGGTAACCTGTTGAATACCCTTCGTGACAGGGATCGGGGCTTGCAATTATTCCCCGTGAACGAGGAATTCCCAGTAAGCGCAAGTCA-TAAGCTTGCGTTGATTACGTCCCTGCCCTTTGTACACACCGCCCGTCGCTACTACCGATT--GAATGTTCTGGTGAAATCATCAGAGTGG-TGCC-----GATGGGGTGGTCTCCACT-CCATTGGAA-ACTGC-----TGTATTGTATTTTATTCTTTCTGTTTGAGGAGGTCTTGTTGGTTTATCTTTAAGTGTGTTAATACGTTTTAATTTAAGAACACCTTATTTTATT---TTTAGTAGA------GAATTTTATAATTGTATTGTAACTTTACATGCTTTATTTATGATTTTTTTTTTTGTCATGCCTATGACTGTTGGGGGATTTGGTAATTGAATTATTCCTTTACATTGTAAATTACCTGATATGGCTTTGCCTCGATTAAATAATTTAAGTTTTTGGTTATTATTTCCAGCTACTACTTTTATTTTATTATCATTTTTTCAAAATGTTTTACCTGGTACTGGA------------------------TGAACTTTG---TATCCTCCTTTATCTACTTTT---GGTTTACCCGAAAAGAGAACAGATTTTTTAATTTTTAGTTTACATGTTGCTGGGGTTAGATCTTTAGTTTCTTCTATAAAATTTATTGTTACTTTT---------TTTTCTGCTAATCAAAGTTTTATTTCTTTAAGTTTATTTAGATGAAGTATTTTTTGTACAACTTGATTATTGTTATTAAGTTTACCTGTTTTAGCTGGAGGTTTAACTATGTTAATTACAGATCGAAAATTTAATACTTCTTTTTTTGATCCTACAGGAGGAGGAGATGCTATTTTATTTCAACATATTTTT-
>Miclin_A62_15d_SA04
ACTGCAGTAATTCTGGAGCTAATACG-TGCAACTAAGCCTAGACC-TTCATGGAAT-GGGCGCATTTATTAGATCAAAACCAAC-CAC-ACTTC--GGTGTGTCCTTGTTGATGACTCTGGATAA-CTTT---GCTGATCGCATGGC--CTTAGAGCCGGCGACGTATCTTTCAAATGTCTGCCCTATCAACTTACGATGGTAGGTGATATGCCTACCATGGTTGTAACGGGTAACGGGGAATCAGGGTTCGATTCCGGAGAGGGAGCCTGAGAAACGGCTACCACATCTAAGGAAGGCAGCAGGCGCGCAAATTACCCACTCCCGGCACGGGGAGGTAGTGACGAAAAATAACGATACGGAACTCTTTTGAGGCTCCGTAATTGGAATGAGTACAATTTAAATCCTTTAACGAG-GATCCA-TTGGAGGGCAAGTCTGGTGCCAGCAGCCGCGGTAATTCCAGCTCCAATAGCGTATATTAAAGTTGTTGCAGTTAAAAAGCTCGTAGTTGGATCTGAGGA-CTAGAGG-TAATGG-T----GCGATA-ACTTCGTTACTGTTAT-TTCTGC-CTAAAAAGAC-AGTGC--TAGGCATTGGTGCTCTTAATTGAGTGCTTTTGCTGCCTGT-CAAGTTTACTTTGAAAAAATTAGAGTGCTCAAAGCAGGCGCTT---TGCCTGAATAGTGGTGCATGGAATAATGGAATAAGATCTTCGGATCTATTTT-GTTGGTTTTCGGAAGCCG-AGGTAATGATTAAGAGAGACAGACGGGGGCATTCGTATTGTGGTGTTAGAGGTGAAATTCTTGGATCGCCGCAAG--ACGAACAACTGCGAAAGCATTTGCCAAGCATGTTTTCATTAATCAAGAACGAAAGTCAGAGGTTCGAAGACGATCAGATACCGTCCTAGTTCTGACCATAAACGATGCCAGCTGGCGATCCGCGGTGGTTGTT-ATTTTCGACCCCGCGGGCAGCC-TCCGGGAAACCAAAGCCTTTGGGTTCCGGGGGAAGTATGATTGCAAAGTCGAAACTTAAAGGAATTGACGGAAGGGCACCACCAGGAGTGGAGCCTGCGGCTTAATTTGACTCAACACGGGAAAACTCACCCGGCCCGGACACTGTTAGGATTGACAGATTGAAAGCTCTTTCTCGATTCGGTGGGTGGTGGTGCATGGCCGTTCTTAGTTGGTGGAG-CGATTTGTCTGGTTAATTCCGATAACGAACGAGACTCTAGCCTGCTAAATAGTCGGGTCGTA-TTATT-----TAGCGACTTTATG-ACTTCTTAGAGGGACAA-GCGGCA-ACTAGTCGCACGAGATTGAGCAATAACAGGTCTGTGATGCCCTTAGATGTTCGGGGCCGCACGCGCGCTACACTGAAGGGAACAACGAG-TAGTTTTCCTGGCCCGAATGGGTCGGGTAACCTGTTGAATACCCTTCGTGACAGGGATCGGGGCTTGCAATTATTCCCCGTGAACGAGGAATTCCCAGTAAGCGCAAGTCA-TAAGCTTGCGTTGATTACGTCCCTGCCCTTTGTACACACCGCCCGTCGCTACTACCGATT--GAATGTTCTGGTGAAATCATCAGAGTGG-TGCC-----GATGGGGTGGTCTCCACT-CCATTGGAA-ACTGC-----TGTATTGTATTTTATTCTTTCTGTTTGAGGAGGTCTTGTTGGTTTATCTTTAAGTGTGTTAATACGTTTTAATTTAAGAACACCTTATTTTATT---TTTAGTAGA------GAATTTTATAATTGTATTGTAACTTTACATGCTTTATTTATGATTTTTTTTTTTGTCATGCCTATGACTGTTGGGGGATTTGGTAATTGAATTATTCCTTTACATTGTAAATTACCTGATATGGCTTTGCCTCGATTAAATAATTTAAGTTTTTGGTTATTATTTCCAGCTACTACTTTTATTTTATTATCATTTTTTCAAAATGTTTTACCTGGTACTGGA------------------------TGAACTTTG---TATCCTCCTTTATCTACTTTT---GGTTTACCCGAAAAGAGAACAGATTTTTTAATTTTTAGTTTACATGTTGCTGGGGTTAGATCTTTAGTTTCTTCTATAAAATTTATTGTTACTTTT---------TTTTCTGCTAATCAAAGTTTTATTTCTTTAAGTTTATTTAGATGAAGTATTTTTTGTACAACTTGATTATTGTTATTAAGTTTACCTGTTTTAGCTGGAGGTTTAACTATGTTAATTACAGATCGAAAATTTAATACTTCTTTTTTTGATCCTACAGGAGGAGGAGATGCTATTTTATTTCAACATATTTTT-
>Miclin_A61_13d_SA04
ACTGCAGTAATTCTGGAGCTAATACG-TGCAACTAAGCCTAGACC-TTCATGGAAT-GGGCGCATTTATTAGATCAAAACCAAC-CAC-ACTTC--GGTGTGTCCTTGTTGATGACTCTGGATAA-CTTT---GCTGATCGCATGGC--CTTAGAGCCGGCGACGTATCTTTCAAATGTCTGCCCTATCAACTTACGATGGTAGGTGATATGCCTACCATGGTTGTAACGGGTAACGGGGAATCAGGGTTCGATTCCGGAGAGGGAGCCTGAGAAACGGCTACCACATCTAAGGAAGGCAGCAGGCGCGCAAATTACCCACTCCCGGCACGGGGAGGTAGTGACGAAAAATAACGATACGGAACTCTTTTGAGGCTCCGTAATTGGAATGAGTACAATTTAAATCCTTTAACGAG-GATCCA-TTGGAGGGCAAGTCTGGTGCCAGCAGCCGCGGTAATTCCAGCTCCAATAGCGTATATTAAAGTTGTTGCAGTTAAAAAGCTCGTAGTTGGATCTGAGGA-CTAGAGG-TAATGG-T----GCGATA-ACTTCGTTACTGTTAT-TTCTGC-CTAAAAAGAC-AGTGC--TAGGCATTGGTGCTCTTAATTGAGTGCTTTTGCTGCCTGT-CAAGTTTACTTTGAAAAAATTAGAGTGCTCAAAGCAGGCGCTT---TGCCTGAATAGTGGTGCATGGAATAATGGAATAAGATCTTCGGATCTATTTT-GTTGGTTTTCGGAAGCCG-AGGTAATGATTAAGAGAGACAGACGGGGGCATTCGTATTGTGGTGTTAGAGGTGAAATTCTTGGATCGCCGCAAG--ACGAACAACTGCGAAAGCATTTGCCAAGCATGTTTTCATTAATCAAGAACGAAAGTCAGAGGTTCGAAGACGATCAGATACCGTCCTAGTTCTGACCATAAACGATGCCAGCTGGCGATCCGCGGTGGTTGTT-ATTTTCGACCCCGCGGGCAGCC-TCCGGGAAACCAAAGCCTTTGGGTTCCGGGGGAAGTATGATTGCAAAGTCGAAACTTAAAGGAATTGACGGAAGGGCACCACCAGGAGTGGAGCCTGCGGCTTAATTTGACTCAACACGGGAAAACTCACCCGGCCCGGACACTGTTAGGATTGACAGATTGAAAGCTCTTTCTCGATTCGGTGGGTGGTGGTGCATGGCCGTTCTTAGTTGGTGGAG-CGATTTGTCTGGTTAATTCCGATAACGAACGAGACTCTAGCCTGCTAAATAGTCGGGTCGTA-TTATT-----TAGCGACTTTATG-ACTTCTTAGAGGGACAA-GCGGCA-ACTAGTCGCACGAGATTGAGCAATAACAGGTCTGTGATGCCCTTAGATGTTCGGGGCCGCACGCGCGCTACACTGAAGGGAACAACGAG-TAGTTTTCCTGGCCCGAATGGGTCGGGTAACCTGTTGAATACCCTTCGTGACAGGGATCGGGGCTTGCAATTATTCCCCGTGAACGAGGAATTCCCAGTAAGCGCAAGTCA-TAAGCTTGCGTTGATTACGTCCCTGCCCTTTGTACACACCGCCCGTCGCTACTACCGATT--GAATGTTCTGGTGAAATCATCAGAGTGG-TGCC-----GATGGGGTGGTCTCCACT-CCATTGGAA-ACTGC-----TGTATTGTATTTTATTCTTTCTGTTTGAGGAGGTCTTGTTGGTTTATCTTTAAGTGTGTTAATACGTTTTAATTTAAGAACACCTTATTTTATT---TTTAGTAGA------GAATTTTATAATTGTATTGTAACTTTACATGCTTTATTTATGATTTTTTTTTTTGTCATGCCTATGACTGTTGGGGGATTTGGTAATTGAATTATTCCTTTACATTGTAAATTACCTGATATGGCTTTGCCTCGATTAAATAATTTAAGTTTTTGGTTATTATTTCCAGCTACTACTTTTATTTTATTATCATTTTTTCAAAATGTTTTACCTGGTACTGGA------------------------TGAACTTTG---TATCCTCCTTTATCTACTTTT---GGTTTACCCGAAAAGAGAACAGATTTTTTAATTTTTAGTTTACATGTTGCTGGGGTTAGATCTTTAGTTTCTTCTATAAAATTTATTGTTACTTTT---------TTTTCTGCTAATCAAAGTTTTATTTCTTTAAGTTTATTTAGATGAAGTATTTTTTGTACAACTTGATTATTGTTATTAAGTTTACCTGTTTTAGCTGGAGGTTTAACTATGTTAATTACAGATCGAAAATTTAATACTTCTTTTTTTGATCCTACAGGAGGAGGAGATGCTATTTTATTTCAACATATTTTT-
>Miclin_A60_12d_SA04
ACTGCAGTAATTCTGGAGCTAATACG-TGCAACTAAGCCTAGACC-TTCATGGAAT-GGGCGCATTTATTAGATCAAAACCAAC-CAC-ACTTC--GGTGTGTCCTTGTTGATGACTCTGGATAA-CTTT---GCTGATCGCATGGC--CTTAGAGCCGGCGACGTATCTTTCAAATGTCTGCCCTATCAACTTACGATGGTAGGTGATATGCCTACCATGGTTGTAACGGGTAACGGGGAATCAGGGTTCGATTCCGGAGAGGGAGCCTGAGAAACGGCTACCACATCTAAGGAAGGCAGCAGGCGCGCAAATTACCCACTCCCGGCACGGGGAGGTAGTGACGAAAAATAACGATACGGAACTCTTTTGAGGCTCCGTAATTGGAATGAGTACAATTTAAATCCTTTAACGAG-GATCCA-TTGGAGGGCAAGTCTGGTGCCAGCAGCCGCGGTAATTCCAGCTCCAATAGCGTATATTAAAGTTGTTGCAGTTAAAAAGCTCGTAGTTGGATCTGAGGA-CTAGAGA-TAATGG-T----GCGATA-ACTTCGTTACTGTTAT-TTCTGC-CTAAAAAGAC-AGTGC--TAGGCATTGGTGCTCTTAATTGAGTGCTTTTGCTGCCTGT-CAAGTTTACTTTGAAAAAATTAGAGTGCTCAAAGCAGGCGCTT---TGCCTGAATAGTGGTGCATGGAATAATGGAATAAGATCTTCGGATCTATTTT-GTTGGTTTTCGGAAGCCG-AGGTAATGATTAAGAGAGACAGACGGGGGCATTCGTATTGTGGTGTTAGAGGTGAAATTCTTGGATCGCCGCAAG--ACGAACAACTGCGAAAGCATTTGCCAAGCATGTTTTCATTAATCAAGAACGAAAGTCAGAGGTTCGAAGACGATCAGATACCGTCCTAGTTCTGACCATAAACGATGCCAGCTGGCGATCCGCGGTGGTTGTT-ATTTTCGACCCCGCGGGCAGCC-TCCGGGAAACCAAAGCCTTTGGGTTCCGGGGGAAGTATGATTGCAAAGTCGAAACTTAAAGGAATTGACGGAAGGGCACCACCAGGAGTGGAGCCTGCGGCTTAATTTGACTCAACACGGGAAAACTCACCCGGCCCGGACACTGTTAGGATTGACAGATTGAAAGCTCTTTCTCGATTCGGTGGGTGGTGGTGCATGGCCGTTCTTAGTTGGTGGAG-CGATTTGTCTGGTTAATTCCGATAACGAACGAGACTCTAGCCTGCTAAATAGTCGGGTCGTA-TTATT-----TAGCGACTTTATG-ACTTCTTAGAGGGACAA-GCGGCA-ACTAGTCGCACGAGATTGAGCAATAACAGGTCTGTGATGCCCTTAGATGTTCGGGGCCGCACGCGCGCTACACTGAAGGGAACAACGAG-TAGTTTTCCTGGCCCGAATGGGTCGGGTAACCTGTTGAATACCCTTCGTGACAGGGATCGGGGCTTGCAATTATTCCCCGTGAACGAGGAATTCCCAGTAAGCGCAAGTCA-TAAGCTTGCGTTGATTACGTCCCTGCCCTTTGTACACACCGCCCGTCGCTACTACCGATT--GAATGTTCTGGTGAAATCATCAGAGTGG-TGCC-----GATGGGGTGGTCTCCACT-CCATTGGAA-ACTGC-----TGTATTATATTTTATTCTTTCTGTTTGAGGAGGTCTTGTTGGTTTATCTTTAAGTGTGTTAATACGTTTTAATTTAAGAACGCCTTATTTTATT---TTTAGTAGT------GAATTTTATAATTGTATTGTAACTTTACATGCTTTATTTATGATTTTTTTTTTTGTCATGCCTATGACTGTTGGGGGATTTGGTAATTGAATTATTCCTTTACATTGCAAATTACCTGATATGGCTTTGCCTCGATTAAATAATTTAAGTTTCTGGTTATTGTTTCCAGCTACTACTTTTATTTTATTATCATTTTTTCAAAATGTTTTACCTGGTACTGGA------------------------TGAACTTTG---TATCCTCCTTTATCTACTTTT---GGTTTACCTGAAAAGAGAACAGATTTTTTAATTTTTAGTTTACATGTTGCTGGGGTTAGATCTTTAGTTTCTTCTATAAAATTTATTGTTACTTTT---------TTTTCTGCTAATCAAAGTTTTATTTCTTTAAGTTTATTTAGATGAAGTATTTTTTGTACAACTTGATTATTGTTATTAAGTTTACCTGTTTTAGCTGGAGGTTTAACTATGTTAATTACAGATCGAAAATTTAATACTTCTTTTTTTGATCCTACAGGAGGAGGAGATGCTATTTTATTTCAACATATTTTT-
>Miclin_A59_11d_SA04
ACTGCAGTAATTCTGGAGCTAATACG-TGCAACTAAGCCTAGACC-TTCATGGAAT-GGGCGCATTTATTAGATCAAAACCAAC-CAC-ACTTC--GGTGTGTCCTTGTTGATGACTCTGGATAA-CTTT---GCTGATCGCATGGC--CTTAGAGCCGGCGACGTATCTTTCAAATGTCTGCCCTATCAACTTACGATGGTAGGTGATATGCCTACCATGGTTGTAACGGGTAACGGGGAATCAGGGTTCGATTCCGGAGAGGGAGCCTGAGAAACGGCTACCACATCTAAGGAAGGCAGCAGGCGCGCAAATTACCCACTCCCGGCACGGGGAGGTAGTGACGAAAAATAACGATACGGAACTCTTTTGAGGCTCCGTAATTGGAATGAGTACAATTTAAATCCTTTAACGAG-GATCCA-TTGGAGGGCAAGTCTGGTGCCAGCAGCCGCGGTAATTCCAGCTCCAATAGCGTATATTAAAGTTGTTGCAGTTAAAAAGCTCGTAGTTGGATCTGAGGA-CTAGAGA-TAATGG-T----GCGATA-ACTTCGTTACTGTTAT-TTCTGC-CTAAAAAGAC-AGTGC--TAGGCATTGGTGCTCTTAATTGAGTGCTTTTGCTGCCTGT-CAAGTTTACTTTGAAAAAATTAGAGTGCTCAAAGCAGGCGCTT---TGCCTGAATAGTGGTGCATGGAATAATGGAATAAGATCTTCGGATCTATTTT-GTTGGTTTTCGGAAGCCG-AGGTAATGATTAAGAGAGACAGACGGGGGCATTCGTATTGTGGTGTTAGAGGTGAAATTCTTGGATCGCCGCAAG--ACGAACAACTGCGAAAGCATTTGCCAAGCATGTTTTCATTAATCAAGAACGAAAGTCAGAGGTTCGAAGACGATCAGATACCGTCCTAGTTCTGACCATAAACGATGCCAGCTGGCGATCCGCGGTGGTTGTT-ATTTTCGACCCCGCGGGCAGCC-TCCGGGAAACCAAAGCCTTTGGGTTCCGGGGGAAGTATGATTGCAAAGTCGAAACTTAAAGGAATTGACGGAAGGGCACCACCAGGAGTGGAGCCTGCGGCTTAATTTGACTCAACACGGGAAAACTCACCCGGCCCGGACACTGTTAGGATTGACAGATTGAAAGCTCTTTCTCGATTCGGTGGGTGGTGGTGCATGGCCGTTCTTAGTTGGTGGAG-CGATTTGTCTGGTTAATTCCGATAACGAACGAGACTCTAGCCTGCTAAATAGTCGGGTCGTA-TTATT-----TAGCGACTTTATG-ACTTCTTAGAGGGACAA-GCGGCA-ACTAGTCGCACGAGATTGAGCAATAACAGGTCTGTGATGCCCTTAGATGTTCGGGGCCGCACGCGCGCTACACTGAAGGGAACAACGAG-TAGTTTTCCTGGCCCGAATGGGTCGGGTAACCTGTTGAATACCCTTCGTGACAGGGATCGGGGCTTGCAATTATTCCCCGTGAACGAGGAATTCCCAGTAAGCGCAAGTCA-TAAGCTTGCGTTGATTACGTCCCTGCCCTTTGTACACACCGCCCGTCGCTACTACCGATT--GAATGTTCTGGTGAAATCATCAGAGTGG-TGCC-----GATGGGGTGGTCTCCACT-CCATTGGAA-ACTGC-----TGTATTGTATTTTATTCTTTCTGTTTGAGGAGGTCTTGTTGGTTTATCTTTAAGTGTGTTAATACGTTTTAATTTAAGAACACCTTATTTTATT---TTTAGTAGA------GAATTTTATAATTGTATTGTAACTTTACATGCTTTATTTATGATTTTTTTTTTTGTCATGCCTATGACTGTTGGGGGATTTGGTAATTGAATTATTCCTTTACATTGTAAATTACCTGATATGGCTTTGCCTCGATTAAATAATTTAAGTTTTTGGTTATTATTTCCAGCTACTACTTTTATTTTATTATCATTTTTTCAAAATGTTTTACCTGGTACTGGA------------------------TGAACTTTG---TATCCTCCTTTATCTACTTTT---GGTTTACCCGAAAAGAGAACAGATTTTTTAATTTTTAGTTTACATGTTGCTGGGGTTAGATCTTTAGTTTCTTCTATAAAATTTATTGTTACTTTT---------TTTTCTGCTAATCAAAGTTTTATTTCTTTAAGTTTATTTAGATGAAGTATTTTTTGTACAACTTGATTATTGTTATTAAGTTTACCTGTTTTAGCTGGAGGTTTAACTATGTTAATTACAGATCGAAAATTTAATACTTCTTTTTTTGATCCTACAGGAGGAGGAGATGCTATTTTATTTCAACATATTTTT-
>Miclin_A58_10d_SA04
ACTGCAGTAATTCTGGAGCTAATACG-TGCAACTAAGCCTAGACC-TTCATGGAAT-GGGCGCATTTATTAGATCAAAACCAAC-CAC-ACTTC--GGTGTGTCCTTGTTGATGACTCTGGATAA-CTTT---GCTGATCGCATGGC--CTTAGAGCCGGCGACGTATCTTTCAAATGTCTGCCCTATCAACTTACGATGGTAGGTGATATGCCTACCATGGTTGTAACGGGTAACGGGGAATCAGGGTTCGATTCCGGAGAGGGAGCCTGAGAAACGGCTACCACATCTAAGGAAGGCAGCAGGCGCGCAAATTACCCACTCCCGGCACGGGGAGGTAGTGACGAAAAATAACGATACGGAACTCTTTTGAGGCTCCGTAATTGGAATGAGTACAATTTAAATCCTTTAACGAG-GATCCA-TTGGAGGGCAAGTCTGGTGCCAGCAGCCGCGGTAATTCCAGCTCCAATAGCGTATATTAAAGTTGTTGCAGTTAAAAAGCTCGTAGTTGGATCTGAGGA-CTAGAGA-TAATGG-T----GCGATA-ACTTCGTTACTGTTAT-TTCTGC-CTAAAAAGAC-AGTGC--TAGGCATTGGTGCTCTTAATTGAGTGCTTTTGCTGCCTGT-CAAGTTTACTTTGAAAAAATTAGAGTGCTCAAAGCAGGCGCTT---TGCCTGAATAGTGGTGCATGGAATAATGGAATAAGATCTTCGGATCTATTTT-GTTGGTTTTCGGAAGCCG-AGGTAATGATTAAGAGAGACAGACGGGGGCATTCGTATTGTGGTGTTAGAGGTGAAATTCTTGGATCGCCGCAAG--ACGAACAACTGCGAAAGCATTTGCCAAGCATGTTTTCATTAATCAAGAACGAAAGTCAGAGGTTCGAAGACGATCAGATACCGTCCTAGTTCTGACCATAAACGATGCCAGCTGGCGATCCGCGGTGGTTGTT-ATTTTCGACCCCGCGGGCAGCC-TCCGGGAAACCAAAGCCTTTGGGTTCCGGGGGAAGTATGATTGCAAAGTCGAAACTTAAAGGAATTGACGGAAGGGCACCACCAGGAGTGGAGCCTGCGGCTTAATTTGACTCAACACGGGAAAACTCACCCGGCCCGGACACTGTTAGGATTGACAGATTGAAAGCTCTTTCTCGATTCGGTGGGTGGTGGTGCATGGCCGTTCTTAGTTGGTGGAG-CGATTTGTCTGGTTAATTCCGATAACGAACGAGACTCTAGCCTGCTAAATAGTCGGGTCGTA-TTATT-----TAGCGACTTTATG-ACTTCTTAGAGGGACAA-GCGGCA-ACTAGTCGCACGAGATTGAGCAATAACAGGTCTGTGATGCCCTTAGATGTTCGGGGCCGCACGCGCGCTACACTGAAGGGAACAACGAG-TAGTTTTCCTGGCCCGAATGGGTCGGGTAACCTGTTGAATACCCTTCGTGACAGGGATCGGGGCTTGCAATTATTCCCCGTGAACGAGGAATTCCCAGTAAGCGCAAGTCA-TAAGCTTGCGTTGATTACGTCCCTGCCCTTTGTACACACCGCCCGTCGCTACTACCGATT--GAATGTTCTGGTGAAATCATCAGAGTGG-TGCC-----GATGGGGTGGTCTCCACT-CCATTGGAA-ACTGC-----TGTATTGTATTTTATTCTTTCTGTTTGAGGAGGTCTTGTTGGTTTATCTTTAAGTGTGTTAATACGTTTTAATTTAAGAACACCTTATTTTATT---TTTAGTAGA------GAATTTTATAATTGTATTGTAACTTTACATGCTTTATTTATGATTTTTTTTTTTGTCATGCCTATGACTGTTGGGGGATTTGGTAATTGAATTATTCCTTTACATTGTAAATTACCTGATATGGCTTTGCCTCGATTAAATAATTTAAGTTTTTGGTTATTATTTCCAGCTACTACTTTTATTTTATTATCATTTTTTCAAAATGTTTTACCTGGTACTGGA------------------------TGAACTTTG---TATCCTCCTTTATCTACTTTT---GGTTTACCCGAAAAGAGAACAGATTTTTTAATTTTTAGTTTACATGTTGCTGGGGTTAGATCTTTAGTTTCTTCTATAAAATTTATTGTTACTTTT---------TTTTCTGCTAATCAAAGTTTTATTTCTTTAAGTTTATTTAGATGAAGTATTTTTTGTACAACTTGATTATTGTTATTAAGTTTACCTGTTTTAGCTGGAGGTTTAACTATGTTAATTACAGATCGAAAATTTAATACTTCTTTTTTTGATCCTACAGGAGGAGGAGATGCTATTTTATTTCAACATATTTTT-
>Miclin_A57_9d_SA04
ACTGCAGTAATTCTGGAGCTAATACG-TGCAACTAAGCCTAGACC-TTCATGGAAT-GGGCGCATTTATTAGATCAAAACCAAC-CAC-ACTTC--GGTGTGTCCTTGTTGATGACTCTGGATAA-CTTT---GCTGATCGCATGGC--CTTAGAGCCGGCGACGTATCTTTCAAATGTCTGCCCTATCAACTTACGATGGTAGGTGATATGCCTACCATGGTTGTAACGGGTAACGGGGAATCAGGGTTCGATTCCGGAGAGGGAGCCTGAGAAACGGCTACCACATCTAAGGAAGGCAGCAGGCGCGCAAATTACCCACTCCCGGCACGGGGAGGTAGTGACGAAAAATAACGATACGGAACTCTTTTGAGGCTCCGTAATTGGAATGAGTACAATTTAAATCCTTTAACGAG-GATCCA-TTGGAGGGCAAGTCTGGTGCCAGCAGCCGCGGTAATTCCAGCTCCAATAGCGTATATTAAAGTTGTTGCAGTTAAAAAGCTCGTAGTTGGATCTGAGGA-CTAGAGA-TAATGG-T----GCGATA-ACTTCGTTACTGTTAT-TTCTGC-CTAAAAAGAC-AGTGC--TAGGCATTGGTGCTCTTAATTGAGTGCTTTTGCTGCCTGT-CAAGTTTACTTTGAAAAAATTAGAGTGCTCAAAGCAGGCGCTT---TGCCTGAATAGTGGTGCATGGAATAATGGAATAAGATCTTCGGATCTATTTT-GTTGGTTTTCGGAAGCCG-AGGTAATGATTAAGAGAGACAGACGGGGGCATTCGTATTGTGGTGTTAGAGGTGAAATTCTTGGATCGCCGCAAG--ACGAACAACTGCGAAAGCATTTGCCAAGCATGTTTTCATTAATCAAGAACGAAAGTCAGAGGTTCGAAGACGATCAGATACCGTCCTAGTTCTGACCATAAACGATGCCAGCTGGCGATCCGCGGTGGTTGTT-ATTTTCGACCCCGCGGGCAGCC-TCCGGGAAACCAAAGCCTTTGGGTTCCGGGGGAAGTATGATTGCAAAGTCGAAACTTAAAGGAATTGACGGAAGGGCACCACCAGGAGTGGAGCCTGCGGCTTAATTTGACTCAACACGGGAAAACTCACCCGGCCCGGACACTGTTAGGATTGACAGATTGAAAGCTCTTTCTCGATTCGGTGGGTGGTGGTGCATGGCCGTTCTTAGTTGGTGGAG-CGATTTGTCTGGTTAATTCCGATAACGAACGAGACTCTAGCCTGCTAAATAGTCGGGTCGTA-TTATT-----TAGCGACTTTATG-ACTTCTTAGAGGGACAA-GCGGCA-ACTAGTCGCACGAGATTGAGCAATAACAGGTCTGTGATGCCCTTAGATGTTCGGGGCCGCACGCGCGCTACACTGAAGGGAACAACGAG-TAGTTTTCCTGGCCCGAATGGGTCGGGTAACCTGTTGAATACCCTTCGTGACAGGGATCGGGGCTTGCAATTATTCCCCGTGAACGAGGAATTCCCAGTAAGCGCAAGTCA-TAAGCTTGCGTTGATTACGTCCCTGCCCTTTGTACACACCGCCCGTCGCTACTACCGATT--GAATGTTCTGGTGAAATCATCAGAGTGG-TGCC-----GATGGGGTGGTCTCCACT-CCATTGGAA-ACTGC-----TGTATTGTATTTTATTCTTTCTGTTTGAGGAGGTCTTGTTGGTTTATCTTTAAGTGTGTTAATACGTTTTAATTTAAGAACACCTTATTTTATT---TTTAGTAGA------GAATTTTATAATTGTATTGTAACTTTACATGCTTTATTTATGATTTTTTTTTTTGTCATGCCTATGACTGTTGGGGGATTTGGTAATTGAATTATTCCTTTACATTGTAAATTACCTGATATGGCTTTGCCTCGATTAAATAATTTAAGTTTTTGGTTATTATTTCCAGCTACTACTTTTATTTTATTATCATTTTTTCAAAATGTTTTACCTGGTACTGGA------------------------TGAACTTTG---TATCCTCCTTTATCTACTTTT---GGTTTACCCGAAAAGAGAACAGATTTTTTAATTTTTAGTTTACATGTTGCTGGGGTTAGATCTTTAGTTTCTTCTATAAAATTTATTGTTACTTTT---------TTTTCTGCTAATCAAAGTTTTATTTCTTTAAGTTTATTTAGATGAAGTATTTTTTGTACAACTTGATTATTGTTATTAAGTTTACCTGTTTTAGCTGGAGGTTTAACTATGTTAATTACAGATCGAAAATTTAATACTTCTTTTTTTGATCCTACAGGAGGAGGAGATGCTATTTTATTTCAACATATTTTT-
>Miclin_A56_8d_SA04
ACTGCAGTAATTCTGGAGCTAATACG-TGCAACTAAGCCTAGACC-TTCATGGAAT-GGGCGCATTTATTAGATCAAAACCAAC-CAC-ACTTC--GGTGTGTCCTTGTTGATGACTCTGGATAA-CTTT---GCTGATCGCATGGC--CTTAGAGCCGGCGACGTATCTTTCAAATGTCTGCCCTATCAACTTACGATGGTAGGTGATATGCCTACCATGGTTGTAACGGGTAACGGGGAATCAGGGTTCGATTCCGGAGAGGGAGCCTGAGAAACGGCTACCACATCTAAGGAAGGCAGCAGGCGCGCAAATTACCCACTCCCGGCACGGGGAGGTAGTGACGAAAAATAACGATACGGAACTCTTTTGAGGCTCCGTAATTGGAATGAGTACAATTTAAATCCTTTAACGAG-GATCCA-TTGGAGGGCAAGTCTGGTGCCAGCAGCCGCGGTAATTCCAGCTCCAATAGCGTATATTAAAGTTGTTGCAGTTAAAAAGCTCGTAGTTGGATCTGAGGA-CTAGAGA-TAATGG-T----GCGATA-ACTTCGTTACTGTTAT-TTCTGC-CTAAAAAGAC-AGTGC--TAGGCATTGGTGCTCTTAATTGAGTGCTTTTGCTGCCTGT-CAAGTTTACTTTGAAAAAATTAGAGTGCTCAAAGCAGGCGCTT---TGCCTGAATAGTGGTGCATGGAATAATGGAATAAGATCTTCGGATCTATTTT-GTTGGTTTTCGGAAGCCG-AGGTAATGATTAAGAGAGACAGACGGGGGCATTCGTATTGTGGTGTTAGAGGTGAAATTCTTGGATCGCCGCAAG--ACGAACAACTGCGAAAGCATTTGCCAAGCATGTTTTCATTAATCAAGAACGAAAGTCAGAGGTTCGAAGACGATCAGATACCGTCCTAGTTCTGACCATAAACGATGCCAGCTGGCGATCCGCGGTGGTTGTT-ATTTTCGACCCCGCGGGCAGCC-TCCGGGAAACCAAAGCCTTTGGGTTCCGGGGGAAGTATGATTGCAAAGTCGAAACTTAAAGGAATTGACGGAAGGGCACCACCAGGAGTGGAGCCTGCGGCTTAATTTGACTCAACACGGGAAAACTCACCCGGCCCGGACACTGTTAGGATTGACAGATTGAAAGCTCTTTCTCGATTCGGTGGGTGGTGGTGCATGGCCGTTCTTAGTTGGTGGAG-CGATTTGTCTGGTTAATTCCGATAACGAACGAGACTCTAGCCTGCTAAATAGTCGGGTCGTA-TTATT-----TAGCGACTTTATG-ACTTCTTAGAGGGACAA-GCGGCA-ACTAGTCGCACGAGATTGAGCAATAACAGGTCTGTGATGCCCTTAGATGTTCGGGGCCGCACGCGCGCTACACTGAAGGGAACAACGAG-TAGTTTTCCTGGCCCGAATGGGTCGGGTAACCTGTTGAATACCCTTCGTGACAGGGATCGGGGCTTGCAATTATTCCCCGTGAACGAGGAATTCCCAGTAAGCGCAAGTCA-TAAGCTTGCGTTGATTACGTCCCTGCCCTTTGTACACACCGCCCGTCGCTACTACCGATT--GAATGTTCTGGTGAAATCATCAGAGTGG-TGCC-----GATGGGGTGGTCTCCACT-CCATTGGAA-ACTGC-------------------------------------------------------------------------------------------------------------------------------------------------------------------------------------------------------------------------------------------------------------------------------------------------------------------------------------------------------------------------------------------------------------------------------------------------------------------------------------------------------------------------------------------------------------------------------------------------------------------------------------------------------------------------------------------------------------------------
>Miclin_A51_7d_SA04
ACTGCAGTAATTCTGGAGCTAATACG-TGCAACTAAGCCTAGACC-TTCATGGAAT-GGGCGCATTTATTAGATCAAAACCAAC-CAC-ACTTC--GGTGTGTCCTTGTTGATGACTCTGGATAA-CTTT---GCTGATCGCATGGC--CTTAGAGCCGGCGACGTATCTTTCAAATGTCTGCCCTATCAACTTACGATGGTAGGTGATATGCCTACCATGGTTGTAACGGGTAACGGGGAATCAGGGTTCGATTCCGGAGAGGGAGCCTGAGAAACGGCTACCACATCTAAGGAAGGCAGCAGGCGCGCAAATTACCCACTCCCGGCACGGGGAGGTAGTGACGAAAAATAACGATACGGAACTCTTTTGAGGCTCCGTAATTGGAATGAGTACAATTTAAATCCTTTAACGAG-GATCCA-TTGGAGGGCAAGTCTGGTGCCAGCAGCCGCGGTAATTCCAGCTCCAATAGCGTATATTAAAGTTGTTGCAGTTAAAAAGCTCGTAGTTGGATCTGAGGA-CTAGAGA-TAATGG-T----GCGATA-ACTTCGTTACTGTTAT-TTCTGC-CTAAAAAGAC-AGTGC--TAGGCATTGGTGCTCTTAATTGAGTGCTTTTGCTGCCTGT-CAAGTTTACTTTGAAAAAATTAGAGTGCTCAAAGCAGGCGCTT---TGCCTGAATAGTGGTGCATGGAATAATGGAATAAGATCTTCGGATCTATTTT-GTTGGTTTTCGGAAGCCG-AGGTAATGATTAAGAGAGACAGACGGGGGCATTCGTATTGTGGTGTTAGAGGTGAAATTCTTGGATCGCCGCAAG--ACGAACAACTGCGAAAGCATTTGCCAAGCATGTTTTCATTAATCAAGAACGAAAGTCAGAGGTTCGAAGACGATCAGATACCGTCCTAGTTCTGACCATAAACGATGCCAGCTGGCGATCCGCGGTGGTTGTT-ATTTTCGACCCCGCGGGCAGCC-TCCGGGAAACCAAAGCCTTTGGGTTCCGGGGGAAGTATGATTGCAAAGTCGAAACTTAAAGGAATTGACGGAAGGGCACCACCAGGAGTGGAGCCTGCGGCTTAATTTGACTCAACACGGGAAAACTCACCCGGCCCGGACACTGTTAGGATTGACAGATTGAAAGCTCTTTCTCGATTCGGTGGGTGGTGGTGCATGGCCGTTCTTAGTTGGTGGAG-CGATTTGTCTGGTTAATTCCGATAACGAACGAGACTCTAGCCTGCTAAATAGTCGGGTCGTA-TTATT-----TAGCGACTTTATG-ACTTCTTAGAGGGACAA-GCGGCA-ACTAGTCGCACGAGATTGAGCAATAACAGGTCTGTGATGCCCTTAGATGTTCGGGGCCGCACGCGCGCTACACTGAAGGGAACAACGAG-TAGTTTTCCTGGCCCGAATGGGTCGGGTAACCTGTTGAATACCCTTCGTGACAGGGATCGGGGCTTGCAATTATTCCCCGTGAACGAGGAATTCCCAGTAAGCGCAAGTCA-TAAGCTTGCGTTGATTACGTCCCTGCCCTTTGTACACACCGCCCGTCGCTACTACCGATT--GAATGTTCTGGTGAAATCATCAGAGTGG-TGCC-----GATGGGGTGGTCTCCACT-CCATTGGAA-ACTGC-----TGTATTGTATTTTATTCTTTCTGTTTGAGGAGGTCTTGTTGGTTTATCTTTAAGTGTGTTAATACGTTTTAATTTAAGAACACCTTATTTTATT---TTTAGTAGA------GAATTTTATAATTGTATTGTAACTTTACATGCTTTATTTATGATTTTTTTTTTTGTCATGCCTATGACTGTTGGGGGATTTGGTAATTGAATTATTCCTTTACATTGTAAATTACCTGATATGGCTTTGCCTCGATTAAATAATTTAAGTTTTTGGTTATTATTTCCAGCTACTACTTTTATTTTATTATCATTTTTTCAAAATGTTTTACCTGGTACTGGA------------------------TGAACTTTG---TATCCTCCTTTATCTACTTTT---GGTTTACCCGAAAAGAGAACAGATTTTTTAATTTTTAGTTTACATGTTGCTGGGGTTAGATCTTTAGTTTCTTCTATAAAATTTATTGTTACTTTT---------TTTTCTGCTAATCAAAGTTTTATTTCTTTAAGTTTATTTAGATGAAGTATTTTTTGTACAACTTGATTATTGTTATTAAGTTTACCTGTTTTAGCTGGAGGTTTAACTATGTTAATTACAGATCGAAAATTTAATACTTCTTTTTTTGATCCTACAGGAGGAGGAGATGCTATTTTATTTCAACATATTTTT-
>Miclin_A5_91c_SA04
ACTGCAGTAATTCTGGAGCTAATACG-TGCAACTAAGCCTAGACC-TTCATGGAAT-GGGCGCATTTATTAGATCAAAACCAAC-CAC-ACTTC--GGTGTGTCCTTGTTGATGACTCTGGATAA-CTTT---GCTGATCGCATGGC--CTTAGAGCCGGCGACGTATCTTTCAAATGTCTGCCCTATCAACTTACGATGGTAGGTGATATGCCTACCATGGTTGTAACGGGTAACGGGGAATCAGGGTTCGATTCCGGAGAGGGAGCCTGAGAAACGGCTACCACATCTAAGGAAGGCAGCAGGCGCGCAAATTACCCACTCCCGGCACGGGGAGGTAGTGACGAAAAATAACGATACGGAACTCTTTTGAGGCTCCGTAATTGGAATGAGTACAATTTAAATCCTTTAACGAG-GATCCA-TTGGAGGGCAAGTCTGGTGCCAGCAGCCGCGGTAATTCCAGCTCCAATAGCGTATATTAAAGTTGTTGCAGTTAAAAAGCTCGTAGTTGGATCTGAGGA-CTAGAGA-TAATGG-T----GCGATA-ACTTCGTTACTGTTAT-TTCTGC-CTAAAAAGAC-AGTGC--TAGGCATTGGTGCTCTTAATTGAGTGCTTTTGCTGCCTGT-CAAGTTTACTTTGAAAAAATTAGAGTGCTCAAAGCAGGCGCTT---TGCCTGAATAGTGGTGCATGGAATAATGGAATAAGATCTTCGGATCTATTTT-GTTGGTTTTCGGAAGCCG-AGGTAATGATTAAGAGAGACAGACGGGGGCATTCGTATTGTGGTGTTAGAGGTGAAATTCTTGGATCGCCGCAAG--ACGAACAACTGCGAAAGCATTTGCCAAGCATGTTTTCATTAATCAAGAACGAAAGTCAGAGGTTCGAAGACGATCAGATACCGTCCTAGTTCTGACCATAAACGATGCCAGCTGGCGATCCGCGGTGGTTGTT-ATTTTCGACCCCGCGGGCAGCC-TCCGGGAAACCAAAGCCTTTGGGTTCCGGGGGAAGTATGATTGCAAAGTCGAAACTTAAAGGAATTGACGGAAGGGCACCACCAGGAGTGGAGCCTGCGGCTTAATTTGACTCAACACGGGAAAACTCACCCGGCCCGGACACTGTTAGGATTGACAGATTGAAAGCTCTTTCTCGATTCGGTGGGTGGTGGTGCATGGCCGTTCTTAGTTGGTGGAG-CGATTTGTCTGGTTAATTCCGATAACGAACGAGACTCTAGCCTGCTAAATAGTCGGGTCGTA-TTATT-----TAGCGACTTTATG-ACTTCTTAGAGGGACAA-GCGGCA-ACTAGTCGCACGAGATTGAGCAATAACAGGTCTGTGATGCCCTTAGATGTTCGGGGCCGCACGCGCGCTACACTGAAGGGAACAACGAG-TAGTTTTCCTGGCCCGAATGGGTCGGGTAACCTGTTGAATACCCTTCGTGACAGGGATCGGGGCTTGCAATTATTCCCCGTGAACGAGGAATTCCCAGTAAGCGCAAGTCA-TAAGCTTGCGTTGATTACGTCCCTGCCCTTTGTACACACCGCCCGTCGCTACTACCGATT--GAATGTTCTGGTGAAATCATCAGAGTGG-TGCC-----GATGGGGTGGTCTCCACT-CCATTGGAA-ACTGC-----TGTATTGTATTTTATTCTTTCTGTTTGAGGAGGTCTTGTTGGTTTATCTTTAAGTGTGTTAATACGTTTTAATTTAAGAACACCTTATTTTATT---TTTAGTAGA------GAATTTTATAATTGTATTGTAACTTTACATGCTTTATTTATGATTTTTTTTTTTGTTATGCCTATGACTGTTGGGGGATTTGGTAATTGAATTATTCCTTTACATTGCAAATTACCTGATATGGCTTTGCCTCGATTAAATAATTTAAGTTTTTGGTTATTATTTCCAGCTACTACTTTTATTTTATTATCATTTTTTCAAAATGTTTTACCTGGTACTGGA------------------------TGAACTTTG---TATCCTCCTTTATCTACTTTT---GGTTTACCCGAAAAGAGAACAGATTTTTTAATTTTTAGTTTACATGTTGCTGGGGTTAGATCTTTAGTTTCTTCTATAAAATTTATTGTTACTTTT---------TTTTCTGCTAATCAAAGTTTTATTTCTTTAAGTTTATTTAGATGAAGTATTTTTTGTACAACTTGATTATTGTTATTAAGTTTACCTGTTTTAGCTGGAGGTTTAACTATGTTAATTACAGATCGAAAATTTAATACTTCTTTTTTTGATCCTACAGGAGGAGGAGATGCTATTTTATTTCAACATATTTTT-
>Miclin_A42_4d_SA04
ACTGCAGTAATTCTGGAGCTAATACG-TGCAACTAAGCCTAGACC-TTCATGGAAT-GGGCGCATTTATTAGATCAAAACCAAC-CAC-ACTTC--GGTGTGTCCTTGTTGATGACTCTGGATAA-CTTT---GCTGATCGCATGGC--CTTAGAGCCGGCGACGTATCTTTCAAATGTCTGCCCTATCAACTTACGATGGTAGGTGATATGCCTACCATGGTTGTAACGGGTAACGGGGAATCAGGGTTCGATTCCGGAGAGGGAGCCTGAGAAACGGCTACCACATCTAAGGAAGGCAGCAGGCGCGCAAATTACCCACTCCCGGCACGGGGAGGTAGTGACGAAAAATAACGATACGGAACTCTTTTGAGGCTCCGTAATTGGAATGAGTACAATTTAAATCCTTTAACGAG-GATCCA-TTGGAGGGCAAGTCTGGTGCCAGCAGCCGCGGTAATTCCAGCTCCAATAGCGTATATTAAAGTTGTTGCAGTTAAAAAGCTCGTAGTTGGATCTGAGGA-CTAGAGA-TAATGG-T----GCGATA-ACTTCGTTACTGTTAT-TTCTGC-CTAAAAAGAC-AGTGC--TAGGCATTGGTGCTCTTAATTGAGTGCTTTTGCTGCCTGT-CAAGTTTACTTTGAAAAAATTAGAGTGCTCAAAGCAGGCGCTT---TGCCTGAATAGTGGTGCATGGAATAATGGAATAAGATCTTCGGATCTATTTT-GTTGGTTTTCGGAAGCCG-AGGTAATGATTAAGAGAGACAGACGGGGGCATTCGTATTGTGGTGTTAGAGGTGAAATTCTTGGATCGCCGCAAG--ACGAACAACTGCGAAAGCATTTGCCAAGCATGTTTTCATTAATCAAGAACGAAAGTCAGAGGTTCGAAGACGATCAGATACCGTCCTAGTTCTGACCATAAACGATGCCAGCTGGCGATCCGCGGTGGTTGTT-ATTTTCGACCCCGCGGGCAGCC-TCCGGGAAACCAAAGCCTTTGGGTTCCGGGGGAAGTATGATTGCAAAGTCGAAACTTAAAGGAATTGACGGAAGGGCACCACCAGGAGTGGAGCCTGCGGCTTAATTTGACTCAACACGGGAAAACTCACCCGGCCCGGACACTGTTAGGATTGACAGATTGAAAGCTCTTTCTCGATTCGGTGGGTGGTGGTGCATGGCCGTTCTTAGTTGGTGGAG-CGATTTGTCTGGTTAATTCCGATAACGAACGAGACTCTAGCCTGCTAAATAGTCGGGTCGTA-TTATT-----TAGCGACTTTATG-ACTTCTTAGAGGGACAA-GCGGCA-ACTAGTCGCACGAGATTGAGCAATAACAGGTCTGTGATGCCCTTAGATGTTCGGGGCCGCACGCGCGCTACACTGAAGGGAACAACGAG-TAGTTTTCCTGGCCCGAATGGGTCGGGTAACCTGTTGAATACCCTTCGTGACAGGGATCGGGGCTTGCAATTATTCCCCGTGAACGAGGAATTCCCAGTAAGCGCAAGTCA-TAAGCTTGCGTTGATTACGTCCCTGCCCTTTGTACACACCGCCCGTCGCTACTACCGATT--GAATGTTCTGGTGAAATCATCAGAGTGG-TGCC-----GATGGGGTGGTCTCCACT-CCATTGGAA-ACTGC-----TTTATTGTATTTTATTCTTTCTGTTTGAGGAGGTCTTGTTGGTTTATCTTTAAGTGTGTTAATACGTTTTAATTTAAGAACACCTTATTTTATT---TTTAGTAGA------GAATTTTATAATTGTATTGTAACTTTACATGCTTTATTTATGATTTTTTTTTTTGTCATGCCTATGACTGTTGGGGGATTTGGTAATTGAATTATTCCTTTACATTGTAAATTACCTGATATGGCTTTGCCTCGATTAAATAATTTAAGTTTTTGGTTATTATTTCCAGCTACTACTTTTATTTTATTATCATTTTTTCAAAATGTTTTACCTGGTACTGGA------------------------TGAACTTTG---TATCCTCCTTTATCTACTTTT---GGTTTACCCGAAAAGAGAACAGATTTTTTAATTTTTAGTTTACATGTTGCTGGGGTTAGATCTTTAGTTTCTTCTATAAAATTTATTGTTACTTTT---------TTTTCTGCTAATCAAAGTTTTATTTCTTTAAGTTTATTTAGATGAAGTATTTTTTGTACAACTTGATTATTGTTATTAAGTTTACCTGTTTTAGCTGGAGGTTTAACTATGTTAATTACAGATCGAAAATTTAATACTTCTTTTTTTGATCCTACAGGAGGAGGAGATGCTATTTTATTTCAACATATTTTT-
>Miclin_A41_3d_SA04
ACTGCAGTAATTCTGGAGCTAATACG-TGCAACTAAGCCTAGACC-TTCATGGAAT-GGGCGCATTTATTAGATCAAAACCAAC-CAC-ACTTC--GGTGTGTCCTTGTTGATGACTCTGGATAA-CTTT---GCTGATCGCATGGC--CTTAGAGCCGGCGACGTATCTTTCAAATGTCTGCCCTATCAACTTACGATGGTAGGTGATATGCCTACCATGGTTGTAACGGGTAACGGGGAATCAGGGTTCGATTCCGGAGAGGGAGCCTGAGAAACGGCTACCACATCTAAGGAAGGCAGCAGGCGCGCAAATTACCCACTCCCGGCACGGGGAGGTAGTGACGAAAAATAACGATACGGAACTCTTTTGAGGCTCCGTAATTGGAATGAGTACAATTTAAATCCTTTAACGAG-GATCCA-TTGGAGGGCAAGTCTGGTGCCAGCAGCCGCGGTAATTCCAGCTCCAATAGCGTATATTAAAGTTGTTGCAGTTAAAAAGCTCGTAGTTGGATCTGAGGA-CTAGAGA-TAATGG-T----GCGATA-ACTTCGTTACTGTTAT-TTCTGC-CTAAAAAGAC-AGTGC--TAGGCATTGGTGCTCTTAATTGAGTGCTTTTGCTGCCTGT-CAAGTTTACTTTGAAAAAATTAGAGTGCTCAAAGCAGGCGCTT---TGCCTGAATAGTGGTGCATGGAATAATGGAATAAGATCTTCGGATCTATTTT-GTTGGTTTTCGGAAGCCG-AGGTAATGATTAAGAGAGACAGACGGGGGCATTCGTATTGTGGTGTTAGAGGTGAAATTCTTGGATCGCCGCAAG--ACGAACAACTGCGAAAGCATTTGCCAAGCATGTTTTCATTAATCAAGAACGAAAGTCAGAGGTTCGAAGACGATCAGATACCGTCCTAGTTCTGACCATAAACGATGCCAGCTGGCGATCCGCGGTGGTTGTT-ATTTTCGACCCCGCGGGCAGCC-TCCGGGAAACCAAAGCCTTTGGGTTCCGGGGGAAGTATGATTGCAAAGTCGAAACTTAAAGGAATTGACGGAAGGGCACCACCAGGAGTGGAGCCTGCGGCTTAATTTGACTCAACACGGGAAAACTCACCCGGCCCGGACACTGTTAGGATTGACAGATTGAAAGCTCTTTCTCGATTCGGTGGGTGGTGGTGCATGGCCGTTCTTAGTTGGTGGAG-CGATTTGTCTGGTTAATTCCGATAACGAACGAGACTCTAGCCTGCTAAATAGTCGGGTCGTA-TTATT-----TAGCGACTTTATG-ACTTCTTAGAGGGACAA-GCGGCA-ACTAGTCGCACGAGATTGAGCAATAACAGGTCTGTGATGCCCTTAGATGTTCGGGGCCGCACGCGCGCTACACTGAAGGGAACAACGAG-TAGTTTTCCTGGCCCGAATGGGTCGGGTAACCTGTTGAATACCCTTCGTGACAGGGATCGGGGCTTGCAATTATTCCCCGTGAACGAGGAATTCCCAGTAAGCGCAAGTCA-TAAGCTTGCGTTGATTACGTCCCTGCCCTTTGTACACACCGCCCGTCGCTACTACCGATT--GAATGTTCTGGTGAAATCATCAGAGTGG-TGCC-----GATGGGGTGGTCTCCACT-CCATTGGAA-ACTGC-----TTTATTGTATTTTATTCCTTCTGTTTGAGGAGGTCTTGTTGGTTTATCTTTAAGTGTGTTAATACGTTTTAATTTAAGAACACCTTATTTTATT---TTTAGTAGA------GAATTTTATAATTGTATTGTAACTTTACATGCTTTATTTATGATTTTTTTTTTTGTCATGCCTATGACTGTTGGGGGATTTGGTAATTGAATTATTCCTTTACATTGTAAATTACCTGATATGGCTTTGCCTCGATTAAATAATTTAAGTTTTTGGTTATTATTTCCAGCTACTACTTTTATTTTATTATCATTTTTTCAAAATGTTTTACCTGGTACTGGA------------------------TGAACTTTG---TATCCTCCTTTATCTACTTTT---GGTTTACCCGAAAAGAGAACAGATTTTTTAATTTTTAGTTTACATGTTGCTGGGGTTAGATCTTTAGTTTCTTCTATAAAATTTATTGTTACTTTT---------TTTTCTGCTAATCAAAGTTTTATTTCTTTAAGTTTATTTAGATGAAGTATTTTTTGTACAACTTGATTATTGTTATTAAGTTTACCTGTTTTAGCTGGAGGTTTAACTATGTTAATTACAGATCGAAAATTTAATACTTCTTTTTTTGATCCTACAGGAGGAGGAGATGCTATTTTATTTCAACATATTTTT-
>Miclin_A4_90c_SA04
ACTGCAGTAATTCTGGAGCTAATACG-TGCAACTAAGCCTAGACC-TTCATGGAAT-GGGCGCATTTATTAGATCAAAACCAAC-CAC-ACTTC--GGTGTGTCCTTGTTGATGACTCTGGATAA-CTTT---GCTGATCGCATGGC--CTTAGAGCCGGCGACGTATCTTTCAAATGTCTGCCCTATCAACTTACGATGGTAGGTGATATGCCTACCATGGTTGTAACGGGTAACGGGGAATCAGGGTTCGATTCCGGAGAGGGAGCCTGAGAAACGGCTACCACATCTAAGGAAGGCAGCAGGCGCGCAAATTACCCACTCCCGGCACGGGGAGGTAGTGACGAAAAATAACGATACGGAACTCTTTTGAGGCTCCGTAATTGGAATGAGTACAATTTAAATCCTTTAACGAG-GATCCA-TTGGAGGGCAAGTCTGGTGCCAGCAGCCGCGGTAATTCCAGCTCCAATAGCGTATATTAAAGTTGTTGCAGTTAAAAAGCTCGTAGTTGGATCTGAGGA-CTAGAGA-TAATGG-T----GCGATA-ACTTCGTTACTGTTAT-TTCTGC-CTAAAAAGAC-AGTGC--TAGGCATTGGTGCTCTTAATTGAGTGCTTTTGCTGCCTGT-CAAGTTTACTTTGAAAAAATTAGAGTGCTCAAAGCAGGCGCTT---TGCCTGAATAGTGGTGCATGGAATAATGGAATAAGATCTTCGGATCTATTTT-GTTGGTTTTCGGAAGCCG-AGGTAATGATTAAGAGAGACAGACGGGGGCATTCGTATTGTGGTGTTAGAGGTGAAATTCTTGGATCGCCGCAAG--ACGAACAACTGCGAAAGCATTTGCCAAGCATGTTTTCATTAATCAAGAACGAAAGTCAGAGGTTCGAAGACGATCAGATACCGTCCTAGTTCTGACCATAAACGATGCCAGCTGGCGATCCGCGGTGGTTGTT-ATTTTCGACCCCGCGGGCAGCC-TCCGGGAAACCAAAGCCTTTGGGTTCCGGGGGAAGTATGATTGCAAAGTCGAAACTTAAAGGAATTGACGGAAGGGCACCACCAGGAGTGGAGCCTGCGGCTTAATTTGACTCAACACGGGAAAACTCACCCGGCCCGGACACTGTTAGGATTGACAGATTGAAAGCTCTTTCTCGATTCGGTGGGTGGTGGTGCATGGCCGTTCTTAGTTGGTGGAG-CGATTTGTCTGGTTAATTCCGATAACGAACGAGACTCTAGCCTGCTAAATAGTCGGGTCGTA-TTATT-----TAGCGACTTTATG-ACTTCTTAGAGGGACAA-GCGGCA-ACTAGTCGCACGAGATTGAGCAATAACAGGTCTGTGATGCCCTTAGATGTTCGGGGCCGCACGCGCGCTACACTGAAGGGAACAACGAG-TAGTTTTCCTGGCCCGAATGGGTCGGGTAACCTGTTGAATACCCTTCGTGACAGGGATCGGGGCTTGCAATTATTCCCCGTGAACGAGGAATTCCCAGTAAGCGCAAGTCA-TAAGCTTGCGTTGATTACGTCCCTGCCCTTTGTACACACCGCCCGTCGCTACTACCGATT--GAATGTTCTGGTGAAATCATCAGAGTGG-TGCC-----GATGGGGTGGTCTCCACT-CCATTGGAA-ACTGC-----GGTATTGTATTTTATTCTTTCTGTTTGAGGAGGTCTTGTTGGTTTATCTTTAAGTGTGTTAATACGTTTTAATTTAAGAACACCTTATTTTATT---TTTAGTAGA------GAATTTTATAATTGTATTGTAACTTTACATGCTTTATTTATGATTTTTTTTTTTGTTATGCCTATGACTGTTGGGGGATTTGGTAATTGAATTATTCCTTTACATTGCAAATTACCTGATATGGCTTTGCCTCGATTAAATAATTTAAGTTTTTGGTTATTATTTCCAGCTACTACTTTTATTTTATTATCATTTTTTCAAAATGTTTTACCTGGTACTGGA------------------------TGAACTTTG---TATCCTCCTTTATCTACTTTT---GGTTTACCCGAAAAGAGAACAGATTTTTTAATTTTTAGTTTACATGTTGCTGGGGTTAGATCTTTAGTTTCTTCTATAAAATTTATTGTTACTTTT---------TTTTCTGCTAATCAAAGTTTTATTTCTTTAAGTTTATTTAGATGAAGTATTTTTTGTACAACTTGATTATTGTTATTAAGTTTACCTGTTTTAGCTGGAGGTTTAACTATGTTAATTACAGATCGAAAATTTAATACTTCTTTTTTTGATCCTACAGGAGGAGGAGATGCTATTTTATTTCAACATATTTTT-
>Miclin_A39_2d_SA04
ACTGCAGTAATTCTGGAGCTAATACG-TGCAACTAAGCCTAGACC-TTCATGGAAT-GGGCGCATTTATTAGATCAAAACCAAC-CAC-ACTTC--GGTGTGTCCTTGTTGATGACTCTGGATAA-CTTT---GCTGATCGCATGGC--CTTAGAGCCGGCGACGTATCTTTCAAATGTCTGCCCTATCAACTTACGATGGTAGGTGATATGCCTACCATGGTTGTAACGGGTAACGGGGAATCAGGGTTCGATTCCGGAGAGGGAGCCTGAGAAACGGCTACCACATCTAAGGAAGGCAGCAGGCGCGCAAATTACCCACTCCCGGCACGGGGAGGTAGTGACGAAAAATAACGATACGGAACTCTTTTGAGGCTCCGTAATTGGAATGAGTACAATTTAAATCCTTTAACGAG-GATCCA-TTGGAGGGCAAGTCTGGTGCCAGCAGCCGCGGTAATTCCAGCTCCAATAGCGTATATTAAAGTTGTTGCAGTTAAAAAGCTCGTAGTTGGATCTGAGGA-CTAGAGA-TAATGG-T----GCGATA-ACTTCGTTACTGTTAT-TTCTGC-CTAAAAAGAC-AGTGC--TAGGCATTGGTGCTCTTAATTGAGTGCTTTTGCTGCCTGT-CAAGTTTACTTTGAAAAAATTAGAGTGCTCAAAGCAGGCGCTT---TGCCTGAATAGTGGTGCATGGAATAATGGAATAAGATCTTCGGATCTATTTT-GTTGGTTTTCGGAAGCCG-AGGTAATGATTAAGAGAGACAGACGGGGGCATTCGTATTGTGGTGTTAGAGGTGAAATTCTTGGATCGCCGCAAG--ACGAACAACTGCGAAAGCATTTGCCAAGCATGTTTTCATTAATCAAGAACGAAAGTCAGAGGTTCGAAGACGATCAGATACCGTCCTAGTTCTGACCATAAACGATGCCAGCTGGCGATCCGCGGTGGTTGTT-ATTTTCGACCCCGCGGGCAGCC-TCCGGGAAACCAAAGCCTTTGGGTTCCGGGGGAAGTATGATTGCAAAGTCGAAACTTAAAGGAATTGACGGAAGGGCACCACCAGGAGTGGAGCCTGCGGCTTAATTTGACTCAACACGGGAAAACTCACCCGGCCCGGACACTGTTAGGATTGACAGATTGAAAGCTCTTTCTCGATTCGGTGGGTGGTGGTGCATGGCCGTTCTTAGTTGGTGGAG-CGATTTGTCTGGTTAATTCCGATAACGAACGAGACTCTAGCCTGCTAAATAGTCGGGTCGTA-TTATT-----TAGCGACTTTATG-ACTTCTTAGAGGGACAA-GCGGCA-ACTAGTCGCACGAGATTGAGCAATAACAGGTCTGTGATGCCCTTAGATGTTCGGGGCCGCACGCGCGCTACACTGAAGGGAACAACGAG-TAGTTTTCCTGGCCCGAATGGGTCGGGTAACCTGTTGAATACCCTTCGTGACAGGGATCGGGGCTTGCAATTATTCCCCGTGAACGAGGAATTCCCAGTAAGCGCAAGTCA-TAAGCTTGCGTTGATTACGTCCCTGCCCTTTGTACACACCGCCCGTCGCTACTACCGATT--GAATGTTCTGGTGAAATCATCAGAGTGG-TGCC-----GATGGGGTGGTCTCCACT-CCATTGGAA-ACTGC-----TGTATTGTATTTTATTCTTTCTGTTTGAGGAGGTCTTGTTGGTTTATCTTTAAGTGTGTTAATACGTTTTAATTTAAGAACACCTTATTTTATT---TTTAGTAGA------GAATTTTATAATTGTATTGTAACTTTACATGCTTTATTTATGATTTTTTTTTTTGTCATGCCTATGACTGTTGGGGGATTTGGTAATTGAATTATTCCTTTACATTGTAAATTACCTGATATGGCTTTGCCTCGATTAAATAATTTAAGTTTTTGGTTATTATTTCCAGCTACTACTTTTATTTTATTATCATTTTTTCAAAATGTTTTACCTGGTACTGGA------------------------TGAACTTTG---TATCCTCCTTTATCTACTTTT---GGTTTACCCGAAAAGAGAACAGATTTTTTAATTTTTAGTTTACATGTTGCTGGGGTTAGATCTTTAGTTTCTTCTATAAAATTTATTGTTACTTTT---------TTTTCTGCTAATCAAAGTTTTATTTCTTTAAGTTTATTTAGATGAAGTATTTTTTGTACAACTTGATTATTGTTATTAAGTTTACCTGTTTTAGCTGGAGGTTTAACTATGTTAATTACAGATCGAAAATTTAATACTTCTTTTTTTGATCCTACAGGAGGAGGAGATGCTATTTTATTTCAACATATTTTT-
>Miclin_A38_1d_SA04
ACTGCAGTAATTCTGGAGCTAATACG-TGCAACTAAGCCTAGACC-TTCATGGAAT-GGGCGCATTTATTAGATCAAAACCAAC-CAC-ACTTC--GGTGTGTCCTTGTTGATGACTCTGGATAA-CTTT---GCTGATCGCATGGC--CTTAGAGCCGGCGACGTATCTTTCAAATGTCTGCCCTATCAACTTACGATGGTAGGTGATATGCCTACCATGGTTGTAACGGGTAACGGGGAATCAGGGTTCGATTCCGGAGAGGGAGCCTGAGAAACGGCTACCACATCTAAGGAAGGCAGCAGGCGCGCAAATTACCCACTCCCGGCACGGGGAGGTAGTGACGAAAAATAACGATACGGAACTCTTTTGAGGCTCCGTAATTGGAATGAGTACAATTTAAATCCTTTAACGAG-GATCCA-TTGGAGGGCAAGTCTGGTGCCAGCAGCCGCGGTAATTCCAGCTCCAATAGCGTATATTAAAGTTGTTGCAGTTAAAAAGCTCGTAGTTGGATCTGAGGA-CTAGAGA-TAATGG-T----GCGATA-ACTTCGTTACTGTTAT-TTCTGC-CTAAAAAGAC-AGTGC--TAGGCATTGGTGCTCTTAATTGAGTGCTTTTGCTGCCTGT-CAAGTTTACTTTGAAAAAATTAGAGTGCTCAAAGCAGGCGCTT---TGCCTGAATAGTGGTGCATGGAATAATGGAATAAGATCTTCGGATCTATTTT-GTTGGTTTTCGGAAGCCG-AGGTAATGATTAAGAGAGACAGACGGGGGCATTCGTATTGTGGTGTTAGAGGTGAAATTCTTGGATCGCCGCAAG--ACGAACAACTGCGAAAGCATTTGCCAAGCATGTTTTCATTAATCAAGAACGAAAGTCAGAGGTTCGAAGACGATCAGATACCGTCCTAGTTCTGACCATAAACGATGCCAGCTGGCGATCCGCGGTGGTTGTT-ATTTTCGACCCCGCGGGCAGCC-TCCGGGAAACCAAAGCCTTTGGGTTCCGGGGGAAGTATGATTGCAAAGTCGAAACTTAAAGGAATTGACGGAAGGGCACCACCAGGAGTGGAGCCTGCGGCTTAATTTGACTCAACACGGGAAAACTCACCCGGCCCGGACACTGTTAGGATTGACAGATTGAAAGCTCTTTCTCGATTCGGTGGGTGGTGGTGCATGGCCGTTCTTAGTTGGTGGAG-CGATTTGTCTGGTTAATTCCGATAACGAACGAGACTCTAGCCTGCTAAATAGTCGGGTCGTA-TTATT-----TAGCGACTTTATG-ACTTCTTAGAGGGACAA-GCGGCA-ACTAGTCGCACGAGATTGAGCAATAACAGGTCTGTGATGCCCTTAGATGTTCGGGGCCGCACGCGCGCTACACTGAAGGGAACAACGAG-TAGTTTTCCTGGCCCGAATGGGTCGGGTAACCTGTTGAATACCCTTCGTGACAGGGATCGGGGCTTGCAATTATTCCCCGTGAACGAGGAATTCCCAGTAAGCGCAAGTCA-TAAGCTTGCGTTGATTACGTCCCTGCCCTTTGTACACACCGCCCGTCGCTACTACCGATT--GAATGTTCTGGTGAAATCATCAGAGTGG-TGCC-----GATGGGGTGGTCTCCACT-CCATTGGAA-ACTGC-----TGTATTGTATTTTATTCCTTCTGTTTGAGGAGGTCTTGTTGGTTTATCTTTAAGTGTGTTAATACGTTTTAATTTAAGAACACCTTATTTTATT---TTTAGTAGA------GAATTTTATAATTGTATTGTAACTTTACATGCTTTATTTATGATTTTTTTTTTTGTCATGCCTATGACTGTTGGGGGATTTGGTAATTGAATTATTCCTTTACATTGTAAATTACCTGATATGGCTTTGCCTCGATTAAATAATTTAAGTTTTTGGTTATTATTTCCAGCTACTACTTTTATTTTATTATCATTTTTTCAAAATGTTTTACCTGGTACTGGA------------------------TGAACTTTG---TATCCTCCTTTATCTACTTTT---GGTTTACCCGAAAAGAGAACAGATTTTTTAATTTTTAGTTTACATGTTGCTGGGGTTAGATCTTTAGTTTCTTCTATAAAATTTATTGTTACTTTT---------TTTTCTGCTAATCAAAGTTTTATTTCTTTAAGTTTATTTAGATGAAGTATTTTTTGTACAACTTGATTATTGTTATTAAGTTTACCTGTTTTAGCTGGAGGTTTAACTATGTTAATTACAGATCGAAAATTTAATACTTCTTTTTTTGATCCTACAGGAGGAGGAGATGCTATTTTATTTCAACATATTTTT-
>Miclin_A37_99c_SA04
ACTGCAGTAATTCTGGAGCTAATACG-TGCAACTAAGCCTAGACC-TTCATGGAAT-GGGCGCATTTATTAGATCAAAACCAAC-CAC-ACTTC--GGTGTGTCCTTGTTGATGACTCTGGATAA-CTTT---GCTGATCGCATGGC--CTTAGAGCCGGCGACGTATCTTTCAAATGTCTGCCCTATCAACTTACGATGGTAGGTGATATGCCTACCATGGTTGTAACGGGTAACGGGGAATCAGGGTTCGATTCCGGAGAGGGAGCCTGAGAAACGGCTACCACATCTAAGGAAGGCAGCAGGCGCGCAAATTACCCACTCCCGGCACGGGGAGGTAGTGACGAAAAATAACGATACGGAACTCTTTTGAGGCTCCGTAATTGGAATGAGTACAATTTAAATCCTTTAACGAG-GATCCA-TTGGAGGGCAAGTCTGGTGCCAGCAGCCGCGGTAATTCCAGCTCCAATAGCGTATATTAAAGTTGTTGCAGTTAAAAAGCTCGTAGTTGGATCTGAGGA-CTAGAGA-TAATGG-T----GCGATA-ACTTCGTTACTGTTAT-TTCTGC-CTAAAAAGAC-AGTGC--TAGGCATTGGTGCTCTTAATTGAGTGCTTTTGCTGCCTGT-CAAGTTTACTTTGAAAAAATTAGAGTGCTCAAAGCAGGCGCTT---TGCCTGAATAGTGGTGCATGGAATAATGGAATAAGATCTTCGGATCTATTTT-GTTGGTTTTCGGAAGCCG-AGGTAATGATTAAGAGAGACAGACGGGGGCATTCGTATTGTGGTGTTAGAGGTGAAATTCTTGGATCGCCGCAAG--ACGAACAACTGCGAAAGCATTTGCCAAGCATGTTTTCATTAATCAAGAACGAAAGTCAGAGGTTCGAAGACGATCAGATACCGTCCTAGTTCTGACCATAAACGATGCCAGCTGGCGATCCGCGGTGGTTGTT-ATTTTCGACCCCGCGGGCAGCC-TCCGGGAAACCAAAGCCTTTGGGTTCCGGGGGAAGTATGATTGCAAAGTCGAAACTTAAAGGAATTGACGGAAGGGCACCACCAGGAGTGGAGCCTGCGGCTTAATTTGACTCAACACGGGAAAACTCACCCGGCCCGGACACTGTTAGGATTGACAGATTGAAAGCTCTTTCTCGATTCGGTGGGTGGTGGTGCATGGCCGTTCTTAGTTGGTGGAG-CGATTTGTCTGGTTAATTCCGATAACGAACGAGACTCTAGCCTGCTAAATAGTCGGGTCGTA-TTATT-----TAGCGACTTTATG-ACTTCTTAGAGGGACAA-GCGGCA-ACTAGTCGCACGAGATTGAGCAATAACAGGTCTGTGATGCCCTTAGATGTTCGGGGCCGCACGCGCGCTACACTGAAGGGAACAACGAG-TAGTTTTCCTGGCCCGAATGGGTCGGGTAACCTGTTGAATACCCTTCGTGACAGGGATCGGGGCTTGCAATTATTCCCCGTGAACGAGGAATTCCCAGTAAGCGCAAGTCA-TAAGCTTGCGTTGATTACGTCCCTGCCCTTTGTACACACCGCCCGTCGCTACTACCGATT--GAATGTTCTGGTGAAATCATCAGAGTGG-TGCC-----GATGGGGTGGTCTCCACT-CCATTGGAA-ACTGC-----TGTATTGTATTTTATTCTTTCTGTTTGAGGAGGTCTTGTTGGTTTATCTTTAAGTGTGTTAATACGTTTTAATTTAAGAACACCTTATTTTATT---TTTAGTAGA------GAATTTTATAATTGTATTGTAACTTTACATGCTTTATTTATGATTTTTTTTTTTGTCATGCCTATGACTGTTGGGGGATTTGGTAATTGAATTATTCCTTTACATTGTAAATTACCTGATATGGCTTTGCCTCGATTAAATAATTTAAGTTTTTGGTTATTATTTCCAGCTACTACTTTTATTTTATTATCATTTTTTCAAAATGTTTTACCTGGTACTGGA------------------------TGAACTTTG---TATCCTCCTTTATCTACTTTT---GGTTTACCCGAAAAGAGAACAGATTTTTTAATTTTTAGTTTACATGTTGCTGGGGTTAGATCTTTAGTTTCTTCTATAAAATTTATTGTTACTTTT---------TTTTCTGCTAATCAAAGTTTTATTTCTTTAAGTTTATTTAGATGAAGTATTTTTTGTACAACTTGATTATTGTTATTAAGTTTACCTGTTTTAGCTGGAGGTTTAACTATGTTAATTACAGATCGAAAATTTAATACTTCTTTTTTTGATCCTACAGGAGGAGGAGATGCTATTTTATTTCAACATATTTTT-
>Miclin_A36_85c_SA04
ACTGCAGTAATTCTGGAGCTAATACG-TGCAACTAAGCCTAGACC-TTCATGGAAT-GGGCGCATTTATTAGATCAAAACCAAC-CAC-ACTTC--GGTGTGTCCTTGTTGATGACTCTGGATAA-CTTT---GCTGATCGCATGGC--CTTAGAGCCGGCGACGTATCTTTCAAATGTCTGCCCTATCAACTTACGATGGTAGGTGATATGCCTACCATGGTTGTAACGGGTAACGGGGAATCAGGGTTCGATTCCGGAGAGGGAGCCTGAGAAACGGCTACCACATCTAAGGAAGGCAGCAGGCGCGCAAATTACCCACTCCCGGCACGGGGAGGTAGTGACGAAAAATAACGATACGGAACTCTTTTGAGGCTCCGTAATTGGAATGAGTACAATTTAAATCCTTTAACGAG-GATCCA-TTGGAGGGCAAGTCTGGTGCCAGCAGCCGCGGTAATTCCAGCTCCAATAGCGTATATTAAAGTTGTTGCAGTTAAAAAGCTCGTAGTTGGATCTGAGGA-CTAGAGA-TAATGG-T----GCGATA-ACTTCGTTACTGTTAT-TTCTGC-CTAAAAAGAC-AGTGC--TAGGCATTGGTGCTCTTAATTGAGTGCTTTTGCTGCCTGT-CAAGTTTACTTTGAAAAAATTAGAGTGCTCAAAGCAGGCGCTT---TGCCTGAATAGTGGTGCATGGAATAATGGAATAAGATCTTCGGATCTATTTT-GTTGGTTTTCGGAAGCCG-AGGTAATGATTAAGAGAGACAGACGGGGGCATTCGTATTGTGGTGTTAGAGGTGAAATTCTTGGATCGCCGCAAG--ACGAACAACTGCGAAAGCATTTGCCAAGCATGTTTTCATTAATCAAGAACGAAAGTCAGAGGTTCGAAGACGATCAGATACCGTCCTAGTTCTGACCATAAACGATGCCAGCTGGCGATCCGCGGTGGTTGTT-ATTTTCGACCCCGCGGGCAGCC-TCCGGGAAACCAAAGCCTTTGGGTTCCGGGGGAAGTATGATTGCAAAGTCGAAACTTAAAGGAATTGACGGAAGGGCACCACCAGGAGTGGAGCCTGCGGCTTAATTTGACTCAACACGGGAAAACTCACCCGGCCCGGACACTGTTAGGATTGACAGATTGAAAGCTCTTTCTCGATTCGGTGGGTGGTGGTGCATGGCCGTTCTTAGTTGGTGGAG-CGATTTGTCTGGTTAATTCCGATAACGAACGAGACTCTAGCCTGCTAAATAGTCGGGTCGTA-TTATT-----TAGCGACTTTATG-ACTTCTTAGAGGGACAA-GCGGCA-ACTAGTCGCACGAGATTGAGCAATAACAGGTCTGTGATGCCCTTAGATGTTCGGGGCCGCACGCGCGCTACACTGAAGGGAACAACGAG-TAGTTTTCCTGGCCCGAATGGGTCGGGTAACCTGTTGAATACCCTTCGTGACAGGGATCGGGGCTTGCAATTATTCCCCGTGAACGAGGAATTCCCAGTAAGCGCAAGTCA-TAAGCTTGCGTTGATTACGTCCCTGCCCTTTGTACACACCGCCCGTCGCTACTACCGATT--GAATGTTCTGGTGAAATCATCAGAGTGG-TGCC-----GATGGGGTGGTCTCCACT-CCATTGGAA-ACTGC-----TGTATTGTATTTTATTCTTTCTGTTTGAGGAGGTCTTGTTGGTTTATCTTTAAGTGTGTTAATACGTTTTAATTTAAGAACACCTTATTTTATT---TTTAGTAGA------GAATTTTATAATTGTATTGTAACTTTACATGCTTTATTTATGATTTTTTTTTTTGTCATGCCTATGACTGTTGGGGGATTTGGTAATTGAATTATTCCTTTACATTGTAAATTACCTGATATGGCTTTGCCTCGATTAAATAATTTAAGTTTTTGGTTATTATTTCCAGCTACTACTTTTATTTTATTATCATTTTTTCAAAATGTTTTACCTGGTACTGGA------------------------TGAACTTTG---TATCCTCCTTTATCTACTTTT---GGTTTACCCGAAAAGAGAACAGATTTTTTAATTTTTAGTTTACATGTTGCTGGGGTTAGATCTTTAGTTTCTTCTATAAAATTTATTGTTACTTTT---------TTTTCTGCTAATCAAAGTTTTATTTCTTTAAGTTTATTTAGATGAAGTATTTTTTGTACAACTTGATTATTGTTATTAAGTTTACCTGTTTTAGCTGGAGGTTTAACTATGTTAATTACAGATCGAAAATTTAATACTTCTTTTTTTGATCCTACAGGAGGAGGAGATGCTATTTTATTTCAACATATTTTT-
>Miclin_A34_97c_SA04
ACTGCAGTAATTCTGGAGCTAATACG-TGCAACTAAGCCTAGACC-TTCATGGAAT-GGGCGCATTTATTAGATCAAAACCAAC-CAC-ACTTC--GGTGTGTCCTTGTTGATGACTCTGGATAA-CTTT---GCTGATCGCATGGC--CTTAGAGCCGGCGACGTATCTTTCAAATGTCTGCCCTATCAACTTACGATGGTAGGTGATATGCCTACCATGGTTGTAACGGGTAACGGGGAATCAGGGTTCGATTCCGGAGAGGGAGCCTGAGAAACGGCTACCACATCTAAGGAAGGCAGCAGGCGCGCAAATTACCCACTCCCGGCACGGGGAGGTAGTGACGAAAAATAACGATACGGAACTCTTTTGAGGCTCCGTAATTGGAATGAGTACAATTTAAATCCTTTAACGAG-GATCCA-TTGGAGGGCAAGTCTGGTGCCAGCAGCCGCGGTAATTCCAGCTCCAATAGCGTATATTAAAGTTGTTGCAGTTAAAAAGCTCGTAGTTGGATCTGAGGA-CTAGAGA-TAATGG-T----GCGATA-ACTTCGTTACTGTTAT-TTCTGC-CTAAAAAGAC-AGTGC--TAGGCATTGGTGCTCTTAATTGAGTGCTTTTGCTGCCTGT-CAAGTTTACTTTGAAAAAATTAGAGTGCTCAAAGCAGGCGCTT---TGCCTGAATAGTGGTGCATGGAATAATGGAATAAGATCTTCGGATCTATTTT-GTTGGTTTTCGGAAGCCG-AGGTAATGATTAAGAGAGACAGACGGGGGCATTCGTATTGTGGTGTTAGAGGTGAAATTCTTGGATCGCCGCAAG--ACGAACAACTGCGAAAGCATTTGCCAAGCATGTTTTCATTAATCAAGAACGAAAGTCAGAGGTTCGAAGACGATCAGATACCGTCCTAGTTCTGACCATAAACGATGCCAGCTGGCGATCCGCGGTGGTTGTT-ATTTTCGACCCCGCGGGCAGCC-TCCGGGAAACCAAAGCCTTTGGGTTCCGGGGGAAGTATGATTGCAAAGTCGAAACTTAAAGGAATTGACGGAAGGGCACCACCAGGAGTGGAGCCTGCGGCTTAATTTGACTCAACACGGGAAAACTCACCCGGCCCGGACACTGTTAGGATTGACAGATTGAAAGCTCTTTCTCGATTCGGTGGGTGGTGGTGCATGGCCGTTCTTAGTTGGTGGAG-CGATTTGTCTGGTTAATTCCGATAACGAACGAGACTCTAGCCTGCTAAATAGTCGGGTCGTA-TTATT-----TAGCGACTTTATG-ACTTCTTAGAGGGACAA-GCGGCA-ACTAGTCGCACGAGATTGAGCAATAACAGGTCTGTGATGCCCTTAGATGTTCGGGGCCGCACGCGCGCTACACTGAAGGGAACAACGAG-TAGTTTTCCTGGCCCGAATGGGTCGGGTAACCTGTTGAATACCCTTCGTGACAGGGATCGGGGCTTGCAATTATTCCCCGTGAACGAGGAATTCCCAGTAAGCGCAAGTCA-TAAGCTTGCGTTGATTACGTCCCTGCCCTTTGTACACACCGCCCGTCGCTACTACCGATT--GAATGTTCTGGTGAAATCATCAGAGTGG-TGCC-----GATGGGGTGGTCTCCACT-CCATTGGAA-ACTGC-----TGTATTGTATTTTATTCTTTCTGTTTGAGGAGGTCTTGTTGGTTTATCTTTAAGTGTGTTAATACGTTTTAATTTAAGAACACCTTATTTTATT---TTTAGTAGA------GAATTTTATAATTGTATTGTAACTTTACATGCTTTATTTATGATTTTTTTTTTTGTCATGCCTATGACTGTTGGGGGATTTGGTAATTGAATTATTCCTTTACATTGTAAATTACCTGATATGGCTTTGCCTCGATTAAATAATTTAAGTTTTTGGTTATTATTTCCAGCTACTACTTTTATTTTATTATCATTTTTTCAAAATGTTTTACCTGGTACTGGA------------------------TGAACTTTG---TATCCTCCTTTATCTACTTTT---GGTTTACCCGAAAAGAGAACAGATTTTTTAATTTTTAGTTTACATGTTGCTGGGGTTAGATCTTTAGTTTCTTCTATAAAATTTATTGTTACTTTT---------TTTTCTGCTAATCAAAGTTTTATTTCTTTAAGTTTATTTAGATGAAGTATTTTTTGTACAACTTGATTATTGTTATTAAGTTTACCTGTTTTAGCTGGAGGTTTAACTATGTTAATTACAGATCGAAAATTTAATACTTCTTTTTTTGATCCTACAGGAGGAGGAGATGCTATTTTATTTCAACATATTTTT-
>Miclin_A32_96c_SA04
ACTGCAGTAATTCTGGAGCTAATACG-TGCAACTAAGCCTAGACC-TTCATGGAAT-GGGCGCATTTATTAGATCAAAACCAAC-CAC-ACTTC--GGTGTGTCCTTGTTGATGACTCTGGATAA-CTTT---GCTGATCGCATGGC--CTTAGAGCCGGCGACGTATCTTTCAAATGTCTGCCCTATCAACTTACGATGGTAGGTGATATGCCTACCATGGTTGTAACGGGTAACGGGGAATCAGGGTTCGATTCCGGAGAGGGAGCCTGAGAAACGGCTACCACATCTAAGGAAGGCAGCAGGCGCGCAAATTACCCACTCCCGGCACGGGGAGGTAGTGACGAAAAATAACGATACGGAACTCTTTTGAGGCTCCGTAATTGGAATGAGTACAATTTAAATCCTTTAACGAG-GATCCA-TTGGAGGGCAAGTCTGGTGCCAGCAGCCGCGGTAATTCCAGCTCCAATAGCGTATATTAAAGTTGTTGCAGTTAAAAAGCTCGTAGTTGGATCTGAGGA-CTAGAGA-TAATGG-T----GCGATA-ACTTCGTTACTGTTAT-TTCTGC-CTAAAAAGAC-AGTGC--TAGGCATTGGTGCTCTTAATTGAGTGCTTTTGCTGCCTGT-CAAGTTTACTTTGAAAAAATTAGAGTGCTCAAAGCAGGCGCTT---TGCCTGAATAGTGGTGCATGGAATAATGGAATAAGATCTTCGGATCTATTTT-GTTGGTTTTCGGAAGCCG-AGGTAATGATTAAGAGAGACAGACGGGGGCATTCGTATTGTGGTGTTAGAGGTGAAATTCTTGGATCGCCGCAAG--ACGAACAACTGCGAAAGCATTTGCCAAGCATGTTTTCATTAATCAAGAACGAAAGTCAGAGGTTCGAAGACGATCAGATACCGTCCTAGTTCTGACCATAAACGATGCCAGCTGGCGATCCGCGGTGGTTGTT-ATTTTCGACCCCGCGGGCAGCC-TCCGGGAAACCAAAGCCTTTGGGTTCCGGGGGAAGTATGATTGCAAAGTCGAAACTTAAAGGAATTGACGGAAGGGCACCACCAGGAGTGGAGCCTGCGGCTTAATTTGACTCAACACGGGAAAACTCACCCGGCCCGGACACTGTTAGGATTGACAGATTGAAAGCTCTTTCTCGATTCGGTGGGTGGTGGTGCATGGCCGTTCTTAGTTGGTGGAG-CGATTTGTCTGGTTAATTCCGATAACGAACGAGACTCTAGCCTGCTAAATAGTCGGGTCGTA-TTATT-----TAGCGACTTTATG-ACTTCTTAGAGGGACAA-GCGGCA-ACTAGTCGCACGAGATTGAGCAATAACAGGTCTGTGATGCCCTTAGATGTTCGGGGCCGCACGCGCGCTACACTGAAGGGAACAACGAG-TAGTTTTCCTGGCCCGAATGGGTCGGGTAACCTGTTGAATACCCTTCGTGACAGGGATCGGGGCTTGCAATTATTCCCCGTGAACGAGGAATTCCCAGTAAGCGCAAGTCA-TAAGCTTGCGTTGATTACGTCCCTGCCCTTTGTACACACCGCCCGTCGCTACTACCGATT--GAATGTTCTGGTGAAATCATCAGAGTGG-TGCC-----GATGGGGTGGTCTCCACT-CCATTGGAA-ACTGC-----TGTATTGTATTTTATTCTTTCTGTTTGAGGAGGTCTTGTTGGTTTATCTTTAAGTGTGTTAATACGTTTTAATTTAAGAACACCTTATTTTATT---TTTAGTAGA------GAATTTTATAATTGTATTGTAACTTTACATGCTTTATTTATGATTTTTTTTTTTGTCATGCCTATGACTGTTGGGGGATTTGGTAATTGAATTATTCCTTTACATTGTAAATTACCTGATATGGCTTTGCCTCGATTAAATAATTTAAGTTTTTGGTTATTATTTCCAGCTACTACTTTTATTTTATTATCATTTTTTCAAAATGTTTTACCTGGTACTGGA------------------------TGAACTTTG---TATCCTCCTTTATCTACTTTT---GGTTTACCCGAAAAGAGAACAGATTTTTTAATTTTTAGTTTACATGTTGCTGGGGTTAGATCTTTAGTTTCTTCTATAAAATTTATTGTTACTTTT---------TTTTCTGCTAATCAAAGTTTTATTTCTTTAAGTTTATTTAGATGAAGTATTTTTTGTACAACTTGATTATTGTTATTAAGTTTACCTGTTTTAGCTGGAGGTTTAACTATGTTAATTACAGATCGAAAATTTAATACTTCTTTTTTTGATCCTACAGGAGGAGGAGATGCTATTTTATTTCAACATATTTTT-
>Miclin_A31_95c_SA04
ACTGCAGTAATTCTGGAGCTAATACG-TGCAACTAAGCCTAGACC-TTCATGGAAT-GGGCGCATTTATTAGATCAAAACCAAC-CAC-ACTTC--GGTGTGTCCTTGTTGATGACTCTGGATAA-CTTT---GCTGATCGCATGGC--CTTAGAGCCGGCGACGTATCTTTCAAATGTCTGCCCTATCAACTTACGATGGTAGGTGATATGCCTACCATGGTTGTAACGGGTAACGGGGAATCAGGGTTCGATTCCGGAGAGGGAGCCTGAGAAACGGCTACCACATCTAAGGAAGGCAGCAGGCGCGCAAATTACCCACTCCCGGCACGGGGAGGTAGTGACGAAAAATAACGATACGGAACTCTTTTGAGGCTCCGTAATTGGAATGAGTACAATTTAAATCCTTTAACGAG-GATCCA-TTGGAGGGCAAGTCTGGTGCCAGCAGCCGCGGTAATTCCAGCTCCAATAGCGTATATTAAAGTTGTTGCAGTTAAAAAGCTCGTAGTTGGATCTGAGGA-CTAGAGA-TAATGG-T----GCGATA-ACTTCGTTACTGTTAT-TTCTGC-CTAAAAAGAC-AGTGC--TAGGCATTGGTGCTCTTAATTGAGTGCTTTTGCTGCCTGT-CAAGTTTACTTTGAAAAAATTAGAGTGCTCAAAGCAGGCGCTT---TGCCTGAATAGTGGTGCATGGAATAATGGAATAAGATCTTCGGATCTATTTT-GTTGGTTTTCGGAAGCCG-AGGTAATGATTAAGAGAGACAGACGGGGGCATTCGTATTGTGGTGTTAGAGGTGAAATTCTTGGATCGCCGCAAG--ACGAACAACTGCGAAAGCATTTGCCAAGCATGTTTTCATTAATCAAGAACGAAAGTCAGAGGTTCGAAGACGATCAGATACCGTCCTAGTTCTGACCATAAACGATGCCAGCTGGCGATCCGCGGTGGTTGTT-ATTTTCGACCCCGCGGGCAGCC-TCCGGGAAACCAAAGCCTTTGGGTTCCGGGGGAAGTATGATTGCAAAGTCGAAACTTAAAGGAATTGACGGAAGGGCACCACCAGGAGTGGAGCCTGCGGCTTAATTTGACTCAACACGGGAAAACTCACCCGGCCCGGACACTGTTAGGATTGACAGATTGAAAGCTCTTTCTCGATTCGGTGGGTGGTGGTGCATGGCCGTTCTTAGTTGGTGGAG-CGATTTGTCTGGTTAATTCCGATAACGAACGAGACTCTAGCCTGCTAAATAGTCGGGTCGTA-TTATT-----TAGCGACTTTATG-ACTTCTTAGAGGGACAA-GCGGCA-ACTAGTCGCACGAGATTGAGCAATAACAGGTCTGTGATGCCCTTAGATGTTCGGGGCCGCACGCGCGCTACACTGAAGGGAACAACGAG-TAGTTTTCCTGGCCCGAATGGGTCGGGTAACCTGTTGAATACCCTTCGTGACAGGGATCGGGGCTTGCAATTATTCCCCGTGAACGAGGAATTCCCAGTAAGCGCAAGTCA-TAAGCTTGCGTTGATTACGTCCCTGCCCTTTGTACACACCGCCCGTCGCTACTACCGATT--GAATGTTCTGGTGAAATCATCAGAGTGG-TGCC-----GATGGGGTGGTCTCCACT-CCATTGGAA-ACTGC-----TGTATTGTATTTTATTCCTTCTGTTTGAGGAGGTCTTGTTGGTTTATCTTTAAGTGTGTTAATACGTTTTAATTTAAGAACACCTTATTTTATT---TTTAGTAGA------GAATTTTATAATTGTATTGTAACTTTACATGCTTTATTTATGATTTTTTTTTTTGTCATGCCTATGACTGTTGGGGGATTTGGTAATTGAATTATTCCTTTACATTGTAAATTACCTGATATGGCTTTGCCTCGATTAAATAATTTAAGTTTTTGGTTATTATTTCCAGCTACTACTTTTATTTTATTATCATTTTTTCAAAATGTTTTACCTGGTACTGGA------------------------TGAACTTTG---TATCCTCCTTTATCTACTTTT---GGTTTACCCGAAAAGAGAACAGATTTTTTAATTTTTAGTTTACATGTTGCTGGGGTTAGATCTTTAGTTTCTTCTATAAAATTTATTGTTACTTTT---------TTTTCTGCTAATCAAAGTTTTATTTCTTTAAGTTTATTTAGATGAAGTATTTTTTGTACAACTTGATTATTGTTATTAAGTTTACCTGTTTTAGCTGGAGGTTTAACTATGTTAATTACAGATCGAAAATTTAATACTTCTTTTTTTGATCCTACAGGAGGAGGAGATGCTATTTTATTTCAACATATTTTT-
>Miclin_A30_94c_SA04
ACTGCAGTAATTCTGGAGCTAATACG-TGCAACTAAGCCTAGACC-TTCATGGAAT-GGGCGCATTTATTAGATCAAAACCAAC-CAC-ACTTC--GGTGTGTCCTTGTTGATGACTCTGGATAA-CTTT---GCTGATCGCATGGC--CTTAGAGCCGGCGACGTATCTTTCAAATGTCTGCCCTATCAACTTACGATGGTAGGTGATATGCCTACCATGGTTGTAACGGGTAACGGGGAATCAGGGTTCGATTCCGGAGAGGGAGCCTGAGAAACGGCTACCACATCTAAGGAAGGCAGCAGGCGCGCAAATTACCCACTCCCGGCACGGGGAGGTAGTGACGAAAAATAACGATACGGAACTCTTTTGAGGCTCCGTAATTGGAATGAGTACAATTTAAATCCTTTAACGAG-GATCCA-TTGGAGGGCAAGTCTGGTGCCAGCAGCCGCGGTAATTCCAGCTCCAATAGCGTATATTAAAGTTGTTGCAGTTAAAAAGCTCGTAGTTGGATCTGAGGA-CTAGAGA-TAATGG-T----GCGATA-ACTTCGTTACTGTTAT-TTCTGC-CTAAAAAGAC-AGTGC--TAGGCATTGGTGCTCTTAATTGAGTGCTTTTGCTGCCTGT-CAAGTTTACTTTGAAAAAATTAGAGTGCTCAAAGCAGGCGCTT---TGCCTGAATAGTGGTGCATGGAATAATGGAATAAGATCTTCGGATCTATTTT-GTTGGTTTTCGGAAGCCG-AGGTAATGATTAAGAGAGACAGACGGGGGCATTCGTATTGTGGTGTTAGAGGTGAAATTCTTGGATCGCCGCAAG--ACGAACAACTGCGAAAGCATTTGCCAAGCATGTTTTCATTAATCAAGAACGAAAGTCAGAGGTTCGAAGACGATCAGATACCGTCCTAGTTCTGACCATAAACGATGCCAGCTGGCGATCCGCGGTGGTTGTT-ATTTTCGACCCCGCGGGCAGCC-TCCGGGAAACCAAAGCCTTTGGGTTCCGGGGGAAGTATGATTGCAAAGTCGAAACTTAAAGGAATTGACGGAAGGGCACCACCAGGAGTGGAGCCTGCGGCTTAATTTGACTCAACACGGGAAAACTCACCCGGCCCGGACACTGTTAGGATTGACAGATTGAAAGCTCTTTCTCGATTCGGTGGGTGGTGGTGCATGGCCGTTCTTAGTTGGTGGAG-CGATTTGTCTGGTTAATTCCGATAACGAACGAGACTCTAGCCTGCTAAATAGTCGGGTCGTA-TTATT-----TAGCGACTTTATG-ACTTCTTAGAGGGACAA-GCGGCA-ACTAGTCGCACGAGATTGAGCAATAACAGGTCTGTGATGCCCTTAGATGTTCGGGGCCGCACGCGCGCTACACTGAAGGGAACAACGAG-TAGTTTTCCTGGCCCGAATGGGTCGGGTAACCTGTTGAATACCCTTCGTGACAGGGATCGGGGCTTGCAATTATTCCCCGTGAACGAGGAATTCCCAGTAAGCGCAAGTCA-TAAGCTTGCGTTGATTACGTCCCTGCCCTTTGTACACACCGCCCGTCGCTACTACCGATT--GAATGTTCTGGTGAAATCATCAGAGTGG-TGCC-----GATGGGGTGGTCTCCACT-CCATTGGAA-ACTGC-----TGTATTGTATTTTATTCTTTCTGTTTGAGGAGGTCTTGTTGGTTTATCTTTAAGTGTGTTAATACGTTTTAATTTAAGAACACCTTATTTTATT---TTTAGTAGA------GAATTTTATAATTGTATTGTAACTTTACATGCTTTATTTATGATTTTTTTTTTTGTCATGCCTATGACTGTTGGGGGATTTGGTAATTGAATTATTCCTTTACATTGTAAATTACCTGATATGGCTTTGCCTCGATTAAATAATTTAAGTTTTTGGTTATTATTTCCAGCTACTACTTTTATTTTATTATCATTTTTTCAAAATGTTTTACCTGGTACTGGA------------------------TGAACTTTG---TATCCTCCTTTATCTACTTTT---GGTTTACCCGAAAAGAGAACAGATTTTTTAATTTTTAGTTTACATGTTGCTGGGGTTAGATCTTTAGTTTCTTCTATAAAATTTATTGTTACTTTT---------TTTTCTGCTAATCAAAGTTTTATTTCTTTAAGTTTATTTAGATGAAGTATTTTTTGTACAACTTGATTATTGTTATTAAGTTTACCTGTTTTAGCTGGAGGTTTAACTATGTTAATTACAGATCGAAAATTTAATACTTCTTTTTTTGATCCTACAGGAGGAGGAGATGCTATTTTATTTCAACATATTTTT-
>Miclin_A3_89c_SA04
ACTGCAGTAATTCTGGAGCTAATACG-TGCAACTAAGCCTAGACC-TTCATGGAAT-GGGCGCATTTATTAGATCAAAACCAAC-CAC-ACTTC--GGTGTGTCCTTGTTGATGACTCTGGATAA-CTTT---GCTGATCGCATGGC--CTTAGAGCCGGCGACGTATCTTTCAAATGTCTGCCCTATCAACTTACGATGGTAGGTGATATGCCTACCATGGTTGTAACGGGTAACGGGGAATCAGGGTTCGATTCCGGAGAGGGAGCCTGAGAAACGGCTACCACATCTAAGGAAGGCAGCAGGCGCGCAAATTACCCACTCCCGGCACGGGGAGGTAGTGACGAAAAATAACGATACGGAACTCTTTTGAGGCTCCGTAATTGGAATGAGTACAATTTAAATCCTTTAACGAG-GATCCA-TTGGAGGGCAAGTCTGGTGCCAGCAGCCGCGGTAATTCCAGCTCCAATAGCGTATATTAAAGTTGTTGCAGTTAAAAAGCTCGTAGTTGGATCTGAGGA-CTAGAGA-TAATGG-T----GCGATA-ACTTCGTTACTGTTAT-TTCTGC-CTAAAAAGAC-AGTGC--TAGGCATTGGTGCTCTTAATTGAGTGCTTTTGCTGCCTGT-CAAGTTTACTTTGAAAAAATTAGAGTGCTCAAAGCAGGCGCTT---TGCCTGAATAGTGGTGCATGGAATAATGGAATAAGATCTTCGGATCTATTTT-GTTGGTTTTCGGAAGCCG-AGGTAATGATTAAGAGAGACAGACGGGGGCATTCGTATTGTGGTGTTAGAGGTGAAATTCTTGGATCGCCGCAAG--ACGAACAACTGCGAAAGCATTTGCCAAGCATGTTTTCATTAATCAAGAACGAAAGTCAGAGGTTCGAAGACGATCAGATACCGTCCTAGTTCTGACCATAAACGATGCCAGCTGGCGATCCGCGGTGGTTGTT-ATTTTCGACCCCGCGGGCAGCC-TCCGGGAAACCAAAGCCTTTGGGTTCCGGGGGAAGTATGATTGCAAAGTCGAAACTTAAAGGAATTGACGGAAGGGCACCACCAGGAGTGGAGCCTGCGGCTTAATTTGACTCAACACGGGAAAACTCACCCGGCCCGGACACTGTTAGGATTGACAGATTGAAAGCTCTTTCTCGATTCGGTGGGTGGTGGTGCATGGCCGTTCTTAGTTGGTGGAG-CGATTTGTCTGGTTAATTCCGATAACGAACGAGACTCTAGCCTGCTAAATAGTCGGGTCGTA-TTATT-----TAGCGACTTTATG-ACTTCTTAGAGGGACAA-GCGGCA-ACTAGTCGCACGAGATTGAGCAATAACAGGTCTGTGATGCCCTTAGATGTTCGGGGCCGCACGCGCGCTACACTGAAGGGAACAACGAG-TAGTTTTCCTGGCCCGAATGGGTCGGGTAACCTGTTGAATACCCTTCGTGACAGGGATCGGGGCTTGCAATTATTCCCCGTGAACGAGGAATTCCCAGTAAGCGCAAGTCA-TAAGCTTGCGTTGATTACGTCCCTGCCCTTTGTACACACCGCCCGTCGCTACTACCGATT--GAATGTTCTGGTGAAATCATCAGAGTGG-TGCC-----GATGGGGTGGTCTCCACT-CCATTGGAA-ACTGC-----TGTATTGTATTTTATTCTTTCTGTTTGAGGAGGTCTTGTTGGTTTATCTTTAAGTGTGTTAATACGTTTTAATTTAAGAACACCTTATTTTATT---TTTAGTAGA------GAATTTTATAATTGTATTGTAACTTTACATGCTTTATTTATGATTTTTTTTTTTGTTATGCCTATGACTGTTGGGGGATTTGGTAATTGAATTATTCCTTTACATTGTAAATTACCTGATATGGCTTTGCCTCGATTAAATAATTTAAGTTTTTGGTTATTATTTCCAGCTACTACTTTTATTTTATTATCATTTTTTCAAAATGTTTTACCTGGTACTGGA------------------------TGAACTTTG---TATCCTCCTTTATCTACTTTT---GGTTTACCCGAAAAGAGAACAGATTTTTTAATTTTTAGTTTACATGTTGCTGGGGTTAGATCTTTAGTTTCTTCTATAAAATTTATTGTTACTTTT---------TTTTCTGCTAATCAAAGTTTTATTTCTTTAAGTTTATTTAGATGAAGTATTTTTTGTACAACTTGATTATTGTTATTAAGTTTACCTGTTTTAGCTGGAGGTTTAACTATGTTAATTACAGATCGAAAATTTAATACTTCTTTTTTTGATCCTACAGGAGGAGGAGATGCTATTTTATTTCAACATATTTTT-
>Miclin_A27_93c_SA04
ACTGCAGTAATTCTGGAGCTAATACG-TGCAACTAAGCCTAGACC-TTCATGGAAT-GGGCGCATTTATTAGATCAAAACCAAC-CAC-ACTTC--GGTGTGTCCTTGTTGATGACTCTGGATAA-CTTT---GCTGATCGCATGGC--CTTAGAGCCGGCGACGTATCTTTCAAATGTCTGCCCTATCAACTTACGATGGTAGGTGATATGCCTACCATGGTTGTAACGGGTAACGGGGAATCAGGGTTCGATTCCGGAGAGGGAGCCTGAGAAACGGCTACCACATCTAAGGAAGGCAGCAGGCGCGCAAATTACCCACTCCCGGCACGGGGAGGTAGTGACGAAAAATAACGATACGGAACTCTTTTGAGGCTCCGTAATTGGAATGAGTACAATTTAAATCCTTTAACGAG-GATCCA-TTGGAGGGCAAGTCTGGTGCCAGCAGCCGCGGTAATTCCAGCTCCAATAGCGTATATTAAAGTTGTTGCAGTTAAAAAGCTCGTAGTTGGATCTGAGGA-CTAGAGA-TAATGG-T----GCGATA-ACTTCGTTACTGTTAT-TTCTGC-CTAAAAAGAC-AGTGC--TAGGCATTGGTGCTCTTAATTGAGTGCTTTTGCTGCCTGT-CAAGTTTACTTTGAAAAAATTAGAGTGCTCAAAGCAGGCGCTT---TGCCTGAATAGTGGTGCATGGAATAATGGAATAAGATCTTCGGATCTATTTT-GTTGGTTTTCGGAAGCCG-AGGTAATGATTAAGAGAGACAGACGGGGGCATTCGTATTGTGGTGTTAGAGGTGAAATTCTTGGATCGCCGCAAG--ACGAACAACTGCGAAAGCATTTGCCAAGCATGTTTTCATTAATCAAGAACGAAAGTCAGAGGTTCGAAGACGATCAGATACCGTCCTAGTTCTGACCATAAACGATGCCAGCTGGCGATCCGCGGTGGTTGTT-ATTTTCGACCCCGCGGGCAGCC-TCCGGGAAACCAAAGCCTTTGGGTTCCGGGGGAAGTATGATTGCAAAGTCGAAACTTAAGGGAATTGACGGAAGGGCACCACCAGGAGTGGAGCCTGCGGCTTAATTTGACTCAACACGGGAAAACTCACCCGGCCCGGACACTGTTAGGATTGACAGATTGAAAGCTCTTTCTCGATTCGGTGGGTGGTGGTGCATGGCCGTTCTTAGTTGGTGGAG-CGATTTGTCTGGTTAATTCCGATAACGAACGAGACTCTAGCCTGCTAAATAGTCGGGTCGTA-TTATT-----TAGCGACTTTATG-ACTTCTTAGAGGGACAA-GCGGCA-ACTAGTCGCACGAGATTGAGCAATAACAGGTCTGTGATGCCCTTAGATGTTCGGGGCCGCACGCGCGCTACACTGAAGGGAACAACGAG-TAGTTTTCCTGGCCCGAATGGGTCGGGTAACCTGTTGAATACCCTTCGTGACAGGGATCGGGGCTTGCAATTATTCCCCGTGAACGAGGAATTCCCAGTAAGCGCAAGTCA-TAAGCTTGCGTTGATTACGTCCCTGCCCTTTGTACACACCGCCCGTCGCTACTACCGATT--GAATGTTCTGGTGAAATCATCAGAGTGG-TGCC-----GATGGGGTGGTCTCCACT-CCATTGGAA-ACTGC-----TGTATTGTATTTTATTCTTTCTGTTTGAGGAGGTCTTGTTGGTTTATCTTTAAGTGTGTTAATACGTTTTAATTTAAGAACACCTTATTTTATT---TTTAGTAGA------GAATTTTATAATTGTATTGTAACTTTACATGCTTTATTTATGATTTTTTTTTTTGTCATGCCTATGACTGTTGGGGGATTTGGTAATTGAATTATTCCTTTACATTGTAAATTACCTGATATGGCTTTGCCTCGATTAAATAATTTAAGTTTTTGGTTATTATTTCCAGCTACTACTTTTATTTTATTATCATTTTTTCAAAATGTTTTACCTGGTACTGGA------------------------TGAACTTTG---TATCCTCCTTTATCTACTTTT---GGTTTACCCGAAAAGAGAACAGATTTTTTAATTTTTAGTTTACATGTTGCTGGGGTTAGATCTTTAGTTTCTTCTATAAAATTTATTGTTACTTTT---------TTTTCTGCTAATCAAAGTTTTATTTCTTTAAGTTTATTTAGATGAAGTATTTTTTGTACAACTTGATTATTGTTATTAAGTTTACCTGTTTTAGCTGGAGGTTTAACTATGTTAATTACAGATCGAAAATTTAATACTTCTTTTTTTGATCCTACAGGAGGAGGAGATGCTATTTTATTTCAACATATTTTT-
>Miclin_A2_84c_SA04
ACTGCAGTAATTCTGGAGCTAATACG-TGCAACTAAGCCTAGACC-TTCATGGAAT-GGGCGCATTTATTAGATCAAAACCAAC-CAC-ACTTC--GGTGTGTCCTTGTTGATGACTCTGGATAA-CTTT---GCTGATCGCATGGC--CTTAGAGCCGGCGACGTATCTTTCAAATGTCTGCCCTATCAACTTACGATGGTAGGTGATATGCCTACCATGGTTGTAACGGGTAACGGGGAATCAGGGTTCGATTCCGGAGAGGGAGCCTGAGAAACGGCTACCACATCTAAGGAAGGCAGCAGGCGCGCAAATTACCCACTCCCGGCACGGGGAGGTAGTGACGAAAAATAACGATACGGAACTCTTTTGAGGCTCCGTAATTGGAATGAGTACAATTTAAATCCTTTAACGAG-GATCCA-TTGGAGGGCAAGTCTGGTGCCAGCAGCCGCGGTAATTCCAGCTCCAATAGCGTATATTAAAGTTGTTGCAGTTAAAAAGCTCGTAGTTGGATCTGAGGA-CTAGAGA-TAATGG-T----GCGATA-ACTTCGTTACTGTTAT-TTCTGC-CTAAAAAGAC-AGTGC--TAGGCATTGGTGCTCTTAATTGAGTGCTTTTGCTGCCTGT-CAAGTTTACTTTGAAAAAATTAGAGTGCTCAAAGCAGGCGCTT---TGCCTGAATAGTGGTGCATGGAATAATGGAATAAGATCTTCGGATCTATTTT-GTTGGTTTTCGGAAGCCG-AGGTAATGATTAAGAGAGACAGACGGGGGCATTCGTATTGTGGTGTTAGAGGTGAAATTCTTGGATCGCCGCAAG--ACGAACAACTGCGAAAGCATTTGCCAAGCATGTTTTCATTAATCAAGAACGAAAGTCAGAGGTTCGAAGACGATCAGATACCGTCCTAGTTCTGACCATAAACGATGCCAGCTGGCGATCCGCGGTGGTTGTT-ATTTTCGACCCCGCGGGCAGCC-TCCGGGAAACCAAAGCCTTTGGGTTCCGGGGGAAGTATGATTGCAAAGTCGAAACTTAAAGGAATTGACGGAAGGGCACCACCAGGAGTGGAGCCTGCGGCTTAATTTGACTCAACACGGGAAAACTCACCCGGCCCGGACACTGTTAGGATTGACAGATTGAAAGCTCTTTCTCGATTCGGTGGGTGGTGGTGCATGGCCGTTCTTAGTTGGTGGAG-CGATTTGTCTGGTTAATTCCGATAACGAACGAGACTCTAGCCTGCTAAATAGTCGGGTCGTA-TTATT-----TAGCGACTTTATG-ACTTCTTAGAGGGACAA-GCGGCA-ACTAGTCGCACGAGATTGAGCAATAACAGGTCTGTGATGCCCTTAGATGTTCGGGGCCGCACGCGCGCTACACTGAAGGGAACAACGAG-TAGTTTTCCTGGCCCGAATGGGTCGGGTAACCTGTTGAATACCCTTCGTGACAGGGATCGGGGCTTGCAATTATTCCCCGTGAACGAGGAATTCCCAGTAAGCGCAAGTCA-TAAGCTTGCGTTGATTACGTCCCTGCCCTTTGTACACACCGCCCGTCGCTACTACCGATT--GAATGTTCTGGTGAAATCATCAGAGTGG-TGCC-----GATGGGGTGGTCTCCACT-CCATTGGAA-ACTGC-----TGTATTGTATTTTATTCTTTCTGTTTGAGGAGGTCTTGTTGGTTTATCTTTAAGTGTGTTAATACGTTTTAATTTAAGAACACCTTATTTTATT---TTTAGTAGA------GAATTTTATAATTGTATTGTAACTTTACATGCTTTATTTATGATTTTTTTTTTTGTTATGCCTATGACTGTTGGGGGATTTGGTAATTGAATTATTCCTTTACATTGTAAATTACCTGATATGGCTTTGCCTCGATTAAATAATTTAAGTTTTTGGTTATTATTTCCAGCTACTACTTTTATTTTATTATCATTTTTTCAAAATGTTTTACCTGGTACTGGA------------------------TGAACTTTG---TATCCTCCTTTATCTACTTTT---GGTTTACCCGAAAAGAGAACAGATTTTTTAATTTTTAGTTTACATGTTGCTGGGGTTAGATCTTTAGTTTCTTCTATAAAATTTATTGTTACTTTT---------TTTTCTGCTAATCAAAGTTTTATTTCTTTAAGTTTATTTAGATGAAGTATTTTTTGTACAACTTGATTATTGTTATTAAGTTTACCTGTTTTAGCTGGAGGTTTAACTATGTTAATTACAGATCGAAAATTTAATACTTCTTTTTTTGATCCTACAGGAGGAGGAGATGCTATTTTATTTCAACATATTTTT-
>Miclin_A19_92c_SA04
ACTGCAGTAATTCTGGAGCTAATACG-TGCAACTAAGCCTAGACC-TTCATGGAAT-GGGCGCATTTATTAGATCAAAACCAAC-CAC-ACTTC--GGTGTGTCCTTGTTGATGACTCTGGATAA-CTTT---GCTGATCGCATGGC--CTTAGAGCCGGCGACGTATCTTTCAAATGTCTGCCCTATCAACTTACGATGGTAGGTGATATGCCTACCATGGTTGTAACGGGTAACGGGGAATCAGGGTTCGATTCCGGAGAGGGAGCCTGAGAAACGGCTACCACATCTAAGGAAGGCAGCAGGCGCGCAAATTACCCACTCCCGGCACGGGGAGGTAGTGACGAAAAATAACGATACGGAACTCTTTTGAGGCTCCGTAATTGGAATGAGTACAATTTAAATCCTTTAACGAG-GATCCA-TTGGAGGGCAAGTCTGGTGCCAGCAGCCGCGGTAATTCCAGCTCCAATAGCGTATATTAAAGTTGTTGCAGTTAAAAAGCTCGTAGTTGGATCTGAGGA-CTAGAGA-TAATGG-T----GCGATA-ACTTCGTTACTGTTAT-TTCTGC-CTAAAAAGAC-AGTGC--TAGGCATTGGTGCTCTTAATTGAGTGCTTTTGCTGCCTGT-CAAGTTTACTTTGAAAAAATTAGAGTGCTCAAAGCAGGCGCTT---TGCCTGAATAGTGGTGCATGGAATAATGGAATAAGATCTTCGGATCTATTTT-GTTGGTTTTCGGAAGCCG-AGGTAATGATTAAGAGAGACAGACGGGGGCATTCGTATTGTGGTGTTAGAGGTGAAATTCTTGGATCGCCGCAAG--ACGAACAACTGCGAAAGCATTTGCCAAGCATGTTTTCATTAATCAAGAACGAAAGTCAGAGGTTCGAAGACGATCAGATACCGTCCTAGTTCTGACCATAAACGATGCCAGCTGGCGATCCGCGGTGGTTGTT-ATTTTCGACCCCGCGGGCAGCC-TCCGGGAAACCAAAGCCTTTGGGTTCCGGGGGAAGTATGATTGCAAAGTCGAAACTTAAAGGAATTGACGGAAGGGCACCACCAGGAGTGGAGCCTGCGGCTTAATTTGACTCAACACGGGAAAACTCACCCGGCCCGGACACTGTTAGGATTGACAGATTGAAAGCTCTTTCTCGATTCGGTGGGTGGTGGTGCATGGCCGTTCTTAGTTGGTGGAG-CGATTTGTCTGGTTAATTCCGATAACGAACGAGACTCTAGCCTGCTAAATAGTCGGGTCGTA-TTATT-----TAGCGACTTTATG-ACTTCTTAGAGGGACAA-GCGGCA-ACTAGTCGCACGAGATTGAGCAATAACAGGTCTGTGATGCCCTTAGATGTTCGGGGCCGCACGCGCGCTACACTGAAGGGAACAACGAG-TAGTTTTCCTGGCCCGAATGGGTCGGGTAACCTGTTGAATACCCTTCGTGACAGGGATCGGGGCTTGCAATTATTCCCCGTGAACGAGGAATTCCCAGTAAGCGCAAGTCA-TAAGCTTGCGTTGATTACGTCCCTGCCCTTTGTACACACCGCCCGTCGCTACTACCGATT--GAATGTTCTGGTGAAATCATCAGAGTGG-TGCC-----GATGGGGTGGTCTCCACT-CCATTGGAA-ACTGC-----TGTATTGTATTTTATTCTTTCTGTTTGAGGAGGTCTTGTTGGTTTATCTTTAAGTGTGTTAATACGTTTTAATTTAAGAACACCTTATTTTATT---TTTAGTAGA------GAATTTTATAATTGTATTGTAACTTTACATGCTTTATTTATGATTTTTTTTTTTGTCATGCCTATGACTGTTGGGGGATTTGGTAATTGAATTATTCCTTTACATTGTAAATTACCTGATATGGCTTTGCCTCGATTAAATAATTTAAGTTTTTGGTTATTATTTCCAGCTACTACTTTTATTTTATTATCATTTTTTCAAAATGTTTTACCTGGTACTGGA------------------------TGAACTTTG---TATCCTCCTTTATCTACTTTT---GGTTTACCCGAAAAGAGAACAGATTTTTTAATTTTTAGTTTACATGTTGCTGGGGTTAGATCTTTAGTTTCTTCTATAAAATTTATTGTTACTTTT---------TTTTCTGCTAATCAAAGTTTTATTTCTTTAAGTTTATTTAGATGAAGTATTTTTTGTACAACTTGATTATTGTTATTAAGTTTACCTGTTTTAGCTGGAGGTTTAACTATGTTAATTACAGATCGAAAATTTAATACTTCTTTTTTTGATCCTACAGGAGGAGGAGATGCTATTTTATTTCAACATATTTTT-
>Miclin_A138
-------------------------------------------------------------------------------------------------------------------------------------------------------------------------------------------------------------------------------------------------------------------------------------------------------------------------------------------------------------------------------------------------------------------------------------------------------------------------------------------------------------------------------------------------------------------------------------------------------------------------------------------------------------------------------------------------------------------------------------------------------------------------------------------------------------------------------------------------------------------------------------------------------------------------------------------------------------------------------------------------------------------------------------------------------------------------------------------------------------------------------------------------------------------------------------------------------------------------------------------------------------------------------------------------------------------------------------------------------------------------------------------------------------------------------------------------------------------------------------------------------------------------------------------------------------------------------------------------------------------------------------------------------------------------------------------------------------------------TGTATTGTATTTTATTCTTTCTGTTTGAGGAGGTCTTGTTGGTTTATCTTTAAGTGTGTTAATACGTTTTAATTTAAGAACACCTTATTTTATT---TTTAGTAGA------GAATTTTATAATTGTATTGTAACTTTACATGCTTTATTTATGATTTTTTTTTTTGTCATGCCTATGACTGTTGGGGGATTTGGTAATTGAATTATTCCTTTACATTGTAAATTACCTGATATGGCTTTGCCTCGATTAAATAATTTAAGTTTTTGGTTATTATTTCCAGCTACTACTTTTATTTTATTATCATTTTTTCAAAATGTTTTACCTGGTACTGGA------------------------TGAACTTTG---TATCCTCCTTTATCTACTTTT---GGTTTACCCGAAAAGAGAACAGATTTTTTAATTTTTAGTTTACATGTTGCTGGGGTTAGATCTTTAGTTTCTTCTATAAAATTTATTGTTACTTTT---------TTTTCTGCTAATCAAAGTTTTATTTCTTTAAGTTTATTTAGATGAAGTATTTTTTGTACAACTTGATTATTGTTATTAAGTTTACCTGTTTTAGCTGGAGGTTTAACTATGTTAATTACAGATCGAAAATTTAATACTTCTTTTTTTGATCCTACAGGAGGAGGAGATGCTATTTTATTTCAACATATTTTT-
>Miclin_A137
-------------------------------------------------------------------------------------------------------------------------------------------------------------------------------------------------------------------------------------------------------------------------------------------------------------------------------------------------------------------------------------------------------------------------------------------------------------------------------------------------------------------------------------------------------------------------------------------------------------------------------------------------------------------------------------------------------------------------------------------------------------------------------------------------------------------------------------------------------------------------------------------------------------------------------------------------------------------------------------------------------------------------------------------------------------------------------------------------------------------------------------------------------------------------------------------------------------------------------------------------------------------------------------------------------------------------------------------------------------------------------------------------------------------------------------------------------------------------------------------------------------------------------------------------------------------------------------------------------------------------------------------------------------------------------------------------------------------------TGTATTGTATTTTATTCTTTCTGTTTGAGGAGGTCTTGTTGGTTTATCTTTAAGTGTGTTAATACGTTTTAATTTAAGAACACCTTATTTTATT---TTTAGTAGA------GAATTTTATAATTGTATTGTAACTTTACATGCTTTATTTATGATTTTTTTTTTTGTCATGCCTATGACTGTTGGGGGATTTGGTAATTGAATTATTCCTTTACATTGTAAATTACCTGATATGGCTTTGCCTCGATTAAATAATTTAAGTTTTTGGTTATTATTTCCAGCTACTACTTTTATTTTATTATCATTTTTTCAAAATGTTTTACCTGGTACTGGA------------------------TGAACTTTG---TATCCTCCTTTATCTACTTTT---GGTTTACCCGAAAAGAGAACAGATTTTTTAATTTTTAGTTTACATGTTGCTGGGGTTAGATCTTTAGTTTCTTCTATAAAATTTATTGTTACTTTT---------TTTTCTGCTAATCAAAGTTTTATTTCTTTAAGTTTATTTAGATGAAGTATTTTTTGTACAACTTGATTATTGTTATTAAGTTTACCTGTTTTAGCTGGAGGTTTAACTATGTTAATTACAGATCGAAAATTTAATACTTCTTTTTTTGATCCTACAGGAGGAGGAGATGCTATTTTATTTCAACATATTTTT-
>Miclin_A136
-------------------------------------------------------------------------------------------------------------------------------------------------------------------------------------------------------------------------------------------------------------------------------------------------------------------------------------------------------------------------------------------------------------------------------------------------------------------------------------------------------------------------------------------------------------------------------------------------------------------------------------------------------------------------------------------------------------------------------------------------------------------------------------------------------------------------------------------------------------------------------------------------------------------------------------------------------------------------------------------------------------------------------------------------------------------------------------------------------------------------------------------------------------------------------------------------------------------------------------------------------------------------------------------------------------------------------------------------------------------------------------------------------------------------------------------------------------------------------------------------------------------------------------------------------------------------------------------------------------------------------------------------------------------------------------------------------------------------TGTATTGTATTTTATTCTTTCTGTTTGAGGAGGTCTTGTTGGTTTATCTTTAAGTGTGTTAATACGTTTTAATTTAAGAACACCTTATTTTATT---TTTAGTAGA------GAATTTTATAATTGTATTGTAACTTTACATGCTTTATTTATGATTTTTTTTTTTGTCATGCCTATGACTGTTGGGGGATTTGGTAATTGAATTATTCCTTTACATTGTAAATTACCTGATATGGCTTTGCCTCGATTAAATAATTTAAGTTTTTGGTTATTATTTCCAGCTACTACTTTTATTTTATTATCATTTTTTCAAAATGTTTTACCTGGTACTGGA------------------------TGAACTTTG---TATCCTCCTTTATCTACTTTT---GGTTTACCCGAAAAGAGAACAGATTTTTTAATTTTTAGTTTACATGTTGCTGGGGTTAGATCTTTAGTTTCTTCTATAAAATTTATTGTTACTTTT---------TTTTCTGCTAATCAAAGTTTTATTTCTTTAAGTTTATTTAGATGAAGTATTTTTTGTACAACTTGATTATTGTTATTAAGTTTACCTGTTTTAGCTGGAGGTTTAACTATGTTAATTACAGATCGAAAATTTAATACTTCTTTTTTTGATCCTACAGGAGGAGGAGATGCTATTTTATTTCAACATATTTTT-
>Miclin_A135
-------------------------------------------------------------------------------------------------------------------------------------------------------------------------------------------------------------------------------------------------------------------------------------------------------------------------------------------------------------------------------------------------------------------------------------------------------------------------------------------------------------------------------------------------------------------------------------------------------------------------------------------------------------------------------------------------------------------------------------------------------------------------------------------------------------------------------------------------------------------------------------------------------------------------------------------------------------------------------------------------------------------------------------------------------------------------------------------------------------------------------------------------------------------------------------------------------------------------------------------------------------------------------------------------------------------------------------------------------------------------------------------------------------------------------------------------------------------------------------------------------------------------------------------------------------------------------------------------------------------------------------------------------------------------------------------------------------------------TGTATTGTATTTTATTCTTTCTGTTTGAGGAGGTCTTGTTGGTTTATCTTTAAGTGTGTTAATACGTTTTAATTTAAGAACACCTTATTTTATT---TTTAGTAGA------GAATTTTATAATTGTATTGTAACTTTACATGCTTTATTTATGATTTTTTTTTTTGTCATGCCTATGACTGTTGGGGGATTTGGTAATTGAATTATTCCTTTACATTGTAAATTACCTGATATGGCTTTGCCTCGATTAAATAATTTAAGTTTTTGGTTATTATTTCCAGCTACTACTTTTATTTTATTATCATTTTTTCAAAATGTTTTACCTGGTACTGGA------------------------TGAACTTTG---TATCCTCCTTTATCTACTTTT---GGTTTACCCGAAAAGAGAACAGATTTTTTAATTTTTAGTTTACATGTTGCTGGGGTTAGATCTTTAGTTTCTTCTATAAAATTTATTGTTACTTTT---------TTTTCTGCTAATCAAAGTTTTATTTCTTTAAGTTTATTTAGATGAAGTATTTTTTGTACAACTTGATTATTGTTATTAAGTTTACCTGTTTTAGCTGGAGGTTTAACTATGTTAATTACAGATCGAAAATTTAATACTTCTTTTTTTGATCCTACAGGAGGAGGAGATGCTATTTTATTTCAACATATTTTT-
>Miclin_A134_49e_SA05-7
ACTGCAGTAATTCTGGAGCTAATACG-TGCAACTAAGCCTAGACC-TTCATGGAAT-GGGCGCATTTATTAGATCAAAACCAAC-CAC-ACTTC--GGTGTGTCCTTGTTGATGACTCTGGATAA-CTTT---GCTGATCGCATGGC--CTTAGAGCCGGCGACGTATCTTTCAAATGTCTGCCCTATCAACTTACGATGGTAGGTGATATGCCTACCATGGTTGTAACGGGTAACGGGGAATCAGGGTTCGATTCCGGAGAGGGAGCCTGAGAAACGGCTACCACATCTAAGGAAGGCAGCAGGCGCGCAAATTACCCACTCCCGGCACGGGGAGGTAGTGACGAAAAATAACGATACGGAACTCTTTTGAGGCTCCGTAATTGGAATGAGTACAATTTAAATCCTTTAACGAG-GATCCA-TTGGAGGGCAAGTCTGGTGCCAGCAGCCGCGGTAATTCCAGCTCCAATAGCGTATATTAAAGTTGTTGCAGTTAAAAAGCTCGTAGTTGGATCTGAGGA-CTAGAGA-TAATGG-T----GCGATA-ACTTCGTTACTGTTAT-TTCTGC-CTAAAAAGAC-AGTGC--TAGGCATTGGTGCTCTTAATTGAGTGCTTTTGCTGCCTGT-CAAGTTTACTTTGAAAAAATTAGAGTGCTCAAAGCAGGCGCTT---TGCCTGAATAGTGGTGCATGGAATAATGGAATAAGATCTTCGGATCTATTTT-GTTGGTTTTCGGAAGCCG-AGGTAATGATTAAGAGAGACAGACGGGGGCATTCGTATTGTGGTGTTAGAGGTGAAATTCTTGGATCGCCGCAAG--ACGAACAACTGCGAAAGCATTTGCCAAGCATGTTTTCATTAATCAAGAACGAAAGTCAGAGGTTCGAAGACGATCAGATACCGTCCTAGTTCTGACCATAAACGATGCCAGCTGGCGATCCGCGGTGGTTGTT-ATTTTCGACCCCGCGGGCAGCC-TCCGGGAAACCAAAGCCTTTGGGTTCCGGGGGAAGTATGATTGCAAAGTCGAAACTTAAAGGAATTGACGGAAGGGCACCACCAGGAGTGGAGCCTGCGGCTTAATTTGACTCAACACGGGAAAACTCACCCGGCCCGGACACTGTTAGGATTGACAGATTGAAAGCTCTTTCTCGATTCGGTGGGTGGTGGTGCATGGCCGTTCTTAGTTGGTGGAG-CGATTTGTCTGGTTAATTCCGATAACGAACGAGACTCTAGCCTGCTAAATAGTCGGGTCGTA-TTATT-----TAGCGACTTTATG-ACTTCTTAGAGGGACAA-GCGGCA-ACTAGTCGCACGAGATTGAGCAATAACAGGTCTGTGATGCCCTTAGATGTTCGGGGCCGCACGCGCGCTACACTGAAGGGAACAACGAG-TAGTTTTCCTGGCCCGAATGGGTCGGGTAACCTGTTGAATACCCTTCGTGACAGGGATCGGGGCTTGCAATTATTCCCCGTGAACGAGGAATTCCCAGTAAGCGCAAGTCA-TAAGCTTGCGTTGATTACGTCCCTGCCCTTTGTACACACCGCCCGTCGCTACTACCGATT--GAATGTTCTGGTGAAATCATCAGAGTGG-TGCC-----GATGGGGTGGTCTCCACT-CCATTGGAA-AYTGC-----TGTATTGTATTTTATTCTTTCTGTTTGAGGAGGTCTTGTTGGTTTATCTTTAAGTGTGTTAATACGTTTTAATTTAAGAACACCTTATTTTATT---TTTAGTAGA------GAATTTTATAATTGTATTGTAACTTTACATGCTTTATTTATGATTTTTTTTTTTGTCATGCCTATGACTGTTGGGGGATTTGGTAATTGAATTATTCCTTTACATTGTAAATTACCTGATATGGCTTTGCCTCGATTAAATAATTTAAGTTTTTGGTTATTATTTCCAGCTACTACTTTTATTTTATTATCATTTTTTCAAAATGTTTTACCTGGTACTGGA------------------------TGAACTTTG---TATCCTCCTTTATCTACTTTT---GGTTTACCCGAAAAGAGAACAGATTTTTTAATTTTTAGTTTACATGTTGCTGGGGTTAGATCTTTAGTTTCTTCTATAAAATTTATTGTTACTTTT---------TTTTCTGCTAATCAAAGTTTTATTTCTTTAAGTTTATTTAGATGAAGTATTTTTTGTACAACTTGATTATTGTTATTAAGTTTACCTGTTTTAGCTGGAGGTTTAACTATGTTAATTACAGATCGAAAATTTAATACTTCTTTTTTTGATCCTACAGGAGGAGGAGATGCTATTTTATTTCAACATATTTTT-
>Miclin_A133
-------------------------------------------------------------------------------------------------------------------------------------------------------------------------------------------------------------------------------------------------------------------------------------------------------------------------------------------------------------------------------------------------------------------------------------------------------------------------------------------------------------------------------------------------------------------------------------------------------------------------------------------------------------------------------------------------------------------------------------------------------------------------------------------------------------------------------------------------------------------------------------------------------------------------------------------------------------------------------------------------------------------------------------------------------------------------------------------------------------------------------------------------------------------------------------------------------------------------------------------------------------------------------------------------------------------------------------------------------------------------------------------------------------------------------------------------------------------------------------------------------------------------------------------------------------------------------------------------------------------------------------------------------------------------------------------------------------------------TGTATTGTATTTTATTCTTTCTGTTTGAGGAGGTCTTGTTGGTTTATCTTTAAGTGTGTTAATACGTTTTAATTTAAGAACACCTTATTTTATT---TTTAGTAGA------GAATTTTATAATTGTATTGTAACTTTACATGCTTTATTTATGATTTTTTTTTTTGTCATGCCTATGACTGTTGGGGGATTTGGTAATTGAATTATTCCTTTACATTGTAAATTACCTGATATGGCTTTGCCTCGATTAAATAATTTAAGTTTTTGGTTATTATTTCCAGCTACTACTTTTATTTTATTATCATTTTTTCAAAATGTTTTACCTGGTACTGGA------------------------TGAACTTTG---TATCCTCCTTTATCTACTTTT---GGTTTACCCGAAAAGAGAACAGATTTTTTAATTTTTAGTTTACATGTTGCTGGGGTTAGATCTTTAGTTTCTTCTATAAAATTTATTGTTACTTTT---------TTTTCTGCTAATCAAAGTTTTATTTCTTTAAGTTTATTTAGATGAAGTATTTTTTGTACAACTTGATTATTGTTATTAAGTTTACCTGTTTTAGCTGGAGGTTTAACTATGTTAATTACAGATCGAAAATTTAATACTTCTTTTTTTGATCCTACAGGAGGAGGAGATGCTATTTTATTTCAACATATTTTT-
>Miclin_A131
-------------------------------------------------------------------------------------------------------------------------------------------------------------------------------------------------------------------------------------------------------------------------------------------------------------------------------------------------------------------------------------------------------------------------------------------------------------------------------------------------------------------------------------------------------------------------------------------------------------------------------------------------------------------------------------------------------------------------------------------------------------------------------------------------------------------------------------------------------------------------------------------------------------------------------------------------------------------------------------------------------------------------------------------------------------------------------------------------------------------------------------------------------------------------------------------------------------------------------------------------------------------------------------------------------------------------------------------------------------------------------------------------------------------------------------------------------------------------------------------------------------------------------------------------------------------------------------------------------------------------------------------------------------------------------------------------------------------------TGTATTGTATTTTATTCTTTCTGTTTGAGGAGGTCTTGTTGGTTTATCTTTAAGTGTGTTAATACGTTTTAATTTAAGAACACCTTATTTTATT---TTTAGTAGA------GAATTTTATAATTGTATTGTAACTTTACATGCTTTATTTATGATTTTTTTTTTTGTCATGCCTATGACTGTTGGGGGATTTGGTAATTGAATTATTCCTTTACATTGTAAATTACCTGATATGGCTTTGCCTCGATTAAATAATTTAAGTTTTTGGTTATTATTTCCAGCTACTACTTTTATTTTATTATCATTTTTTCAAAATGTTTTACCTGGTACTGGA------------------------TGAACTTTG---TATCCTCCTTTATCTACTTTT---GGTTTACCCGAAAAGAGAACAGATTTTTTAATTTTTAGTTTACATGTTGCTGGGGTTAGATCTTTAGTTTCTTCTATAAAATTTATTGTTACTTTT---------TTTTCTGCTAATCAAAGTTTTATTTCTTTAAGTTTATTTAGATGAAGTATTTTTTGTACAACTTGATTATTGTTATTAAGTTTACCTGTTTTAGCTGGAGGTTTAACTATGTTAATTACAGATCGAAAATTTAATACTTCTTTTTTTGATCCTACAGGAGGAGGAGATGCTATTTTATTTCAACATATTTTT-
>Miclin_A130
-------------------------------------------------------------------------------------------------------------------------------------------------------------------------------------------------------------------------------------------------------------------------------------------------------------------------------------------------------------------------------------------------------------------------------------------------------------------------------------------------------------------------------------------------------------------------------------------------------------------------------------------------------------------------------------------------------------------------------------------------------------------------------------------------------------------------------------------------------------------------------------------------------------------------------------------------------------------------------------------------------------------------------------------------------------------------------------------------------------------------------------------------------------------------------------------------------------------------------------------------------------------------------------------------------------------------------------------------------------------------------------------------------------------------------------------------------------------------------------------------------------------------------------------------------------------------------------------------------------------------------------------------------------------------------------------------------------------------GAACGAAAACTGTTCACGTCTCGTGTGAGGAGGTCTTGTTGGTTTATCTTTAAGTGTGTTAATACGTTTTAATTTAAGAACACCTTATTTTATT---TTTAGTAGA------GAATTTTATAATTGTATTGTAACTTTACATGCTTTATTTATGATTTTTTTTTTTGTCATGCCTATGACTGTTGGGGGATTTGGTAATTGAATTATTCCTTTACATTGTAAATTACCTGATATGGCTTTGCCTCGATAAAATAATTTAAGTTTTTGGTTATTATTTCCAGCTACTACTTTTATTTTATTATCATTTTTTCAAAATGTTTTACCTGGTACGGGA------------------------TGAACTTTG---TATCCCCCTTTATCTACTTTT---GGTTTACCCGAAAAAAGAACAGATTTTTTAATTTTTAGTTTACATGTTGCTGGGGTTAGATCTTTAGTTTCTTCTAAAAAATTTATTGTTACTTTT---------TTTTCTGCTAATCAAAGTTTTATTTCTTTAAGTTTATTTAAATGAAGTATTTTTTGTACAACTTGATTATGGTTATTAAGTTTACCTGTTTTAGCTGGAGGTTTAACTATGTTAATTACAGATCGAAAATTTAATACTTCTTTTTTTGATCCTACAGGAGGAGGAGATGCTATTTTATTTCAACATATTTTT-
>Miclin_A129
-------------------------------------------------------------------------------------------------------------------------------------------------------------------------------------------------------------------------------------------------------------------------------------------------------------------------------------------------------------------------------------------------------------------------------------------------------------------------------------------------------------------------------------------------------------------------------------------------------------------------------------------------------------------------------------------------------------------------------------------------------------------------------------------------------------------------------------------------------------------------------------------------------------------------------------------------------------------------------------------------------------------------------------------------------------------------------------------------------------------------------------------------------------------------------------------------------------------------------------------------------------------------------------------------------------------------------------------------------------------------------------------------------------------------------------------------------------------------------------------------------------------------------------------------------------------------------------------------------------------------------------------------------------------------------------------------------------------------TGTATTGTATTTTATTCCTTCTGTTTGAGGAGGTCTTGTTGGTTTATCTTTAAGTGTGTTAATACGTTTTAATTTAAGAACACCTTATTTTATT---TTTAGTAGA------GAATTTTATAATTGTATTGTAACTTTACCTGCTTTATTTATGATTTTTTTTTTTGTCATGCCTATGACTGTTGGGGGATTTGGTAATTGAATTATTCCTTTACATTGTAAATTACCTGATATGGCTTTGCCTCGATTAAATAATTTAAGTTTTTGGTTATTATTTCCAGCTACTACTTTTATTTTATTATCATTTTTTCAAAATGTTTTACCTGGTACTGGA------------------------TGAACTTTG---TATCCTCCTTTATCTACTTTT---GGTTTACCCGAAAAGAGAACAGATTTTTTAATTTTTAGTTTACATGTTGCTGGGGTTAGATCTTTAGTTTCTTCTATAAAATTTATTGTTACTTTT---------TTTTCTGCTAATCAAAGTTTTATTTCTTTAAGTTTATTTAGATGAAGTATTTTTTGTACAACTTGATTATTGTTATTAAGTTTACCTGTTTTAGCTGGAGGTTTAACTATGTTAATTACAGATCGAAAATTTAATACTTCTTTTTTTGATCCTACAGGAGGAGGAGACGCT----------------------
>Miclin_A122_26d_SA04
ACTGCAGTAATTCTGGAGCTAATACG-TGCAACTAAGCCTAGACC-TTCATGGAAT-GGGCGCATTTATTAGATCAAAACCAAC-CAC-ACTTC--GGTGTGTCCTTGTTGATGACTCTGGATAA-CTTT---GCTGATCGCATGGC--CTTAGAGCCGGCGACGTATCTTTCAAATGTCTGCCCTATCAACTTACGATGGTAGGTGATATGCCTACCATGGTTGTAACGGGTAACGGGGAATCAGGGTTCGATTCCGGAGAGGGAGCCTGAGAAACGGCTACCACATCTAAGGAAGGCAGCAGGCGCGCAAATTACCCACTCCCGGCACGGGGAGGTAGTGACGAAAAATAACGATACGGAACTCTTTTGAGGCTCCGTAATTGGAATGAGTACAATTTAAATCCTTTAACGAG-GATCCA-TTGGAGGGCAAGTCTGGTGCCAGCAGCCGCGGTAATTCCAGCTCCAATAGCGTATATTAAAGTTGTTGCAGTTAAAAAGCTCGTAGTTGGATCTGAGGA-CTAGAGA-TAATGG-T----GCGATA-ACTTCGTTACTGTTAT-TTCTGC-CTAAAAAGAC-AGTGC--TAGGCATTGGTGCTCTTAATTGAGTGCTTTTGCTGCCTGT-CAAGTTTACTTTGAAAAAATTAGAGTGCTCAAAGCAGGCGCTT---TGCCTGAATAGTGGTGCATGGAATAATGGAATAAGATCTTCGGATCTATTTT-GTTGGTTTTCGGAAGCCG-AGGTAATGATTAAGAGAGACAGACGGGGGCATTCGTATTGTGGTGTTAGAGGTGAAATTCTTGGATCGCCGCAAG--ACGAACAACTGCGAAAGCATTTGCCAAGCATGTTTTCATTAATCAAGAACGAAAGTCAGAGGTTCGAAGACGATCAGATACCGTCCTAGTTCTGACCATAAACGATGCCAGCTGGCGATCCGCGGTGGTTGTT-ATTTTCGACCCCGCGGGCAGCC-TCCGGGAAACCAAAGCCTTTGGGTTCCGGGGGAAGTATGATTGCAAAGTCGAAACTTAAAGGAATTGACGGAAGGGCACCACCAGGAGTGGAGCCTGCGGCTTAATTTGACTCAACACGGGAAAACTCACCCGGCCCGGACACTGTTAGGATTGACAGATTGAAAGCTCTTTCTCGATTCGGTGGGTGGTGGTGCATGGCCGTTCTTAGTTGGTGGAG-CGATTTGTCTGGTTAATTCCGATAACGAACGAGACTCTAGCCTGCTAAATAGTCGGGTCGTA-TTATT-----TAGCGACTTTATG-ACTTCTTAGAGGGACAA-GCGGCA-ACTAGTCGCACGAGATTGAGCAATAACAGGTCTGTGATGCCCTTAGATGTTCGGGGCCGCACGCGCGCTACACTGAAGGGAACAACGAG-TAGTTTTCCTGGCCCGAATGGGTCGGGTAACCTGTTGAATACCCTTCGTGACAGGGATCGGGGCTTGCAATTATTCCCCGTGAACGAGGAATTCCCAGTAAGCGCAAGTCA-TAAGCTTGCGTTGATTACGTCCCTGCCCTTTGTACACACCGCCCGTCGCTACTACCGATT--GAATGTTCTGGTGAAATCATCAGAGTGG-TGCC-----GATGGGGTGGTCTCCACT-CCATTGGAA-ACTGC-----TGTATTGTATTTTATTCCTTCTGTTTGAGGAGGTCTTGTTGGTTTATCTTTAAGTGTGTTAATACGTTTTAATTTAAGAACACCTTATTTTATT---TTTAGTAGA------GAATTTTATAATTGTATTGTAACTTTACATGCTTTATTTATGATTTTTTTTTTTGTCATGCCTATGACTGTTGGGGGATTTGGTAATTGAATTATTCCTTTACATTGCAAATTACCTGATATGGCTTTGCCTCGATTAAATAATTTAAGTTTTTGGTTATTATTTCCAGCTACTACTTTTATTTTATTATCATTTTTTCAAAATGTTTTACCTGGTACTGGA------------------------TGAACTTTG---TATCCTCCTTTATCTACTTTT---GGTTTACCCGAAAAGAGAACAGATTTTTTAATTTTTAGTTTACATGTTGCTGGGGTTAGATCTTTAGTTTCTTCTATAAAATTTATTGTTACTTTT---------TTTTCTGCTAATCAAAGTTTTATTTCTTTAAGTTTATTTAGATGAAGTATTTTTTGTACAACTTGATTATTGTTATTAAGTTTACCTGTTTTAGCTGGAGGTTTAACTATGTTAATTACAGATCGAAAATTTAATACTTCTTTTTTTGATCCTACAGGAGGAGGAGATGCTATTTTATTTCAACATATTTTT-
>Miclin_A120_24d_SA04
ACTGCAGTAATTCTGGAGCTAATACG-TGCAACTAAGCCTAGACC-TTCATGGAAT-GGGCGCATTTATTAGATCAAAACCAAC-CAC-ACTTC--GGTGTGTCCTTGTTGATGACTCTGGATAA-CTTT---GCTGATCGCATGGC--CTTAGAGCCGGCGACGTATCTTTCAAATGTCTGCCCTATCAACTTACGATGGTAGGTGATATGCCTACCATGGTTGTAACGGGTAACGGGGAATCAGGGTTCGATTCCGGAGAGGGAGCCTGAGAAACGGCTACCACATCTAAGGAAGGCAGCAGGCGCGCAAATTACCCACTCCCGGCACGGGGAGGTAGTGACGAAAAATAACGATACGGAACTCTTTTGAGGCTCCGTAATTGGAATGAGTACAATTTAAATCCTTTAACGAG-GATCCA-TTGGAGGGCAAGTCTGGTGCCAGCAGCCGCGGTAATTCCAGCTCCAATAGCGTATATTAAAGTTGTTGCAGTTAAAAAGCTCGTAGTTGGATCTGAGGA-CTAGAGA-TAATGG-T----GCGATA-ACTTCGTTACTGTTAT-TTCTGC-CTAAAAAGAC-AGTGC--TAGGCATTGGTGCTCTTAATTGAGTGCTTTTGCTGCCTGT-CAAGTTTACTTTGAAAAAATTAGAGTGCTCAAAGCAGGCGCTT---TGCCTGAATAGTGGTGCATGGAATAATGGAATAAGATCTTCGGATCTATTTT-GTTGGTTTTCGGAAGCCG-AGGTAATGATTAAGAGAGACAGACGGGGGCATTCGTATTGTGGTGTTAGAGGTGAAATTCTTGGATCGCCGCAAG--ACGAACAACTGCGAAAGCATTTGCCAAGCATGTTTTCATTAATCAAGAACGAAAGTCAGAGGTTCGAAGACGATCAGATACCGTCCTAGTTCTGACCATAAACGATGCCAGCTGGCGATCCGCGGTGGTTGTT-ATTTTCGACCCCGCGGGCAGCC-TCCGGGAAACCAAAGCCTTTGGGTTCCGGGGGAAGTATGATTGCAAAGTCGAAACTTAAAGGAATTGACGGAAGGGCACCACCAGGAGTGGAGCCTGCGGCTTAATTTGACTCAACACGGGAAAACTCACCCGGCCCGGACACTGTTAGGATTGACAGATTGAAAGCTCTTTCTCGATTCGGTGGGTGGTGGTGCATGGCCGTTCTTAGTTGGTGGAG-CGATTTGTCTGGTTAATTCCGATAACGAACGAGACTCTAGCCTGCTAAATAGTCGGGTCGTA-TTATT-----TAGCGACTTTATG-ACTTCTTAGAGGGACAA-GCGGCA-ACTAGTCGCACGAGATTGAGCAATAACAGGTCTGTGATGCCCTTAGATGTTCGGGGCCGCACGCGCGCTACACTGAAGGGAACAACGAG-TAGTTTTCCTGGCCCGAATGGGTCGGGTAACCTGTTGAATACCCTTCGTGACAGGGATCGGGGCTTGCAATTATTCCCCGTGAACGAGGAATTCCCAGTAAGCGCAAGTCA-TAAGCTTGCGTTGATTACGTCCCTGCCCTTTGTACACACCGCCCGTCGCTACTACCGATT--GAATGTTCTGGTGAAATCATCAGAGTGG-TGCC-----GATGGGGTGGTCTCCACT-CCATTGGAA-ACTGC-----TGTATTGTATTTTATTCCTTCTGTTTGAGGAGGTCTTGTTGGTTTATCTTTAAGTGTGTTAATACGTTTTAATTTAAGAACACCTTATTTTATT---TTTAGTAGA------GAATTTTATAATTGTATTGTAACTTTACATGCTTTATTTATGATTTTTTTTTTTGTCATGCCTATGACTGTTGGGGGATTTGGTAATTGAATTATTCCTTTACATTGTAAATTACCTGATATGGCTTTGCCTCGATTAAATAATTTAAGTTTTTGGTTATTATTTCCAGCTACTACTTTTATTTTATTATCATTTTTTCAAAATGTTTTACCTGGTACTGGA------------------------TGAACTTTG---TATCCTCCTTTATCTACTTTT---GGTTTACCCGAAAAGAGAACAGATTTTTTAATTTTTAGTTTACATGTTGCTGGGGTTAGATCTTTAGTTTCTTCTATAAAATTTATTGTTACTTTT---------TTTTCTGCTAATCAAAGTTTTATTTCTTTAAGTTTATTTAGATGAAGTATTTTTTGTACAACTTGATTATTGTTATTAAGTTTACCTGTTTTAGCTGGAGGTTTAACTATGTTAATTACAGATCGAAAATTTAATACTTCTTTTTTTGATCCTACAGGAGGAGGAGATGCTATTTTATTTCAACATATTTTT-
>Miclin_A116_23d_SA04
ACTGCAGTAATTCTGGAGCTAATACG-TGCAACTAAGCCTAGACC-TTCATGGAAT-GGGCGCATTTATTAGATCAAAACCAAC-CAC-ACTTC--GGTGTGTCCTTGTTGATGACTCTGGATAA-CTTT---GCTGATCGCATGGC--CTTAGAGCCGGCGACGTATCTTTCAAATGTCTGCCCTATCAACTTACGATGGTAGGTGATATGCCTACCATGGTTGTAACGGGTAACGGGGAATCAGGGTTCGATTCCGGAGAGGGAGCCTGAGAAACGGCTACCACATCTAAGGAAGGCAGCAGGCGCGCAAATTACCCACTCCCGGCACGGGGAGGTAGTGACGAAAAATAACGATACGGAACTCTTTTGAGGCTCCGTAATTGGAATGAGTACAATTTAAATCCTTTAACGAG-GATCCA-TTGGAGGGCAAGTCTGGTGCCAGCAGCCGCGGTAATTCCAGCTCCAATAGCGTATATTAAAGTTGTTGCAGTTAAAAAGCTCGTAGTTGGATCTGAGGA-CTAGAGA-TAATGG-T----GCGATA-ACTTCGTTACTGTTAT-TTCTGC-CTAAAAAGAC-AGTGC--TAGGCATTGGTGCTCTTAATTGAGTGCTTTTGCTGCCTGT-CAAGTTTACTTTGAAAAAATTAGAGTGCTCAAAGCAGGCGCTT---TGCCTGAATAGTGGTGCATGGAATAATGGAATAAGATCTTCGGATCTATTTT-GTTGGTTTTCGGAAGCCG-AGGTAATGATTAAGAGAGACAGACGGGGGCATTCGTATTGTGGTGTTAGAGGTGAAATTCTTGGATCGCCGCAAG--ACGAACAACTGCGAAAGCATTTGCCAAGCATGTTTTCATTAATCAAGAACGAAAGTCAGAGGTTCGAAGACGATCAGATACCGTCCTAGTTCTGACCATAAACGATGCCAGCTGGCGATCCGCGGTGGTTGTT-ATTTTCGACCCCGCGGGCAGCC-TCCGGGAAACCAAAGCCTTTGGGTTCCGGGGGAAGTATGATTGCAAAGTCGAAACTTAAAGGAATTGACGGAAGGGCACCACCAGGAGTGGAGCCTGCGGCTTAATTTGACTCAACACGGGAAAACTCACCCGGCCCGGACACTGTTAGGATTGACAGATTGAAAGCTCTTTCTCGATTCGGTGGGTGGTGGTGCATGGCCGTTCTTAGTTGGTGGAG-CGATTTGTCTGGTTAATTCCGATAACGAACGAGACTCTAGCCTGCTAAATAGTCGGGTCGTA-TTATT-----TAGCGACTTTATG-ACTTCTTAGAGGGACAA-GCGGCA-ACTAGTCGCACGAGATTGAGCAATAACAGGTCTGTGATGCCCTTAGATGTTCGGGGCCGCACGCGCGCTACACTGAAGGGAACAACGAG-TAGTTTTCCTGGCCCGAATGGGTCGGGTAACCTGTTGAATACCCTTCGTGACAGGGATCGGGGCTTGCAATTATTCCCCGTGAACGAGGAATTCCCAGTAAGCGCAAGTCA-TAAGCTTGCGTTGATTACGTCCCTGCCCTTTGTACACACCGCCCGTCGCTACTACCGATT--GAATGTTCTGGTGAAATCATCAGAGTGG-TGCC-----GATGGGGTGGTCTCCACT-CCATTGGAA-ACTGC-----TGTATTGTATTTTATTCTTTCTGTTTGAGGAGGTCTTGTTGGTTTATCTTTAAGTGTGTTAATACGTTTTAATTTAAGAACACCTTATTTTATT---TTTAGTAGA------GAATTTTATAATTGTATTGTAACTTTACATGCTTTATTTATGATTTTTTTTTTTGTCATGCCTATGACTGTTGGGGGATTTGGTAATTGAATTATTCCTTTACATTGCAAATTACCTGATATGGCTTTGCCTCGATTAAATAATTTAAGTTTTTGGTTATTATTTCCAGCTACTACTTTTATTTTATTATCATTTTTTCAAAATGTTTTACCTGGTACTGGA------------------------TGAACTTTG---TATCCTCCTTTATCTACTTTT---GGTTTACCCGAAAAGAGAACAGATTTTTTAATTTTTAGTTTACATGTTGCTGGGGTTAGATCTTTAGTTTCTTCTATAAAATTTATTGTTACTTTT---------TTTTCTGCTAATCAAAGTTTTATTTCTTTAAGTTTATTTAGATGAAGTATTTTTTGTACAACTTGATTATTGTTATTAAGTTTACCTGTTTTAGCTGGAGGTTTAACTATGTTAATTACAGATCGAAAATTTAATACTTCTTTTTTTGATCCTACAGGAGGAGGAGATGCTATTTTATTTCAACATATTTTT-
>Miclin_A108_22d_SA05-7
ACTGCAGTAATTCTGGAGCTAATACG-TGCAACTAAGCCTAGACC-TTCATGGAAT-GGGCGCATTTATTAGATCAAAACCAAC-CAC-ACTTC--GGTGTGTCCTTGTTGATGACTCTGGATAA-CTTT---GCTGATCGCATGGC--CTTAGAGCCGGCGACGTATCTTTCAAATGTCTGCCCTATCAACTTACGATGGTAGGTGATATGCCTACCATGGTTGTAACGGGTAACGGGGAATCAGGGTTCGATTCCGGAGAGGGAGCCTGAGAAACGGCTACCACATCTAAGGAAGGCAGCAGGCGCGCAAATTACCCACTCCCGGCACGGGGAGGTAGTGACGAAAAATAACGATACGGAACTCTTTTGAGGCTCCGTAATTGGAATGAGTACAATTTAAATCCTTTAACGAG-GATCCA-TTGGAGGGCAAGTCTGGTGCCAGCAGCCGCGGTAATTCCAGCTCCAATAGCGTATATTAAAGTTGTTGCAGTTAAAAAGCTCGTAGTTGGATCTGAGGA-CTAGAGA-TAATGG-T----GCGATA-ACTTCGTTACTGTTAT-TTCTGC-CTAAAAAGAC-AGTGC--TAGGCATTGGTGCTCTTAATTGAGTGCTTTTGCTGCCTGT-CAAGTTTACTTTGAAAAAATTAGAGTGCTCAAAGCAGGCGCTT---TGCCTGAATAGTGGTGCATGGAATAATGGAATAAGATCTTCGGATCTATTTT-GTTGGTTTTCGGAAGCCG-AGGTAATGATTAAGAGAGACAGACGGGGGCATTCGTATTGTGGTGTTAGAGGTGAAATTCTTGGATCGCCGCAAG--ACGAACAACTGCGAAAGCATTTGCCAAGCATGTTTTCATTAATCAAGAACGAAAGTCAGAGGTTCGAAGACGATCAGATACCGTCCTAGTTCTGACCATAAACGATGCCAGCTGGCGATCCGCGGTGGTTGTT-ATTTTCGACCCCGCGGGCAGCC-TCCGGGAAACCAAAGCCTTTGGGTTCCGGGGGAAGTATGATTGCAAAGTCGAAACTTAAAGGAATTGACGGAAGGGCACCACCAGGAGTGGAGCCTGCGGCTTAATTTGACTCAACACGGGAAAACTCACCCGGCCCGGACACTGTTAGGATTGACAGATTGAAAGCTCTTTCTCGATTCGGTGGGTGGTGGTGCATGGCCGTTCTTAGTTGGTGGAG-CGATTTGTCTGGTTAATTCCGATAACGAACGAGACTCTAGCCTGCTAAATAGTCGGGTCGTA-TTATT-----TAGCGACTTTATG-ACTTCTTAGAGGGACAA-GCGGCA-ACTAGTCGCACGAGATTGAGCAATAACAGGTCTGTGATGCCCTTAGATGTTCGGGGCCGCACGCGCGCTACACTGAAGGGAACAACGAG-TAGTTTTCCTGGCCCGAATGGGTCGGGTAACCTGTTGAATACCCTTCGTGACAGGGATCGGGGCTTGCAATTATTCCCCGTGAACGAGGAATTCCCAGTAAGCGCAAGTCA-TAAGCTTGCGTTGATTACGTCCCTGCCCTTTGTACACACCGCCCGTCGCTACTACCGATT--GAATGTTCTGGTGAAATCATCAGAGTGG-TGCC-----GATGGGGTGGTCTCCACT-CCATTGGAA-ACTGC-----TGTATTGTATTTTATTCTTTCTGTTTGAGGAGGTCTTGTTGGTTTATCTTTAAGTGTGTTAATACGTTTTAATTTAAGAACACCTTATTTTATT---TTTAGTAGA------GAATTTTATAATTGTATTGTAACTTTACATGCTTTATTTATGATTTTTTTTTTTGTCATGCCTATGACTGTTGGGGGATTTGGTAATTGAATTATTCCTTTACATTGTAAATTACCTGATATGGCTTTGCCTCGATTAAATAATTTAAGTTTTTGGTTATTATTTCCAGCTACTACTTTTATTTTATTATCATTTTTTCAAAATGTTTTACCTGGTACTGGA------------------------TGAACTTTG---TATCCTCCTTTATCTACTTTT---GGTTTACCCGAAAAGAGAACAGATTTTTTAATTTTTAGTTTACATGTTGCTGGGGTTAGATCTTTAGTTTCTTCTATAAAATTTATTGTTACTTTT---------TTTTCTGCTAATCAAAGTTTTATTTCTTTAAGTTTATTTAGATGAAGTATTTTTTGTACAACTTGATTATTGTTATTAAGTTTACCTGTTTTAGCTGGAGGTTTAACTATGTTAATTACAGATCGAAAATTTAATACTTCTTTTTTTGATCCTACAGGAGGAGGAGATGCTATTTTATTTCAACATATTTTT-
>Miclin_A107_21d_SA05-7
ACTGCAGTAATTCTGGAGCTAATACG-TGCAACTAAGCCTAGACC-TTCATGGAAT-GGGCGCATTTATTAGATCAAAACCAAC-CAC-ACTTC--GGTGTGTCCTTGTTGATGACTCTGGATAA-CTTT---GCTGATCGCATGGC--CTTAGAGCCGGCGACGTATCTTTCAAATGTCTGCCCTATCAACTTACGATGGTAGGTGATATGCCTACCATGGTTGTAACGGGTAACGGGGAATCAGGGTTCGATTCCGGAGAGGGAGCCTGAGAAACGGCTACCACATCTAAGGAAGGCAGCAGGCGCGCAAATTACCCACTCCCGGCACGGGGAGGTAGTGACGAAAAATAACGATACGGAACTCTTTTGAGGCTCCGTAATTGGAATGAGTCCAATTTAAATCCTTTAACGAG-GATCCA-TTGGAGGGCAAGTCTGGTGCCAGCAGCCGCGGTAATTCCAGCTCCAATAGCGTATATTAAAGTTGTTGCAGTTAAAAAGCTCGTAGTTGGATCTGAGGA-CTAGAGA-TAATGG-T----GCGATA-ACTTCGTTACTGTTAT-TTCTGC-CTAAAAAGAC-AGTGC--TAGGCATTGGTGCTCTTAATTGAGTGCTTTTGCTGCCTGT-CAAGTTTACTTTGAAAAAATTAGAGTGCTCAAAGCAGGCGCTT---TGCCTGAATAGTGGTGCATGGAATAATGGAATAAGATCTTCGGATCTATTTT-GTTGGTTTTCGGAAGCCG-AGGTAATGATTAAGAGAGACAGACGGGGGCATTCGTATTGTGGTGTTAGAGGTGAAATTCTTGGATCGCCGCAAG--ACGAACAACTGCGAAAGCATTTGCCAAGCATGTTTTCATTAATCAAGAACGAAAGTCAGAGGTTCGAAGACGATCAGATACCGTCCTAGTTCTGACCATAAACGATGCCAGCTGGCGATCCGCGGTGGTTGTT-ATTTTCGACCCCGCGGGCAGCC-TCCGGGAAACCAAAGCCTTTGGGTTCCGGGGGAAGTATGATTGCAAAGTCGAAACTTAAAGGAATTGACGGAAGGGCACCACCAGGAGTGGAGCCTGCGGCTTAATTTGACTCAACACGGGAAAACTCACCCGGCCCGGACACTGTTAGGATTGACAGATTGAAAGCTCTTTCTCGATTCGGTGGGTGGTGGTGCATGGCCGTTCTTAGTTGGTGGAG-CGATTTGTCTGGTTAATTCCGATAACGAACGAGACTCTAGCCTGCTAAATAGTCGGGTCGTA-TTATT-----TAGCGACTTTATG-ACTTCTTAGAGGGACAA-GCGGCA-ACTAGTCGCACGAGATTGAGCAATAACAGGTCTGTGATGCCCTTAGATGTTCGGGGCCGCACGCGCGCTACACTGAAGGGAACAACGAG-TAGTTTTCCTGGCCCGAATGGGTCGGGTAACCTGTTGAATACCCTTCGTGACAGGGATCGGGGCTTGCAATTATTCCCCGTGAACGAGGAATTCCCAGTAAGCGCAAGTCA-TAAGCTTGCGTTGATTACGTCCCTGCCCTTTGTACACACCGCCCGTCGCTACTACCGATT--GAATGTTCTGGTGAAATCATCAGAGTGG-TGCC-----GATGGGGTGGTCTCCACT-CCATTGGAA-ACTGC-----TGTATTGTATTTTATTCTTTCTGTTTGAGGAGGTCTTGTTGGTTTATCTTTAAGTGTGTTAATACGTTTTAATTTAAGAACACCTTATTTTATT---TTTAGTAGA------GAATTTTATAATTGTATTGTAACTTTACATGCTTTATTTATGATTTTTTTTTTTGTCATGCCTATGACTGTTGGGGGATTTGGTAATTGAATTATTCCTTTACATTGTAAATTACCTGATATGGCTTTGCCTCGATTAAATAATTTAAGTTTTTGGTTATTATTTCCAGCTACTACTTTTATTTTATTATCATTTTTTCAAAATGTTTTACCTGGTACTGGA------------------------TGAACTTTG---TATCCTCCTTTATCTACTTTT---GGTTTACCCGAAAAGAGAACAGATTTTTTAATTTTTAGTTTACATGTTGCTGGGGTTAGATCTTTAGTTTCTTCTATAAAATTTATTGTTACTTTT---------TTTTCTGCTAATCAAAGTTTTATTTCTTTAAGTTTATTTAGATGAAGTATTTTTTGTACAACTTGATTATTGTTATTAAGTTTACCTGTTTTAGCTGGAGGTTTAACTATGTTAATTACAGATCGAAAATTTAATACTTCTTTTTTTGATCCTACAGGAGGAGGAGATGCTATTTTATTTCAACATATTTTT-
>Miclau_J18-2_65i_SA13
ACTGCAGTAATTCTGGAGCTAATACG-TGCAACTAAGCCTAGACC-TTTACGGAAT-GGGCGCATTTATTAGATCAAAACCAAC-CAC-ACCTC--GGTGTGTCCTTATGGATGACTCTGGATAA-CTTT---GCTGATCGCATGGC--CTTCGAGCCGGCGACGTATCTTTCAAATGTCTGCCCTATCAACTTACGATGGTAGGTGATATGCCTACCATGGTTGTAACGGGTAACGGGGAATCAGGGTTCGATTCCGGAGAGGGAGCCTGAGAAACGGCTACCACATCTAAGGAAGGCAGCAGGCGCGCAAATTACCCACTCCCGGCACGGGGAGGTAGTGACGAAAAATAACGATACGGAACTCTTTTGAGGCTCCGTAATTGGAATGAGTACAATTTAAATCCTTTAACGAG-GATCCA-TTGGAGGGCAAGTCTGGTGCCAGCAGCCGCGGTAATTCCAGCTCCAATAGCGTATATTAAAGTTGTTGCAGTTAAAAAGCTCGTAGTTGGATCTGAGGA-CTAGAGA-TAATGG-T----GCGATA-ACTTCGTAACTGTTAT-TTCTGC-CTAAAAAGAC-GGTGC--TAGGCTTTGGTGCTCTTAACTGAGTGCCTCTGCTGCCCGT-CAAGTTTACTTTGAAAAAATTAGAGTGCTCAAAGCAGGCGATT---TGCCTGAATAGTGGTGCATGGAATAATGGAATAAGATCTTCGGATCTATTTT-GTTGGTTTTCGGAAGCCG-AGGTAATGATTAAGAGAGACAGACGGGGGCATTCGTATTGTGGTGTTAGAGGTGAAATTCTTGGATCGCCGCAAG--ACGAACAACTGCGAAAGCATTTGCCAAGCATGTTTTCATTAATCAAGAACGAAAGTCAGAGGTTCGAAGACGATCAGATACCGTCCTAGTTCTGACCATAAACGATGCCAGCTGGCGATCCGCGGTGGTTGTT-TTTTTCGACCCCGCGGGCAGCC-TCCGGGAAACCAAAGCCTTTGGGTTCCGGGGGAAGTATGATTGCAAAGTCGAAACTTAAAGGAATTGACGGAAGGGCACCACCAGGAGTGGAGCCTGCGGCTTAATTTGACTCAACACGGGAAAACTCACCCGGCCCGGACACTGTGAGGATTGACAGATTGAAAGCTCTTTCTCGATTCGGTGGGTGGTGGTGCATGGCCGTTCTTAGTTGGTGGAG-CGATTTGTCTGGTTAATTCCGATAACGAACGAGACTCTAGCCTGCTAAATAGTCGGGTCGTA-TTCTT-----TAGCGTCCTTTTG-ACTTCTTAGAGGGACAA-GCGGCA-ACTAGTCGCACGAGATTGAGCAATAACAGGTCTGTGATGCCCTTAGATGTTCGGGGCCGCACGCGCGCTACACTGAAGGGAACAACGAG-TAGTTTTCCTGACCCGAATGGGTCGGGTAACCTGTTGAATACCCTTCGTGACAGGGATCGGGGCTTGCAATTATTCCCCGTGAACGAGGAATTCCTAGTAAGCGCAAGTCA-TAAGCTTGCGTTGATTACGTCCCTGCCCTTTGTACACACCGCCCGTCGCTACTACCGATT--GAATGTTCTGGTGAAATCATCAGAGTGG-TGCC-----GATGGAGTGGTCTCCACT-CCATGGGAA-ACTGC-----TGTACTTTATTTTATTATGTCTGTATGAGGGGGTCTTATTGGTCTTTCTTTAAGTGTATTAATTCGGTTTAATCTGAGAACTCCATATTTTGTT---TTTTCTAGA------GAATTTTATAATTCTGTGGTAACTTTACATGCTATTTTTATGATTTTTTTCTTTGTAATGCCCATGACTGTTGGGGGTTTTGGAAATTGGATTATACCATTGCATTGTAATTTACCTGATATGGCTTTGCCACGTTTAAATAATTTAAGTTTTTGACTTTTATTCCCAGCTTTAAGATTTGTCTTATTATCTTTCTTTCAGAAAGTTTTACCGGGGACAGGA------------------------TGAACTTTA---TACCCACCATTATCTACTTTC---GGGTTACCGGATAAGAGAGTAGATTTCTTAATTTTTAGTCTTCATGTAGCTGGTGTTAGTTCACTTGTATCTTCAATTAATTTTATAGTAACTTTC---------TTTTCTTCAAATACGAGATTTATCTCTTTAAGTTTATTTAGTTGAAGAATTTTATGTACAACATGGTTGTTGTTATTAAGTTTACCTGTATTAGCTGGGGGGCTTACAATGTTAATTAGAGATCGAAATTTTAATACTTCTTTTTTTGATCCAACAGGAGGTGGTGATGCTATTTTATTCCAACATATTTTT-
>Miclau_J10_64i_SA13
ACTGCAGTAATTCTGGAGCTAATACG-TGCAACTAAGCCTAGACC-TTTACGGAAT-GGGCGCATTTATTAGATCAAAACCAAC-CAC-ACCTC--GGTGTGTCCTTATGGATGACTCTGGATAA-CTTT---GCTGATCGCATGGC--CTTCGAGCCGGCGACGTATCTTTCAAATGTCTGCCCTATCAACTTACGATGGTAGGTGATATGCCTACCATGGTTGTAACGGGTAACGGGGAATCAGGGTTCGATTCCGGAGAGGGAGCCTGAGAAACGGCTACCACATCTAAGGAAGGCAGCAGGCGCGCAAATTACCCACTCCCGGCACGGGGAGGTAGTGACGAAAAATAACGATACGGAACTCTTTTGAGGCTCCGTAATTGGAATGAGTACAATTTAAATCCTTTAACGAG-GATCCA-TTGGAGGGCAAGTCTGGTGCCAGCAGCCGCGGTAATTCCAGCTCCAATAGCGTATATTAAAGTTGTTGCAGTTAAAAAGCTCGTAGTTGGATCTGAGGA-CTAGAGA-TAATGG-T----GCGATA-ACTTCGTAACTGTTAT-TTCTGC-CTAAAAAGAC-GGTGC--TAGGCTTTGGTGCTCTTAACTGAGTGCCTCTGCTGCCCGT-CAAGTTTACTTTGAAAAAATTAGAGTGCTCAAAGCAGGCGATT---TGCCTGAATAGTGGTGCATGGAATAATGGAATAAGATCTTCGGATCTATTTT-GTTGGTTTTCGGAAGCCG-AGGTAATGATTAAGAGAGACAGACGGGGGCATTCGTATTGTGGTGTTAGAGGTGAAATTCTTGGATCGCCGCAAG--ACGAACAACTGCGAAAGCATTTGCCAAGCATGTTTTCATTAATCAAGAACGAAAGTCAGAGGTTCGAAGACGATCAGATACCGTCCTAGTTCTGACCATAAACGATGCCAGCTGGCGATCCGCGGTGGTTGTT-TTTTTCGACCCCGCGGGCAGCC-TCCGGGAAACCAAAGCCTTTGGGTTCCGGGGGAAGTATGATTGCAAAGTCGAAACTTAAAGGAATTGACGGAAGGGCACCACCAGGAGTGGAGCCTGCGGCTTAATTTGACTCAACACGGGAAAACTCACCCGGCCCGGACACTGTGAGGATTGACAGATTGAAAGCTCTTTCTCGATTCGGTGGGTGGTGGTGCATGGCCGTTCTTAGTTGGTGGAG-CGATTTGTCTGGTTAATTCCGATAACGAACGAGACTCTAGCCTGCTAAATAGTCGGGTCGTA-TTCTT-----TAGCGTCCTTTTG-ACTTCTTAGAGGGACAA-GCGGCA-ACTAGTCGCACGAGATTGAGCAATAACAGGTCTGTGATGCCCTTAGATGTTCGGGGCCGCACGCGCGCTACACTGAAGGGAACAACGAG-TAGTTTTCCTGACCCGAATGGGTCGGGTAACCTGTTGAATACCCTTCGTGACAGGGATCGGGGCTTGCAATTATTCCCCGTGAACGAGGAATTCCTAGTAAGCGCAAGTCA-TAAGCTTGCGTTGATTACGTCCCTGCCCTTTGTACACACCGCCCGTCGCTACTACCGATT--GAATGTTCTGGTGAAATCATCAGAGTGG-TGCC-----GATGGAGTGGTCTCCACT-CCATGGGAA-ACTGC-----TGTACTTTATTTTATTATGTCTGTATGAGGGGGTCTTATTGGTCTTTCTTTAAGTGTATTAATTCGGTTTAATCTGAGAACTCCATATTTTGTT---TTTTCTAGA------GAATTTTATAATTCTGTGGTAACTTTACATGCTATTTTTATGATTTTTTTCTTTGTAATGCCCATGACTGTTGGGGGTTTTGGAAATTGGATTATACCATTGCATTGTAATTTACCTGATATGGCTTTGCCACGTTTAAATAATTTAAGTTTTTGACTTTTATTCCCAGCTTTAAGATTTGTCTTATTATCTTTCTTTCAGAAAGTTTTACCGGGGACAGGA------------------------TGAACTTTA---TACCCACCATTATCTACTTTC---GGGTTACCGGATAAGAGAGTAGATTTCTTAATTTTTAGTCTTCATGTAGCTGGTGTTAGTTCACTTGTATCTTCAATTAATTTTATAGTAACTTTC---------TTTTCTTCAAATACGAGATTTATCTCTTTAAGTTTATTTAGTTGAAGAATTTTATGTACAACATGGTTGTTGTTATTAAGTTTACCTGTATTAGCTGGGGGGCTTACAATGTTAATTAGAGATCGAAATTTTAATACTTCTTTTTTTGATCCAACAGGAGGTGGTGATGCTATTTTATTCCAACATATTTTT-
>Micine_S66
ACTGCAGTAATTCTGGAGCTAATACG-TGCAACTAAGCCTAGACC-TTTACGGAAT-GGGCGCATTTATTAGATCAAAACCAAC-CAC-ACTTC--GGTGTGTCCTTGTTGATGACTCTGGATAA-CTTT---GCTGATCGCATGGC--CTTAGAGCCGGCGACGTATCTTTCAAATGTCTGCCCTATCAACTTACGATGGTAGGTGATATGCCTACCATGGTTGTAACGGGTAACGGGGAATCAGGGTTCGATTCCGGAGAGGGAGCCTGAGAAACGGCTACCACATCTAAGGAAGGCAGCAGGCGCGCAAATTACCCACTCCCGGCACGGGGAGGTAGTGACGAAAAATAACGATACGGAACTCTTTTGAGGCTCCGTAATTGGAATGAGTACAATTTAAATCCTTTAACAAG-GATCCA-TTGGAGGGCAAGTCTGGTGCCAGCAGCCGCGGTAATTCCAGCTCCAATAGCGTATATTAAAGTTGTTGCAGTTAAAAAGCTCGTAGTTGGATCTGAGGA-CTAGAGA-TAATGG-T----GCGATA-ACTTCGTAACTGTTAT-TTCTGC-CTAAAAAGAC-GGCGC--TAGGCTTTGGTGCTCTTAATTGAGTGCCTCTGCTGCCCGT-CAAGTTTACTTTGAAAAAATTAGAGTGCTCAAAGCAGGCGCTT---TGCCTGAATAGTGGTGCATGGAATAATGGAATAAGATCTTCGGATCTATTTT-GTTGGTTTTCGGAAGCCG-AGGTAATGATTAAGAGAGACAGACGGGGGCATTCGTATTGTGGTGTTAGAGGTGAAATTCTTGGATCGCCGCAAG--ACGAACAACTGCGAAAGCATTTGCCAAGCATGTTTTCATTAATCAAGAACGAAAGTCAGAGGTTCGAAGACGATCAGATACCGTCCTAGTTCTGACCATAAACGATGCCAGCTGGCGATCCGCGGTGGTTGTT-ATTTTCGACCCCGCGGGCAGCC-TCCGGGAAACCAAAGCCTTTGGGTTCCGGGGGAAGTATGATTGCAAAGTCGAAACTTAAAGGAATTGACGGAAGGGCACCACCAGGAGTGGAGCCTGCGGCTTAATTTGACTCAACACGGGAAAACTCACCCGGCCCGGACACTGTGAGGATTGACAGATTGAAAGCTCTTTCTCGATTCGGTGGGTGGTGGTGCATGGCCGTTCTTAGTTGGTGGAG-CGATTTGTCTGGTTAATTCCGATAACGAACGAGACTCTAGCCTGCTAAATAGTCGGGTCGTA-TTCTT-----TAGCGTCCAATTG-ACTTCTTAGAGGGACAA-GCGGCA-ACTAGTCGCACGAGATTGAGCAATAACAGGTCTGTGATGCCCTTAGATGTTCGGGGCCGCACGCGCGCTACACTGAAGGGAACAACGAG-TAGTTTTCCTGGCCCGAATGGGTCGGGTAACCTGTTGAATACCCTTCGTGACAGGGATCGGGGCTTGCAATTATTCCCCGTGAACGAGGAATTCCCAGTAAGCGCAAGTCA-TAAGCTTGCGTTGATTACGTCCCTGCCCTTTGTACACACCGCCCGTCGCTACTACCGATT--GAATGTTCTGGTGAAATCATCAGAGTGG-TGCC-----GATGGAGTGGTCTCCACT-CCATGGGAA-ACTGC-----TATTTTATATTTTATCTTATCTGTTTGAGGAGGTCTTATAGGATTGTCTTTAAGGGTGTTAATTCGTTTTAACTTAAGAACTCCTTATTTTGTA---TTCAGTAGA------GAATTTTATAATTCGGTTGTTACTTTACATGCTTTATTTATGATTTTTTTTTTTATTATGCCTATGACTGTTGGTGGTTTTGGAAATTGAATAATTCCTCTTCATTGTAAAATGCCTGATATGGCATTACCTCGGTTAAAAAATTTAAGTTTTTGACTTTTATTTCCAGCTTTAAGGTTTATTTTATTATCATTTTTCCAGAAAGTTTTACCTGGTACGGGT------------------------TGGACTTTG---TATCCTCCTTTTTCTACATTT---GGTTTACCTGAAAAGAGAGTGGATTTTTTAATTTTTAGATTACATGTAGCAGGAGTAAGTTCTCTTGTTTCTTCTATAAATTTTATAGTGACATTC---------TTTTCTTCAAAAAAAAGGTTTATTTCTTTAAGTCTTTTTAGGTGAAGAATTCTTTGTACTACATGGTTATTATTACTAAGATTACCTGTGTTAGCAGGTGGTCTTACAATGTTAATTAGGGATCGAAATTTCAATACATCTTTTTTTGATCCTACTGGGGGAGGAGATGCTATCTTGTTTCAACATATATTT-
>Micine_S4
ACTGCAGTAATTCTGGAGCTAATACG-TGCAACTAAGCCTAGACC-TTTACGGAAT-GGGCGCATTTATTAGATCAAAACCAAC-CAC-ACTTC--GGTGTGTCCTTGTTGATGACTCTGGATAA-CTTT---GCTGATCGCATGGC--CTTAGAGCCGGCGACGTATCTTTCAAATGTCTGCCCTATCAACTTACGATGGTAGGTGATATGCCTACCATGGTTGTAACGGGTAACGGGGAATCAGGGTTCGATTCCGGAGAGGGAGCCTGAGAAACGGCTACCACATCTAAGGAAGGCAGCAGGCGCGCAAATTACCCACTCCCGGCACGGGGAGGTAGTGACGAAAAATAACGATACGGAACTCTTTTGAGGCTCCGTAATTGGAATGAGTACAATTTAAATCCTTTAACAAG-GATCCA-TTGGAGGGCAAGTCTGGTGCCAGCAGCCGCGGTAATTCCAGCTCCAATAGCGTATATTAAAGTTGTTGCAGTTAAAAAGCTCGTAGTTGGATCTGAGGA-CTAGAGA-TAATGG-T----GCGATA-ACTTCGTAACTGTTAT-TTCTGC-CTAAAAAGAC-GGCGC--TAGGCTTTGGTGCTCTTAATTGAGTGCCTCTGCTGCCCGT-CAAGTTTACTTTGAAAAAATTAGAGTGCTCAAAGCAGGCGCTT---TGCCTGAATAGTGGTGCATGGAATAATGGAATAAGATCTTCGGATCTATTTT-GTTGGTTTTCGGAAGCCG-AGGTAATGATTAAGAGAGACAGACGGGGGCATTCGTATTGTGGTGTTAGAGGTGAAATTCTTGGATCGCCGCAAG--ACGAACAACTGCGAAAGCATTTGCCAAGCATGTTTTCATTAATCAAGAACGAAAGTCAGAGGTTCGAAGACGATCAGATACCGTCCTAGTTCTGACCATAAACGATGCCAGCTGGCGATCCGCGGTGGTTGTT-ATTTTCGACCCCGCGGGCAGCC-TCCGGGAAACCAAAGCCTTTGGGTTCCGGGGGAAGTATGATTGCAAAGTCGAAACTTAAAGGAATTGACGGAAGGGCACCACCAGGAGTGGAGCCTGCGGCTTAATTTGACTCAACACGGGAAAACTCACCCGGCCCGGACACTGTGAGGATTGACAGATTGAAAGCTCTTTCTCGATTCGGTGGGTGGTGGTGCATGGCCGTTCTTAGTTGGTGGAG-CGATTTGTCTGGTTAATTCCGATAACGAACGAGACTCTAGCCTGCTAAATAGTCGGGTCGTA-TTCTT-----TAGCGTCCAATTG-ACTTCTTAGAGGGACAA-GCGGCA-ACTAGTCGCACGAGATTGAGCAATAACAGGTCTGTGATGCCCTTAGATGTTCGGGGCCGCACGCGCGCTACACTGAAGGGAACAACGAG-TAGTTTTCCTGGCCCGAATGGGTCGGGTAACCTGTTGAATACCCTTCGTGACAGGGATCGGGGCTTGCAATTATTCCCCGTGAACGAGGAATTCCCAGTAAGCGCAAGTCA-TAAGCTTGCGTTGATTACGTCCCTGCCCTTTGTACACACCGCCCGTCGCTACTACCGATT--GAATGTTCTGGTGAAATCATCAGAGTGG-TGCC-----GATGGAGTGGTCTCCACT-CCATGGGAA-ACTGC-----TATTTTATATTTTATCTTATCTGTTTGAGGAGGTCTTATAGGATTGTCTTTAAGGGTGTTAATTCGTTTTAACTTAAGAACTCCTTATTTTGTA---TTCAGTAGA------GAATTTTATAATTCGGTTGTTACTTTACATGCTTTATTTATGATTTTTTTTTTTATTATGCCTATGACTGTTGGTGGTTTTGGAAATTGAATAATTCCTCTTCATTGTAAAATGCCTGATATGGCATTACCTCGGTTAAAAAATTTAAGTTTTTGACTTTTATTTCCAGCTTTAAGGTTTATTTTATTATCATTTTTCCAGAAAGTTTTACCTGGTACGGGT------------------------TGGACTTTG---TATCCTCCTTTTTCTACATTT---GGTTTACCTGAAAAGAGAGTGGATTTTTTAATTTTTAGATTACATGTAGCAGGAGTAAGTTCTCTTGTTTCTTCTATAAATTTTATAGTGACATTC---------TTTTCTTCAAAAAAAAGGTTTATTTCTTTAAGTCTTTTTAGGTGAAGAATTCTTTGTACTACATGGTTATTATTACTAAGATTACCTGTGTTAGCAGGTGGTCTTACAATGTTAATTAGGGATCGAAATTTTAATACATCTTTTTTTGATCCTACTGGGGGAGGAGATGCTATCTTGTTTCAACATATATTT-
>Micine_J8
-------------------------------------------------------------------------------------------------------------------------------------------------------------------------------------------------------------------------------------------------------------------------------------------------------------------------------------------------------------------------------------------------------------------------------------------------------------------------------------------------------------------------------------------------------------------------------------------------------------------------------------------------------------------------------------------------------------------------------------------------------------------------------------------------------------------------------------------------------------------------------------------------------------------------------------------------------------------------------------------------------------------------------------------------------------------------------------------------------------------------------------------------------------------------------------------------------------------------------------------------------------------------------------------------------------------------------------------------------------------------------------------------------------------------------------------------------------------------------------------------------------------------------------------------------------------------------------------------------------------------------------------------------------------------------------------------------------------------TATTTTATATTTTATCTTATCTGTTTGAGGAGGTCTTATAGGATTGTCTTTAAGGGTGTTAATTCGTTTTAACTTAAGAACTCCTTATTTTGTA---TTCAGTAGA------GAATTTTATAATTCGGTTGTTACTTTACATGCTTTATTTATGATTTTTTTTTTTATTATGCCTATGACTGTTGGTGGTTTTGGAAATTGAATAATTCCTCTTCATTGTAAAATGCCTGATATGGCATTACCTCGGTTAAAAAATTTAAGTTTTTGACTTTTATTTCCAGCTTTAAGGTTTATTTTATTATCATTTTTCCAGAAAGTTTTACCTGGTACGGGT------------------------TGGACTTTG---TATCCTCCTTTTTCTACATTT---GGTTTACCTGAAAAGAGAGTGGATTTTTTAATTTTTAGATTACATGTAGCAGGAGTAAGTTCTCTTGTTTCTTCTATAAATTTTATAGTGACATTC---------TTTTCTTCAAAAAAAAGGTTTATTTCTTTAAGTCTTTTTAGGTGAAGAATTCTTTGTACTACATGGTTATTATTACTAAGATTACCTGTGTTAGCAGGTGGTCTTACAATGTTAATTAGGGATCGAAATTTTAATACATCTTTTTTTGATCCTACTGGGGGAGGAAATGCTATCTTGTTTCAACATATATTT-
>Micine_J6
-------------------------------------------------------------------------------------------------------------------------------------------------------------------------------------------------------------------------------------------------------------------------------------------------------------------------------------------------------------------------------------------------------------------------------------------------------------------------------------------------------------------------------------------------------------------------------------------------------------------------------------------------------------------------------------------------------------------------------------------------------------------------------------------------------------------------------------------------------------------------------------------------------------------------------------------------------------------------------------------------------------------------------------------------------------------------------------------------------------------------------------------------------------------------------------------------------------------------------------------------------------------------------------------------------------------------------------------------------------------------------------------------------------------------------------------------------------------------------------------------------------------------------------------------------------------------------------------------------------------------------------------------------------------------------------------------------------------------TATTTTATATTTTATCTTATCTGTTTGAGGAGGTCTTATAGGATTGTCTTTAAGGGTGCTAATTCGTTTTAACTTAAGAACTCCTTATTTTGTA---TTCAGTAGA------GAATTTTATAATTCGGTTGTTACTTTACATGCTTTATTTATGATTTTTTTTTTTATTATGCCTATGACTGTTGGTGGTTTTGGAAATTGAATAATTCCTCTTCATTGTAAAATGCCTGATATGGCATTACCTCGGTTAAAAAATTTAAGTTTTTGACTTTTATTTCCAGCTTTAAGGTTTATTTTATTATCATTTTTCCAGAAAGTTTTACCTGGTACGGGT------------------------TGGACTTTG---TATCCTCCTTTTTCTACATTT---GGTTTACCTGAAAAGAGAGTGGATTTTTTAATTTTTAGATTACATGTAGCAGGAGTAAGTTCTCTTGTTTCTTCTATAAATTTTATAGTGACATTC---------TTTTCTTCAAAAAAAAGGTTTATTTCTTTAAGTCTTTTTAGGTGAAGAATTCTTTGTACTACATGGTTATTATTACTAAGATTACCTGTGTTAGCAGGTGGTCTTACAATGTTAATTAGGGATCGAAATTTTAATACATCTTTTTTTGATCCTACTGGAGGAGGAGATGCTATCTTGTTTCAACATATATTT-
>Micine_J5
-------------------------------------------------------------------------------------------------------------------------------------------------------------------------------------------------------------------------------------------------------------------------------------------------------------------------------------------------------------------------------------------------------------------------------------------------------------------------------------------------------------------------------------------------------------------------------------------------------------------------------------------------------------------------------------------------------------------------------------------------------------------------------------------------------------------------------------------------------------------------------------------------------------------------------------------------------------------------------------------------------------------------------------------------------------------------------------------------------------------------------------------------------------------------------------------------------------------------------------------------------------------------------------------------------------------------------------------------------------------------------------------------------------------------------------------------------------------------------------------------------------------------------------------------------------------------------------------------------------------------------------------------------------------------------------------------------------------------TATTTTATATTTTATCTTATCTGTTTGAGGAGGTCTTATAGGATTGTCTTTAAGGGTGTTAATTCGTTTTAACTTAAGAACTCCTTATTTTGTA---TTCAGTAGA------GAATTTTATAATTCGGTTGTTACTTTACATGCTTTATTTATGATTTTTTTTTTTATTATGCCTATGACTGTTGGTGGTTTTGGAAATTGAATAATTCCTCTTCATTGTAAAATGCCTGATATGGCATTACCTCGGTTAAAAAATTTAAGTTTTTGACTTTTATTTCCAGCTTTAAGGTTTATTTTATTATCATTTTTCCAGAAAGTTTTACCTGGTACGGGT------------------------TGGACTTTG---TATCCTCCTTTTTCCACATTT---GGTTTACCTGAAAAGAGAGTGGATTTTTTAATTTTTAGATTACATGTAGCAGGAGTAAGTTCTCTTGTTTCTTCTATAAATTTTATAGTGACATTC---------TTTTCTTCAAAAAAAAGGTTTATTTCTTTAAGTCTTTTTAGGTGAAGAATTCTTTGTACTACATGGTTATTATTACTAAGATTACCTGTGTTAGCAGGTGGTCTTACAATGTTAATTAGGGATCGAAATTTTAATACATCTTTTTTTGATCCTACTGGGGGAGGAAATGCTATCTTGTTTCAACATATATTT-
>Micine_J16
ACTGCAGTAATTCTGGAGCTAATACG-TGCAACTAAGCCTAGACC-TTTACGGAAT-GGGCGCATTTATTAGATCAAAACCAAC-CAC-ACTTC--GGTGTGTCCTTGTTGATGACTCTGGATAA-CTTT---GCTGATCGCATGGC--CTTAGAGCCGGCGACGTATCTTTCAAATGTCTGCCCTATCAACTTACGATGGTAGGTGATATGCCTACCATGGTTGTAACGGGTAACGGGGAATCAGGGTTCGATTCCGGAGAGGGAGCCTGAGAAACGGCTACCACATCTAAGGAAGGCAGCAGGCGCGCAAATTACCCACTCCCGGCACGGGGAGGTAGTGACGAAAAATAACGATACGGAACTCTTTTGAGGCTCCGTAATTGGAATGAGTACAATTTAAATCCTTTAACAAG-GATCCA-TTGGAGGGCAAGTCTGGTGCCAGCAGCCGCGGTAATTCCAGCTCCAATAGCGTATATTAAAGTTGTTGCAGTTAAAAAGCTCGTAGTTGGATCTGAGGA-CTAGAGA-TAATGG-T----GCGATA-ACTTCGTAACTGTTAT-TTCTGC-CTAAAAAGAC-GGCGC--TAGGCTTTGGTGCTCTTAATTGAGTGCCTCTGCTGCCCGT-CAAGTTTACTTTGAAAAAATTAGAGTGCTCAAAGCAGGCGCTT---TGCCTGAATAGTGGTGCATGGAATAATGGAATAAGATCTTCGGATCTATTTT-GTTGGTTTTCGGAAGCCG-AGGTAATGATTAAGAGAGACAGACGGGGGCATTCGTATTGTGGTGTTAGAGGTGAAATTCTTGGATCGCCGCAAG--ACGAACAACTGCGAAAGCATTTGCCAAGCATGTTTTCATTAATCAAGAACGAAAGTCAGAGGTTCGAAGACGATCAGATACCGTCCTAGTTCTGACCATAAACGATGCCAGCTGGCGATCCGCGGTGGTTGTT-ATTTTCGACCCCGCGGGCAGCC-TCCGGGAAACCAAAGCCTTTGGGTTCCGGGGGAAGTATGATTGCAAAGTCGAAACTTAAAGGAATTGACGGAAGGGCACCACCAGGAGTGGAGCCTGCGGCTTAATTTGACTCAACACGGGAAAACTCACCCGGCCCGGACACTGTGAGGATTGACAGATTGAAAGCTCTTTCTCGATTCGGTGGGTGGTGGTGCATGGCCGTTCTTAGTTGGTGGAG-CGATTTGTCTGGTTAATTCCGATAACGAACGAGACTCTAGCCTGCTAAATAGTCGGGTCGTA-TTCTT-----TAGCGTCCAATTG-ACTTCTTAGAGGGACAA-GCGGCA-ACTAGTCGCACGAGATTGAGCAATAACAGGTCTGTGATGCCCTTAGATGTTCGGGGCCGCACGCGCGCTACACTGAAGGGAACAACGAG-TAGTTTTCCTGGCCCGAATGGGTCGGGTAACCTGTTGAATACCCTTCGTGACAGGGATCGGGGCTTGCAATTATTCCCCGTGAACGAGGAATTCCCAGTAAGCGCAAGTCA-TAAGCTTGCGTTGATTACGTCCCTGCCCTTTGTACACACCGCCCGTCGCTACTACCGATT--GAATGTTCTGGTGAAATCATCAGAGTGG-TGCC-----GATGGAGTGGTCTCCACT-CCATGGGAA-ACTGC-----TATTTTATATTTTATCTTATCTGTTTGAGGAGGTCTTATAGGATTGTCTTTAAGAGTGTTAATTCGTTTTAACTTAAGAACTCCTTATTTTGTA---TTCCGTAGA------GAATTTTATAATTCGGTTGTTACTTTACATGCTTTATTTATGATTTTTTTTTTTATTATGCCTATGACTGTTGGTGGTTTTGGAAATTGAATAATTCCTCTTCATTGTAAAATGCCTGATATGGCATTACCTCGGTTAAAAAATTTAAGTTTTTGACTTTTATTTCCAGCTTTAAGGTTTGTTTTATTATCATTTTTCCAGAAAGTTTTACCTGGTACGGGT------------------------TGGACTTTG---TATCCTCCTTTTTCTACATTT---GGTTTACCTGAAAAGAGAGTGGATTTTTTAATTTTTAGATTACATGTAGCAGGAGTAAGTTCTCTTGTTTCTTCTATAAATTTTATAGTGACATTC---------TTTTCTTCAAAAAAAAGGTTTATTTCTTTAAGTCTTTTTAGGTGAAGAATTCTTTGTACTACATGGTTATTATTACTAAGATTACCTGTGTTAGCAGGTGGTCTTACAATGTTAATTAGGGATCGAAATTTTAATACATCTTTTTTTGATCCTACGGGGGGAGGAGATGCTATCTTGTTTCAACATATATAT-
>Micine_J15
-------------------------------------------------------------------------------------------------------------------------------------------------------------------------------------------------------------------------------------------------------------------------------------------------------------------------------------------------------------------------------------------------------------------------------------------------------------------------------------------------------------------------------------------------------------------------------------------------------------------------------------------------------------------------------------------------------------------------------------------------------------------------------------------------------------------------------------------------------------------------------------------------------------------------------------------------------------------------------------------------------------------------------------------------------------------------------------------------------------------------------------------------------------------------------------------------------------------------------------------------------------------------------------------------------------------------------------------------------------------------------------------------------------------------------------------------------------------------------------------------------------------------------------------------------------------------------------------------------------------------------------------------------------------------------------------------------------------------TATTTTATATTTTATCTTATCTGTTTGAGGAGGTCTTATAGGATTGTCTTTAAGGGTGTTAATTCGTTTTAACTTAAGAACTCCTTATTTTGTA---TTCAGTAGA------GAATTTTATAATTCGGTTGTTACTTTACATGCTTTATTTATGATTTTTTTTTTTATTATGCCTATGACTGTTGGTGGTTTTGGAAATTGAATAATTCCTCTTCATTGTAAAATGCCTGATATGGCATTACCTCGGTTAAAAAATTTAAGTTTTTGACTTTTATTTCCAGCTTTAAGGTTTGTTTTATTATCATTTTTCCAGAAAGTTTTACCTGGTACGGGT------------------------TGGACTTTG---TATCCTCCTTTTTCTACATTT---GGTTTACCTGAAAAGAGAGTGGATTTTTTAATTTTTAGATTACATGTAGCAGGAGTAAGTTCTCTTGTTTCTTCTATAAATTTTATAGTGACATTC---------TTTTCTTCAAAAAAAAGGTTTATTTCTTTAAGTCTTTTTAGGTGAAGAATTCTTTGTACTACATGGTTATTATTACTAAGATTACCTGTGTTAGCAGGTGGTCTTACAATGTTAATTAGGGATCGAAATTTTAATACATCTTTTTTTGATCCTACTGGGGGAGGAAATGCTATCTTGTTTCAACATATATTT-
>Micine_J11
ACTGCAGTAATTCTGGAGCTAATACG-TGCAACTAAGCCTAGACC-TTTACGGAAT-GGGCGCATTTATTAGATCAAAACCAAC-CAC-ACTTC--GGTGTGTCCTTGTTGATGACTCTGGATAA-CTTT---GCTGATCGCATGGC--CTTAGAGCCGGCGACGTATCTTTCAAATGTCTGCCCTATCAACTTACGATGGTAGGTGATATGCCTACCATGGTTGTAACGGGTAACGGGGAATCAGGGTTCGATTCCGGAGAGGGAGCCTGAGAAACGGCTACCACATCTAAGGAAGGCAGCAGGCGCGCAAATTACCCACTCCCGGCACGGGGAGGTAGTGACGAAAAATAACGATACGGAACTCTTTTGAGGCTCCGTAATTGGAATGAGTACAATTTAAATCCTTTAACAAG-GATCCA-TTGGAGGGCAAGTCTGGTGCCAGCAGCCGCGGTAATTCCAGCTCCAATAGCGTATATTAAAGTTGTTGCAGTTAAAAAGCTCGTAGTTGGATCTGAGGA-CTAGAGA-TAATGG-T----GCGATA-ACTTCGTAACTGTTAT-TTCTGC-CTAAAAAGAC-GGCGC--TAGGCTTTGGTGCTCTTAATTGAGTGCCTCTGCTGCCCGT-CAAGTTTACTTTGAAAAAATTAGAGTGCTCAAAGCAGGCGCTT---TGCCTGAATAGTGGTGCATGGAATAATGGAATAAGATCTTCGGATCTATTTT-GTTGGTTTTCGGAAGCCG-AGGTAATGATTAAGAGAGACAGACGGGGGCATTCGTATTGTGGTGTTAGAGGTGAAATTCTTGGATCGCCGCAAG--ACGAACAACTGCGAAAGCATTTGCCAAGCATGTTTTCATTAATCAAGAACGAAAGTCAGAGGTTCGAAGACGATCAGATACCGTCCTAGTTCTGACCATAAACGATGCCAGCTGGCGATCCGCGGTGGTTGTT-ATTTTCGACCCCGCGGGCAGCC-TCCGGGAAACCAAAGCCTTTGGGTTCCGGGGGAAGTATGATTGCAAAGTCGAAACTTAAAGGAATTGACGGAAGGGCACCACCAGGAGTGGAGCCTGCGGCTTAATTTGACTCAACACGGGAAAACTCACCCGGCCCGGACACTGTGAGGATTGACAGATTGAAAGCTCTTTCTCGATTCGGTGGGTGGTGGTGCATGGCCGTTCTTAGTTGGTGGAG-CGATTTGTCTGGTTAATTCCGATAACGAACGAGACTCTAGCCTGCTAAATAGTCGGGTCGTA-TTCTT-----TAGCGTCCAATTG-ACTTCTTAGAGGGACAA-GCGGCA-ACTAGTCGCACGAGATTGAGCAATAACAGGTCTGTGATGCCCTTAGATGTTCGGGGCCGCACGCGCGCTACACTGAAGGGAACAACGAG-TAGTTTTCCTGGCCCGAATGGGTCGGGTAACCTGTTGAATACCCTTCGTGACAGGGATCGGGGCTTGCAATTATTCCCCGTGAACGAGGAATTCCCAGTAAGCGCAAGTCA-TAAGCTTGCGTTGATTACGTCCCTGCCCTTTGTACACACCGCCCGTCGCTACTACCGATT--GAATGTTCTGGTGAAATCATCAGAGTGG-TGCC-----GATGGAGTGGTCTCCACT-CCATGGGAA-ACTGC-----TATTTTATAtTTTATCTTATCTGTTTGAGGAGGTCTTATAGGATTGTCTTTAAGGGTGTTAATTCGTTTTAACTTAAGAACTCCTTATTTTGTA---TTCAGTAGA------GAATTTTATAATTCGGTTGTTACTTTACATGCTTTATTTATGATTTTTTTTTTTATTATGCCTATGACTGTTGGTGGTTTTGGAAATTGAATAATTCCTCTTCATTGTAAAATGCCTGATATGGCATTACCTCGGTTAAAAAATTTAAGTTTTTGACTTTTATTTCCAGCTTTAAGGTTTATTTTATTATCATTTTTCCAGAAAGTTTTACCTGGTACGGGT------------------------TGGACTTTG---TATCCTCCTTTTTCTACATTT---GGTTTACCTGAAAAGAGAGTGGATTTTTTAATTTTTAGATTACATGTAGCAGGAGTAAGTTCTCTTGTTTCTTCTATAAATTTTATAGTGACATTC---------TTTTCTTCAAAAAAAAGGTTTATTTCTTTAAGTCTTTTTAGGTGAAGAATTCTTTGTACTACATGGTTATTATTACTAAGATTACCTGTGTTAGCAGGTGGTCTTACAATGTTAATTAGGGATCGAAATTTTAATACATCTTTTTTTGATCCTACTGGGGGAGGAAATGCTATCTTGTTTCAACATATATTT-
>Micedm_S5
-------------------------------------------------------------------------------------------------------------------------------------------------------------------------------------------------------------------------------------------------------------------------------------------------------------------------------------------------------------------------------------------------------------------------------------------------------------------------------------------------------------------------------------------------------------------------------------------------------------------------------------------------------------------------------------------------------------------------------------------------------------------------------------------------------------------------------------------------------------------------------------------------------------------------------------------------------------------------------------------------------------------------------------------------------------------------------------------------------------------------------------------------------------------------------------------------------------------------------------------------------------------------------------------------------------------------------------------------------------------------------------------------------------------------------------------------------------------------------------------------------------------------------------------------------------------------------------------------------------------------------------------------------------------------------------------------------------------------AGTTTTGTATTTTTTAATGGCTGTTTGAGGAGGATTGATTGGTTTATCTCTTAGAGTTCTTATTCGGTTTAATTTAAGGACTCCTTATTTTATT---TTTAGTGGG------GAATTTTTTAATTGTGTTGTTACTTTGCATGCTATATTTATGATTTTTTTTTTTGTAATGCCTATTACTGTAGGAGGTTTTGGAAATTGGGTTATACCTTTACATTGTAAATTACCAGATATGGCTTTACCGCGATTAAAAAATTTAAGGTTTTGGTTATTATTCCCAGCTTTGTGTTTTATTTTATTATCATTTTTTCAAAGTGTTTTACCTGGGACTGGT------------------------TGAACAATA---TATCCTCCTTTATCAACATTT---GGTTTACCAGATAAGGGTGTGGATTTTTTAATTTTCAGACTTCATATATCAGGTTTAAGTTCTTTAGTTTCTTCAATAAATTTTATAGTTACTTTT---------TTTTCTTCAAATATTAGGTTTATTTCCTTAAGTTTGTTTAGTTGGAGTATATTATGTACTACTTGACTTTTATTGTTAAGATTACCTGTATTAGCTGGGGGATTGACTATGTTAATAGGAGATCGGAAATTTAAAACATCTTTTTTtGATCTACGGGGG----------------------------------
>Micedm_S32_47_SA02-3
ACTGCAGTAATTCTGGAGCTAATACG-TGCAACCAAGCCTAGACC-TTTACGGAAT-AGGCGCATTTATTAGATCAAAACCAAC-CAC-ACTTT---GTGTGTCCTTGTTGATGACTCTGGATAA-CTTT---GCTGATCGCATGGC--CTTCGAGCCGGCGACGTATCTTTCAAATGTCTGCCCTATCAACTTACGATGGTAGGTGATATGCCTACCATGGTTGTAACGGGTAACGGGGAATCAGGGTTCGATTCCGGAGAGGGAGCCTGAGAAACGGCTACCACATCTAAGGAAGGCAGCAGGCGCGCAAATTACCCACTCCCGGCACGGGGAGGTAGTGACGAAAAATAACGATACGGAACTCTTTTGAGGCTCCGTAATTGGAATGAGTACAATTTAAATCCTTTAACGAG-GATCCA-TTGGAGGGCAAGTCTGGTGCCAGCAGCCGCGGTAATTCCAGCTCCAATAGCGTATATTAAAGTTGTTGCAGTTAAAAAGCTCGTAGTTGGATCTGAGGA-CTAGAGA-TAATGG-T----GCGATA-ACTTCGTAACTGTTAT-TTCTGC-CTAAAAAGAC-GGTGC--TTGGCTTTGGTGCTCTTAACTGAGTGCCTCTGCTGCCCGT-CAAGTTTACTTTGAAAAAATTAGAGTGCTCAAAGCAGGCGCTT---TGCCTGAATAGTGGTGCATGGAATAATGGAATAAGATCTTCGGATCTATTTT-GTTGGTTTTCGGAAGCCG-AGATAATGATTAAGAGAGACAGACGGGGGCATTCGTATTGTGGTGTTAGAGGTGAAATTCTTGGATCGCCGCAAG--ACGAACAACTGCGAAAGCATTTGCCAAGCATGTTTTCATTAATCAAGAACGAAAGTCAGAGGTTCGAAGACGATCAGATACCGTCCTAGTTCTGACCATAAACGATGCCAGCTGGCGATCCGCGGTGGTTGTT-ATTTTCGACCCCGCGGGCAGCC-TCCGGGAAACCAAAGCCTTTGGGTTCCGGGGGAAGTATGATTGCAAAGTCGAAACTTAAAGGAATTGACGGAAGGGCACCACCAGGAGTGGAGCCTGCGGCTTAATTTGACTCAACACGGGAAAACTCACCCGGCCCGGACACTGTGAGGATTGACAGATTGAAAGCTCTTTCTCGATTCGGTGGGTGGTGGTGCATGGCCGTTCTTAGTTGGTGGAG-CGATTTGTCTGGTTAATTCCGATAACGAACGAGACTCTAGCCTGCTAAATAGTCGGATCGTA-TCCTT-----TAGCGATCTACTG-ACTTCTTAGAGGGACAA-GCGGCA-ACTAGTCGCACGAGATTGAGCAATAACAGGTCTGTGATGCCCTTAGATGTTCGGGGCCGCACGCGCGCTACACTGAAGGGAACAACGAG-TAATTTTCCTGGCCCGAATGGGTCGGGTAACCTGTTGAATACCCTTCGTGACAGGGATCGGGGCTTGCAATTATTCCCCGTGAACGAGGAATTCCCAGTAAGCGCAAGTCA-TAAGCTTGCGTTGATTACGTCCCTGCCCTTTGTACACACCGCCCGTCGCTACTACCGATT--GAATGTTCTGGTGAAATCATTGGAGTGG-TTCC-----TATGAAGTGGTCTCCACT-TCATGGGAA-GCCGC-----AGTTTTGTATTTTTTAATGGCTGTTTGAGGAGGATTGATTGGTTTATCTCTTAGAGTTCTTATTCGGTTTAATTTAAGGACTCCTTATTTTATT---TTTAGTGGG------GAATTTTTTAATTGTGTTGTTACTTTACATGCTATATTTATGATTTTTTTTTTTGTAATGCCTATTACTGTAGGAGGTTTTGGAAATTGGGTTATACCTTTACATTGTAAATTACCAGATATGGCTTTACCGCGATTAAAAAATTTAAGGTTTTGGTTATTATTCCCAGCTTTGTGTTTTATTTTATTATCATTTTTTCAAAGTGTTTTACCTGGGACTGGT------------------------TGAACAATA---TATCCTCCTTTATCAACATTT---GGTTTACCAGATAAGGGTGTGGATTTTTTAATTTTTAGACTTCATATATCAGGTTTAAGTTCTTTAGTTTCTTCAATAAATTTTATAGTTACTTTT---------TTTTCTTCAAATATTAGGTTTATTTCCTTAAGTTTGTTTAGTTGGAGTATATTATGTACTACTTGACTTTTATTGTTAAGATTACCTGTATTAGCTGGGGGATTGACTATGTTAATAGGAGATCGGAAATTTAAAACATCTTTTTTTGATCCTACGGGAGGGGGTGACGTTATTTTATTCCAGCATATTTTT-
>Micedm_S31_78i_SA13
ACTGCAGTAATTCTGGAGCTAATACG-TGCAACCAAGCCTAGACC-TTTACGGAAT-AGGCGCATTTATTAGATCAAAACCAAC-CAC-ACTTT---GTGTGTCCTTGTTGATGACTCTGGATAA-CTTT---GCTGATCGCATGGC--CTTCGAGCCGGCGACGTATCTTTCAAATGTCTGCCCTATCAACTTACGATGGTAGGTGATATGCCTACCATGGTTGTAACGGGTAACGGGGAATCAGGGTTCGATTCCGGAGAGGGAGCCTGAGAAACGGCTACCACATCTAAGGAAGGCAGCAGGCGCGCAAATTACCCACTCCCGGCACGGGGAGGTAGTGACGAAAAATAACGATACGGAACTCTTTTGAGGCTCCGTAATTGGAATGAGTACAATTTAAATCCTTTAACGAG-GATCCA-TTGGAGGGCAAGTCTGGTGCCAGCAGCCGCGGTAATTCCAGCTCCAATAGCGTATATTAAAGTTGTTGCAGTTAAAAAGCTCGTAGTTGGATCTGAGGA-CTAGAGA-TAATGG-T----GCGATA-ACTTCGTAACTGTTAT-TTCTGC-CTAAAAAGAC-GGTGC--TTGGCTTTGGTGCTCTTAACTGAGTGCCTCTGCTGCCCGT-CAAGTTTACTTTGAAAAAATTAGAGTGCTCAAAGCAGGCGCTT---TGCCTGAATAGTGGTGCATGGAATAATGGAATAAGATCTTCGGATCTATTTT-GTTGGTTTTCGGAAGCCG-AGATAATGATTAAGAGAGACAGACGGGGGCATTCGTATTGTGGTGTTAGAGGTGAAATTCTTGGATCGCCGCAAG--ACGAACAACTGCGAAAGCATTTGCCAAGCATGTTTTCATTAATCAAGAACGAAAGTCAGAGGTTCGAAGACGATCAGATACCGTCCTAGTTCTGACCATAAACGATGCCAGCTGGCGATCCGCGGTGGTTGTT-ATTTTCGACCCCGCGGGCAGCC-TCCGGGAAACCAAAGCCTTTGGGTTCCGGGGGAAGTATGATTGCAAAGTCGAAACTTAAAGGAATTGACGGAAGGGCACCACCAGGAGTGGAGCCTGCGGCTTAATTTGACTCAACACGGGAAAACTCACCCGGCCCGGACACTGTGAGGATTGACAGATTGAAAGCTCTTTCTCGATTCGGTGGGTGGTGGTGCATGGCCGTTCTTAGTTGGTGGAG-CGATTTGTCTGGTTAATTCCGATAACGAACGAGACTCTAGCCTGCTAAATAGTCGGATCGTA-TCCTT-----TAGCGATCTACTG-ACTTCTTAGAGGGACAA-GCGGCA-ACTAGTCGCACGAGATTGAGCAATAACAGGTCTGTGATGCCCTTAGATGTTCGGGGCCGCACGCGCGCTACACTGAAGGGAACAACGAG-TAATTTTCCTGGCCCGAATGGGTCGGGTAACCTGTTGAATACCCTTCGTGACAGGGATCGGGGCTTGCAATTATTCCCCGTGAACGAGGAATTCCCAGTAAGCGCAAGTCA-TAAGCTTGCGTTGATTACGTCCCTGCCCTTTGTACACACCGCCCGTCGCTACTACCGATT--GAATGTTCTGGTGAAATCATTGGAGTGG-TTCC-----TATGAAGTGGTCTCCACT-TCATGGGAA-GCCGC----------------------------------------TGATTGGTTTATCTCTTAGAGTTCTTATTCGGTTTAATTTAAGGACTCCTTATTTTATT---TTTAGTGGG------GAATTTTTTAATTGTGTTGTTACTTTACATGCTATATTTATGATTTTTTTTTTTGTAATGCCTATTACTGTAGGAGGTTTTGGAAATTGGGTTATACCTTTACATTGTAAATTACCAGATATGGCTTTACCGCGATTAAAAAATTTAAGGTTTTGGTTATTATTCCCAGCTTTGTGTTTTATTTTATTATCATTTTTTCAAAGTGTTTTACCTGGGACTGGT------------------------TGAACAATA---TATCCTCCTTTATCAACATTT---GGTTTACCAGATAAGGGTGTGGATTTTTTAATTTTTAGACTTCATATATCAGGTTTAAGTTCTTTAGTTTCTTCAATAAATTTTATAGTTACTTTT---------TTTTCTTCAAATATTAGGTTTATTTCCTTAAGTTTGTTTAGTTGGAGTATATTATGTACTACTTGACTTTTATTGTTAAGATTACCTGTATTAGCTGGGGGATTGACTATGTTAATAGGAGATCGGAAATTTAAAACATCTTTTTTTGATCCTACGGGAGGGGGTGATGTTATTTTATTCCAGCATATTTTT-
>Micedm_S30_76c_SA05-7
ACTGCAGTAATTCTGGAGCTAATACG-TGCAACCAAGCCTAGACC-TTTACGGAAT-AGGCGCATTTATTAGATCAAAACCAAC-CAC-ACTTT---GTGTGTCCTTGTTGATGACTCTGGATAA-CTTT---GCTGATCGCATGGC--CTTCGAGCCGGCGACGTATCTTTCAAATGTCTGCCCTATCAACTTACGATGGTAGGTGATATGCCTACCATGGTTGTAACGGGTAACGGGGAATCAGGGTTCGATTCCGGAGAGGGAGCCTGAGAAACGGCTACCACATCTAAGGAAGGCAGCAGGCGCGCAAATTACCCACTCCCGGCACGGGGAGGTAGTGACGAAAAATAACGATACGGAACTCTTTTGAGGCTCCGTAATTGGAATGAGTACAATTTAAATCCTTTAACGAG-GATCCA-TTGGAGGGCAAGTCTGGTGCCAGCAGCCGCGGTAATTCCAGCTCCAATAGCGTATATTAAAGTTGTTGCAGTTAAAAAGCTCGTAGTTGGATCTGAGGA-CTAGAGA-TAATGG-T----GCGATA-ACTTCGTAACTGTTAT-TTCTGC-CTAAAAAGAC-GGTGC--TTGGCTTTGGTGCTCTTAACTGAGTGCCTCTGCTGCCCGT-CAAGTTTACTTTGAAAAAATTAGAGTGCTCAAAGCAGGCGCTT---TGCCTGAATAGTGGTGCATGGAATAATGGAATAAGATCTTCGGATCTATTTT-GTTGGTTTTCGGAAGCCG-AGATAATGATTAAGAGAGACAGACGGGGGCATTCGTATTGTGGTGTTAGAGGTGAAATTCTTGGATCGCCGCAAG--ACGAACAACTGCGAAAGCATTTGCCAAGCATGTTTTCATTAATCAAGAACGAAAGTCAGAGGTTCGAAGACGATCAGATACCGTCCTAGTTCTGACCATAAACGATGCCAGCTGGCGATCCGCGGTGGTTGTT-ATTTTCGACCCCGCGGGCAGCC-TCCGGGAAACCAAAGCCTTTGGGTTCCGGGGGAAGTATGATTGCAAAGTCGAAACTTAAAGGAATTGACGGAAGGGCACCACCAGGAGTGGAGCCTGCGGCTTAATTTGACTCAACACGGGAAAACTCACCCGGCCCGGACACTGTGAGGATTGACAGATTGAAAGCTCTTTCTCGATTCGGTGGGTGGTGGTGCATGGCCGTTCTTAGTTGGTGGAG-CGATTTGTCTGGTTAATTCCGATAACGAACGAGACTCTAGCCTGCTAAATAGTCGGATCGTA-TCCTT-----TAGCGATCTACTG-ACTTCTTAGAGGGACAA-GCGGCA-ACTAGTCGCACGAGATTGAGCAATAACAGGTCTGTGATGCCCTTAGATGTTCGGGGCCGCACGCGCGCTACACTGAAGGGAACAACGAG-TAATTTTCCTGGCCCGAATGGGTCGGGTAACCTGTTGAATACCCTTCGTGACAGGGATCGGGGCTTGCAATTATTCCCCGTGAACGAGGAATTCCCAGTAAGCGCAAGTCA-TAAGCTTGCGTTGATTACGTCCCTGCCCTTTGTACACACCGCCCGTCGCTACTACCGATT--GAATGTTCTGGTGAAATCATTGGAGTGG-TTCC-----TATGAAGTGGTCTCCACT-TCATGGGAA-GCCGC----------------------------------------TGATTGGTTTATCTCTTAGAGTTCTTATTCGGTTTAATTTAAGGACTCCTTATTTTATT---TTTAGTGGG------GAATTTTTTAATTGTGTTGTTACTTTACATGCTATATTTATGATTTTTTTTTTTGTAATGCCTATTACTGTAGGAGGTTTTGGAAATTGGGTTATACCTTTACATTGTAAATTACCAGATATGGCTTTACCGCGATTAAAAAATTTAAGGTTTTGGTTATTATTCCCAGCTTTGTGTTTTATTTTATTATCATTTTTTCAAAGTGTTTTACCTGGGACTGGT------------------------TGAACAATA---TATCCTCCTTTATCAACATTT---GGTTTACCAAATAAGGGTGTGGATTTTTTAATTTTTAGACTTCATATATCAGGTTTAAGTTCTTTAGTTTCTTCAATAAATTTTATAGTTACTTTT---------TTTTCTTCAAATATTAGGTTTATTTCCTTAAGTTTGTTTAGTTGGAGTATATTATGTACTACTTGACTTTTATTGTTAAGATTACCTGTATTAGCTGGGGGATTGACTATGTTAATAGGAGATCGGAAATTTAAAACATCTTTTTTTGATCCTACGGGAGGGGGTGATGTTATTTTATTCCACCATATTTTT-
>Micedm_S21
[truncated: 392,838 more chars]
