# Supplementary material for: A taxonomic review and revisions of Microstomidae (Platyhelminthes: Macrostomorpha)
Source: PLoS One. 2019 Apr 24;14(4):e0212073. doi: 10.1371/journal.pone.0212073 (PMC6481776; doi:10.1371/journal.pone.0212073)
Supplement: S2 File — (FAS) [file pone.0212073.s002.fas]

>18S_Micbis_A121
---------------------------------------------------------------------------------------------------------------------------------------------------------------------------------------------------------------------------------------------------------------------------------------------------------------------------------------------------------------------------------------------------------------------------------------------------------------------------------------------------------------------------------------------------------------------------------------------------------------------------------------------------------------------------------ACTGCAGTAATTCTGGAGCTAATACGTGCAACTAAGCCCAGACCTTTACGGAATGGGCGCATTTATTAGATCAAAACCAA-CCACACTTC--GGTGTGTCCTTGTTGATGACTCTGGATAA-CTT--TGCTGATCGCATGGCCTTCGAGCCGGCGACGTATCTTTCAAATGTCTGCCCTATCAACTTACGATGGTAGGTGATATGCCTACCATGGTTGTAACGGGTAACGGGGAATCAGGGTTCGATTCCGGAGAGGGAGCCTGAGAAACGGCTACCACATCTAAGGAAGGCAGCAGGCGCGCAAATTACCCACTCCCGGCACGGGGAGGTAGTGACGAAAAATAACGATACGGAACTCTTTTGAGGCTCCGTAATTGGAATGAGTACAATTTAAATCCTTTAACGAGGATCCATTGGAGGGCAAGTCTGGTGCCAGCAGCCGCGGTAATTCCAGCTCCAATAGCGTATATTAAAGTTGTTGCAGTTAAAAAGCTCGTAGTTGGATCTGAGGACTAGAGATAATGG-TGCGATAA-CCTCGTTACTGTTATTTCTGCCTAAAAAGACAGTGCTAGGCATTGGTGCTCTTAATTGAGTGCTTTTGCTGCCTGTCAAGTTTACTTTGAAAAAATTAGAGTGCTCAAAGCAGGCGCTTTGCCTGAATAGTGGTGCATGGAATAATGGAATAAGATCTTCGGATCTATTTTGTTGGTTTTCGGAAGCCGAGGTAATGATTAAGAGAGACAGACGGGGGCATTCGTATTGTGGTGTTAGAGGTGAAATTCTTGGATCGCCGCAAG--ACGAACAACTGCGAAAGCATTTGCCAAGCATGTTTTCATTAATCAAGAACGAAAGTCAGAGGTTCGAAGACGATCAGATACCGTCCTAGTTCTGACCATAAACGATGCCAGCTGGCGATCCGCGGTGGTTGTTATTTTCGACCCCGCGGGCAGCCTCCGGGAAACCAAAGCCTTTGGGTTCCGGGGGAAGTATGATTGCAAAGTCGAAACTTAAAGGAATTGACGGAAGGGCACCACCAGGAGTGGAGCCTGCGGCTTAATTTGACTCAACACGGGAAAACTCACCCGGCCCGGACACTGTTAGGATTGACAGATTGAAAGCTCTTTCTCGATTCGGTGGGTGGTGGTGCATGGCCGTTCTTAGTTGGTGGAG-CGATTTGTCTGGTTAATTCCGATAACGAACGAGACTCTAGCCTGCTAAATAGTCGGGTCGTATAATTTAGCGACTTTATGACTTCTTAGAGGGACAAGCGGCAACTAGTCGCACGAGATTGAGCAATAACAGGTCTGTGATGCCCTTAGATGTTCGGGGCCGCACGCGCGCTACACTGAAGGGAACAACGAGTAGTTTTCCTGGCCCGAATGGGTCGGGTAACCTGTTGAATACCCTTCGTGACAGGGATCGGGGCTTGCAATTATTCCCCGTGAACGAGGAATTCCCAGTAAGCGCAAGTCATAAGCTTGCGTTGATTACGTCCCTGCCCTTTGTACACACCGCCCGTCGCTACTACCGATTGAATGTTCTGGTGAAATCATCAGAGTGGTGCCGATGGGGTGGTCTCCACTCCATTGGAAACTGC
>18S_Micbis_A50_5d_SA04
---------------------------------------------------------------------------------------------------------------------------------------------------------------------------------------------------------------------------------------------------------------------------------------------------------------------------------------------------------------------------------------------------------------------------------------------------------------------------------------------------------------------------------------------------------------------------------------------------------------------------------------------------------------------------------ACTGCAGTAATTCTGGAGCTAATACGTGCAACTAAGCCCAGACCTTTACGGAATGGGCGCATTTATTAGATCAAAACCAA-CCACACTTC--GGTGTGTCCTTGTTGATGACTCTGGATAA-CTT--TGCTGATCGCATGGCCTTCGAGCCGGCGACGTATCTTTCAAATGTCTGCCCTATCAACTTACGATGGTAGGTGATATGCCTACCATGGTTGTAACGGGTAACGGGGAATCAGGGTTCGATTCCGGAGAGGGAGCCTGAGAAACGGCTACCACATCTAAGGAAGGCAGCAGGCGCGCAAATTACCCACTCCCGGCACGGGGAGGTAGTGACGAAAAATAACGATACGGAACTCTTTTGAGGCTCCGTAATTGGAATGAGTACAATTTAAATCCTTTAACGAGGATCCATTGGAGGGCAAGTCTGGTGCCAGCAGCCGCGGTAATTCCAGCTCCAATAGCGTATATTAAAGTTGTTGCAGTTAAAAAGCTCGTAGTTGGATCTGAGGACTAGAGATAATGG-TGCGATAA-CCTCGTTACTGTTATTTCTGCCTAAAAAGACAGTGCTAGGCATTGGTGCTCTTAATTGAGTGCTTTTGCTGCCTGTCAAGTTTACTTTGAAAAAATTAGAGTGCTCAAAGCAGGCGCTTTGCCTGAATAGTGGTGCATGGAATAATGGAATAAGATCTTCGGATCTATTTTGTTGGTTTTCGGAAGCCGAGGTAATGATTAAGAGAGACAGACGGGGGCATTCGTATTGTGGTGTTAGAGGTGAAATTCTTGGATCGCCGCAAG--ACGAACAACTGCGAAAGCATTTGCCAAGCATGTTTTCATTAATCAAGAACGAAAGTCAGAGGTTCGAAGACGATCAGATACCGTCCTAGTTCTGACCATAAACGATGCCAGCTGGCGATCCGCGGTGGTTGTTATTTTCGACCCCGCGGGCAGCCTCCGGGAAACCAAAGCCTTTGGGTTCCGGGGGAAGTATGATTGCAAAGTCGAAACTTAAAGGAATTGACGGAAGGGCACCACCAGGAGTGGAGCCTGCGGCTTAATTTGACTCAACACGGGAAAACTCACCCGGCCCGGACACTGTTAGGATTGACAGATTGAAAGCTCTTTCTCGATTCGGTGGGTGGTGGTGCATGGCCGTTCTTAGTTGGTGGAG-CGATTTGTCTGGTTAATTCCGATAACGAACGAGACTCTAGCCTGCTAAATAGTCGGGTCGTATAATTTAGCGACTTTATGACTTCTTAGAGGGACAAGCGGCAACTAGTCGCACGAGATTGAGCAATAACAGGTCTGTGATGCCCTTAGATGTTCGGGGCCGCACGCGCGCTACACTGAAGGGAACAACGAGTAGTTTTCCTGGCCCGAATGGGTCGGGTAACCTGTTGAATACCCTTCGTGACAGGGATCGGGGCTTGCAATTATTCCCCGTGAACGAGGAATTCCCAGTAAGCGCAAGTCATAAGCTTGCGTTGATTACGTCCCTGCCCTTTGTACACACCGCCCGTCGCTACTACCGATTGAATGTTCTGGTGAAATCATCAGAGTGGTGCCGATGGGGTGGTCTCCACTCCATTGGAAACTGC
>18S_Micbis_A53_56i_SA13
---------------------------------------------------------------------------------------------------------------------------------------------------------------------------------------------------------------------------------------------------------------------------------------------------------------------------------------------------------------------------------------------------------------------------------------------------------------------------------------------------------------------------------------------------------------------------------------------------------------------------------------------------------------------------------ACTGCAGTAATTCTGGAGCTAATACGTGCAACTAAGCCCAGACCTTTACGGAATGGGCGCATTTATTAGATCAAAACCAA-CCACACTTC--GGTGTGTCCTTGTTGATGACTCTGGATAA-CTT--TGCTGATCGCATGGCCTTCGAGCCGGCGACGTATCTTTCAAATGTCTGCCCTATCAACTTACGATGGTAGGTGATATGCCTACCATGGTTGTAACGGGTAACGGGGAATCAGGGTTCGATTCCGGAGAGGGAGCCTGAGAAACGGCTACCACATCTAAGGAAGGCAGCAGGCGCGCAAATTACCCACTCCCGGCACGGGGAGGTAGTGACGAAAAATAACGATACGGAACTCTTTTGAGGCTCCGTAATTGGAATGAGTACAATTTAAATCCTTTAACGAGGATCCATTGGAGGGCAAGTCTGGTGCCAGCAGCCGCGGTAATTCCAGCTCCAATAGCGTATATTAAAGTTGTTGCAGTTAAAAAGCTCGTAGTTGGATCTGAGGACTAGAGATAATGG-TGCGATAA-CCTCGTTACTGTTATTTCTGCCTAAAAAGACAGTGCTAGGCATTGGTGCTCTTAATTGAGTGCTTTTGCTGCCTGTCAAGTTTACTTTGAAAAAATTAGAGTGCTCAAAGCAGGCGCTTTGCCTGAATAGTGGTGCATGGAATAATGGAATAAGATCTTCGGATCTATTTTGTTGGTTTTCGGAAGCCGAGGTAATGATTAAGAGAGACAGACGGGGGCATTCGTATTGTGGTGTTAGAGGTGAAATTCTTGGATCGCCGCAAG--ACGAACAACTGCGAAAGCATTTGCCAAGCATGTTTTCATTAATCAAGAACGAAAGTCAGAGGTTCGAAGACGATCAGATACCGTCCTAGTTCTGACCATAAACGATGCCAGCTGGCGATCCGCGGTGGTTGTTATTTTCGACCCCGCGGGCAGCCTCCGGGAAACCAAAGCCTTTGGGTTCCGGGGGAAGTATGATTGCAAAGTCGAAACTTAAAGGAATTGACGGAAGGGCACCACCAGGAGTGGAGCCTGCGGCTTAATTTGACTCAACACGGGAAAACTCACCCGGCCCGGACACTGTTAGGATTGACAGATTGAAAGCTCTTTCTCGATTCGGTGGGTGGTGGTGCATGGCCGTTCTTAGTTGGTGGAG-CGATTTGTCTGGTTAATTCCGATAACGAACGAGACTCTAGCCTGCTAAATAGTCGGGTCGTATAATTTAGCGACTTTATGACTTCTTAGAGGGACAAGCGGCAACTAGTCGCACGAGATTGAGCAATAACAGGTCTGTGATGCCCTTAGATGTTCGGGGCCGCACGCGCGCTACACTGAAGGGAACAACGAGTAGTTTTCCTGGCCCGAATGGGTCGGGTAACCTGTTGAATACCCTTCGTGACAGGGATCGGGGCTTGCAATTATTCCCCGTGAACGAGGAATTCCCAGTAAGCGCAAGTCATAAGCTTGCGTTGATTACGTCCCTGCCCTTTGTACACACCGCCCGTCGCTACTACCGATTGAATGTTCTGGTGAAATCATCAGAGTGGTGCCGATGGGGTGGTCTCCACTCCATTGGAAACTGC
>18S_Micbis_A54
---------------------------------------------------------------------------------------------------------------------------------------------------------------------------------------------------------------------------------------------------------------------------------------------------------------------------------------------------------------------------------------------------------------------------------------------------------------------------------------------------------------------------------------------------------------------------------------------------------------------------------------------------------------------------------ACTGCAGTAATTCTGGAGCTAATACGTGCAACTAAGCCCAGACCTTTACGGAATGGGCGCATTTATTAGATCAAAACCAA-CCACACTTC--GGTGTGTCCTTGTTGATGACTCTGGATAA-CTT--TGCTGATCGCATGGCCTTCGAGCCGGCGACGTATCTTTCAAATGTCTGCCCTATCAACTTACGATGGTAGGTGATATGCCTACCATGGTTGTAACGGGTAACGGGGAATCAGGGTTCGATTCCGGAGAGGGAGCCTGAGAAACGGCTACCACATCTAAGGAAGGCAGCAGGCGCGCAAATTACCCACTCCCGGCACGGGGAGGTAGTGACGAAAAATAACGATACGGAACTCTTTTGAGGCTCCGTAATTGGAATGAGTACAATTTAAATCCTTTAACGAGGATCCATTGGAGGGCAAGTCTGGTGCCAGCAGCCGCGGTAATTCCAGCTCCAATAGCGTATATTAAAGTTGTTGCAGTTAAAAAGCTCGTAGTTGGATCTGAGGACTAGAGATAATGG-TGCGATAA-CCTCGTTACTGTTATTTCTGCCTAAAAAGACAGTGCTAGGCATTGGTGCTCTTAATTGAGTGCTTTTGCTGCCTGTCAAGTTTACTTTGAAAAAATTAGAGTGCTCAAAGCAGGCGCTTTGCCTGAATAGTGGTGCATGGAATAATGGAATAAGATCTTCGGATCTATTTTGTTGGTTTTCGGAAGCCGAGGTAATGATTAAGAGAGACAGACGGGGGCATTCGTATTGTGGTGTTAGAGGTGAAATTCTTGGATCGCCGCAAG--ACGAACAACTGCGAAAGCATTTGCCAAGCATGTTTTCATTAATCAAGAACGAAAGTCAGAGGTTCGAAGACAATCAGATACCGTCCTAGTTCTGACCATAAACGATGCCAGCTGGCGATCCGCGGTGGTTGTTATTTTCGACCCCGCGGGCAGCCTCCGGGAAACCAAAGCCTTTGGGTTCCGGGGGAAGTATGATTGCAAAGTCGAAACTTAAAGGAATTGACGGAAGGGCACCACCAGGAGTGGAGCCTGCGGCTTAATTTGACTCAACACGGGAAAACTCACCCGGCCCGGACACTGTTAGGATTGACAGATTGAAAGCTCTTTCTCGATTCGGTGGGTGGTGGTGCATGGCCGTTCTTAGTTGGTGGAG-CGATTTGTCTGGTTAATTCCGATAACGAACGAGACTCTAGCCTGCTAAATAGTCGGGTCGTATAATTTAGCGACTTTATGACTTCTTAGAGGGACAAGCGGCAACTAGTCGCACGAGATTGAGCAATAACAGGTCTGTGATGCCCTTAGATGTTCGGGGCCGCACGCGCGCTACACTGAAGGGAACAACGAGTAGTTTTCCTGGCCCGAATGGGTCGGGTAACCTGTTGAATACCCTTCGTGACAGGGATCGGGGCTTGCAATTATTCCCCGTGAACGAGGAATTCCCAGTAAGCGCAAGTCATAAGCTTGCGTTGATTACGTCCCTGCCCTTTGTACACACCGCCCGTCGCTACTACCGATTGAATGTTCTGGTGAAATCATCAGAGTGGTGCCGATGGGGTGGTCTCCACTCCATTGGAAACTGC
>18S_Micbis_A6_54i_SA13
---------------------------------------------------------------------------------------------------------------------------------------------------------------------------------------------------------------------------------------------------------------------------------------------------------------------------------------------------------------------------------------------------------------------------------------------------------------------------------------------------------------------------------------------------------------------------------------------------------------------------------------------------------------------------------ACTGCAGTAATTCTGGAGCTAATACGTGCAACTAAGCCCAGACCTTTACGGAATGGGCGCATTTATTAGATCAAAACCAA-CCACACTTC--GGTGTGTCCTTGTTGATGACTCTGGATAA-CTT--TGCTGATCGCATGGCCTTCGAGCCGGCGACGTATCTTTCAAATGTCTGCCCTATCAACTTACGATGGTAGGTGATATGCCTACCATGGTTGTAACGGGTAACGGGGAATCAGGGTTCGATTCCGGAGAGGGAGCCTGAGAAACGGCTACCACATCTAAGGAAGGCAGCAGGCGCGCAAATTACCCACTCCCGGCACGGGGAGGTAGTGACGAAAAATAACGATACGGAACTCTTTTGAGGCTCCGTAATTGGAATGAGTACAATTTAAATCCTTTAACGAGGATCCATTGGAGGGCAAGTCTGGTGCCAGCAGCCGCGGTAATTCCAGCTCCAATAGCGTATATTAAAGTTGTTGCAGTTAAAAAGCTCGTAGTTGGATCTGAGGACTAGAGATAATGG-TGCGATAA-CCTCGTTACTGTTATTTCTGCCTAAAAAGACAGTGCTAGGCATTGGTGCTCTTAATTGAGTGCTTTTGCTGCCTGTCAAGTTTACTTTGAAAAAATTAGAGTGCTCAAAGCAGGCGCTTTGCCTGAATAGTGGTGCATGGAATAATGGAATAAGATCTTCGGATCTATTTTGTTGGTTTTCGGAAGCCGAGGTAATGATTAAGAGAGACAGACGGGGGCATTCGTATTGTGGTGTTAGAGGTGAAATTCTTGGATCGCCGCAAG--ACGAACAACTGCGAAAGCATTTGCCAAGCATGTTTTCATTAATCAAGAACGAAAGTCAGAGGTTCGAAGACGATCAGATACCGTCCTAGTTCTGACCATAAACGATGCCAGCTGGCGATCCGCGGTGGTTGTTATTTTCGACCCCGCGGGCAGCCTCCGGGAAACCAAAGCCTTTRGGTTCCGGGGGAAGTATGATTGCAAAGTCGAAACTTAAAGGAATTGACGGAAGGGCACCACCAGGAGTGGAGCCTGCGGCTTAATTTGACTCAACACGGGAAAACTCACCCGGCCCGGACACTGTTAGGATTGACAGATTGAAAGCTCTTTCTCGATTCGGTGGGTGGTGGTGCATGGCCGTTCTTAGTTGGTGGAG-CGATTTGTCTGGTTAATTCCGATAACGAACGAGACTCTAGCCTGCTAAATAGTCGGGTCGTATAATTTAGCGACTTTATGACTTCTTAGAGGGACAAGCGGCAACTAGTCGCACGAGATTGAGCAATAACAGGTCTGTGATGCCCTTAGATGTTCGGGGCCGCACGCGCGCTACACTGAAGGGAACAACGAGTAGTTTTCCTGGCCCGAATGGGTCGGGTAACCTGTTGAATACCCTTCGTGACAGGGATCGGGGCTTGCAATTATTCCCCGTGAACGAGGAATTCCCAGTAAGCGCAAGTCATAAGCTTGCGTTGATTACGTCCCTGCCCTTTGTACACACCGCCCGTCGCTACTACCGATTGAATGTTCTGGTGAAATCATCAGAGTGGTGCCGATGGGGTGGTCTCCACTCCATTGGAAACTGC
>18S_Micbis_C4_79c_SA05-7
---------------------------------------------------------------------------------------------------------------------------------------------------------------------------------------------------------------------------------------------------------------------------------------------------------------------------------------------------------------------------------------------------------------------------------------------------------------------------------------------------------------------------------------------------------------------------------------------------------------------------------------------------------------------------------ACTGCAGTAATTCTGGAGCTAATACGTGCAACTAAGCCCAGACCTTTACGGAATGGGCGCATTTATTAGATCAAAACCAA-CCACACTTC--GGTGTGTCCTTGTTGATGACTCTGGATAA-CTT--TGCTGATCGCATGGCCTTCGAGCCGGCGACGTATCTTTCAAATGTCTGCCCTATCAACTTACGATGGTAGGTGATATGCCTACCATGGTTGTAACGGGTAACGGGGAATCAGGGTTCGATTCCGGAGAGGGAGCCTGAGAAACGGCTACCACATCTAAGGAAGGCAGCAGGCGCGCAAATTACCCACTCCCGGCACGGGGAGGTAGTGACGAAAAATAACGATACGGAACTCTTTTGAGGCTCCGTAATTGGAATGAGTACAATTTAAATCCTTTAACGAGGATCCATTGGAGGGCAAGTCTGGTGCCAGCAGCCGCGGTAATTCCAGCTCCAATAGCGTATATTAAAGTTGTTGCAGTTAAAAAGCTCGTAGTTGGATCTGAGGACTAGAGATAATGG-TGCGATAA-CCTCGTTACTGTTATTTCTGCCTAAAAAGACAGTGCTAGGCATTGGTGCTCTTAATTGAGTGCTTTTGCTGCCTGTCAAGTTTACTTTGAAAAAATTAGAGTGCTCAAAGCAGGCGCTTTGCCTGAATAGTGGTGCATGGAATAATGGAATAAGATCTTCGGATCTATTTTGTTGGTTTTCGGAAGCCGAGGTAATGATTAAGAGAGACAGACGGGGGCATTCGTATTGTGGTGTTAGAGGTGAAATTCTTGGATCGCCGCAAG--ACGAACAACTGCGAAAGCATTTGCCAAGCATGTTTTCATTAATCAAGAACGAAAGTCAGAGGTTCGAAGACGATCAGATACCGTCCTAGTTCTGACCATAAACGATGCCAGCTGGCGATCCGCGGTGGTTGTTATTTTCGACCCCGCGGGCAGCCTCCGGGAAACCAAAGCCTTTGGGTTCCGGGGGAAGTATGATTGCAAAGTCGAAACTTAAAGGAATTGACGGAAGGGCACCACCAGGAGTGGAGCCTGCGGCTTAATTTGACTCAACACGGGAAAACTCACCCGGCCCGGACACTGTTAGGATTGACAGATTGAAAGCTCTTTCTCGATTCGGTGGGTGGTGGTGCATGGCCGTTCTTAGTTGGTGGAG-CGATTTGTCTGGTTAATTCCGATAACGAACGAGACTCTAGCCTGCTAAATAGTCGGGTCGTATAATTTAGCGACTTTATGACTTCTTAGAGGGACAAGCGGCAACTAGTCGCACGAGATTGAGCAATAACAGGTCTGTGATGCCCTTAGATGTTCGGGGCCGCACGCGCGCTACACTGAAGGGAACAACGAGTAGTTTTCCTGGCCCGAATGGGTCGGGTAACCTGTTGAATACCCTTCGTGACAGGGATCGGGGCTTGCAATTATTCCCCGTGAACGAGGAATTCCCAGTAAGCGCAAGTCATAAGCTTGCGTTGATTACGTCCCTGCCCTTTGTACACACCGCCCGTCGCTACTACCGATTGAATGTTCTGGTGAAATCATCAGAGTGGTGCCGATGGGGTGGTCTCCACTCCATTGGAAACTGC
>18S_Micbis_E60_75h_SA11-12
---------------------------------------------------------------------------------------------------------------------------------------------------------------------------------------------------------------------------------------------------------------------------------------------------------------------------------------------------------------------------------------------------------------------------------------------------------------------------------------------------------------------------------------------------------------------------------------------------------------------------------------------------------------------------------ACTGCAGTAATTCTGGAGCTAATACGTGCAACTAAGCCCAGACCTTTACGGAATGGGCGCATTTATTAGATCAAAACCAA-CCACACTTC--GGTGTGTCCTTGTTGATGACTCTGGATAA-CTT--TGCTGATCGCATGGCCTTCGAGCCGGCGACGTATCTTTCAAATGTCTGCCCTATCAACTTACGATGGTAGGTGATATGCCTACCATGGTTGTAACGGGTAACGGGGAATCAGGGTTCGATTCCGGAGAGGGAGCCTGAGAAACGGCTACCACATCTAAGGAAGGCAGCAGGCGCGCAAATTACCCACTCCCGGCACGGGGAGGTAGTGACGAAAAATAACGATACGGAACTCTTTTGAGGCTCCGTAATTGGAATGAGTACAATTTAAATCCTTTAACGAGGATCCATTGGAGGGCAAGTCTGGTGCCAGCAGCCGCGGTAATTCCAGCTCCAATAGCGTATATTAAAGTTGTTGCAGTTAAAAAGCTCGTAGTTGGATCTGAGGACTAGAGATAATGG-TGCGATAA-CCTCGTTACTGTTATTTCTGCCTAAAAAGACAGTGCTAGGCATTGGTGCTCTTAATTGAGTGCTTTTGCTGCCTGTCAAGTTTACTTTGAAAAAATTAGAGTGCTCAAAGCAGGCGCTTTGCCTGAATAGTGGTGCATGGAATAATGGAATAAGATCTTCGGATCTATTTTGTTGGTTTTCGGAAGCCGAGGTAATGATTAAGAGAGACAGACGGGGGCATTCGTATTGTGGTGTTAGAGGTGAAATTCTTGGATCGCCGCAAG--ACGAACAACTGCGAAAGCATTTGCCAAGCATGTTTTCATTAATCAAGAACGAAAGTCAGAGGTTCGAAGACGATCAGATACCGTCCTAGTTCTGACCATAAACGATGCCAGCTGGCGATCCGCGGTGGTTGTTATTTTCGACCCCGCGGGCAGCCTCCGGGAAACCAAAGCCTTTGGGTTCCGGGGGAAGTATGATTGCAAAGTCGAAACTTAAAGGAATTGACGGAAGGGCACCACCAGGAGTGGAGCCTGCGGCTTAATTTGACTCAACACGGGAAAACTCACCCGGCCCGGACACTGTTAGGATTGACAGATTGAAAGCTCTTTCTCGATTCGGTGGGTGGTGGTGCATGGCCGTTCTTAGTTGGTGGAG-CGATTTGTCTGGTTAATTCCGATAACGAACGAGACTCTAGCCTGCTAAATAGTCGGGTCGTATAATTTAGCGACTTTATGACTTCTTAGAGGGACAAGCGGCAACTAGTCGCACGAGATTGAGCAATAACAGGTCTGTGATGCCCTTAGATGTTCGGGGCCGCACGCGCGCTACACTGAAGGGAACAACGAGTAGTTTTCCTGGCCCGAATGGGTCGGGTAACCTGTTGAATACCCTTCGTGACAGGGATCGGGGCTTGCAATTATTCCCCGTGAACGAGGAATTCCCAGTAAGCGCAAGTCATAAGCTTGCGTTGATTACGTCCCTGCCCTTTGTACACACCGCCCGTCGCTACTACCGATTGAATGTTCTGGTGAAATCATCAGAGTGGTGCCGATGGGGTGGTCTCCACTCCATTGGAAACTGC
>18S_Micbis_E78_82h_SA11-12
---------------------------------------------------------------------------------------------------------------------------------------------------------------------------------------------------------------------------------------------------------------------------------------------------------------------------------------------------------------------------------------------------------------------------------------------------------------------------------------------------------------------------------------------------------------------------------------------------------------------------------------------------------------------------------ACTGCAGTAATTCTGGAGCTAATACGTGCAACTAAGCCCAGACCTTTACGGAATGGGCGCATTTATTAGATCAAAACCAA-CCACACTTC--GGTGTGTCCTTGTTGATGACTCTGGATAA-CTT--TGCTGATCGCATGGCCTTCGAGCCGGCGACGTATCTTTCAAATGTCTGCCCTATCAACTTACGATGGTAGGTGATATGCCTACCATGGTTGTAACGGGTAACGGGGAATCAGGGTTCGATTCCGGAGAGGGAGCCTGAGAAACGGCTACCACATCTAAGGAAGGCAGCAGGCGCGCAAATTACCCACTCCCGGCACGGGGAGGTAGTGACGAAAAATAACGATACGGAACTCTTTTGAGGCTCCGTAATTGGAATGAGTACAATTTAAATCCTTTAACGAGGATCCATTGGAGGGCAAGTCTGGTGCCAGCAGCCGCGGTAATTCCAGCTCCAATAGCGTATATTAAAGTTGTTGCAGTTAAAAAGCTCGTAGTTGGATCTGAGGACTAGAGATAATGG-TGCGATAA-CCTCGTTACTGTTATTTCTGCCTAAAAAGACAGTGCTAGGCATTGGTGCTCTTAATTGAGTGCTTTTGCTGCCTGTCAAGTTTACTTTGAAAAAATTAGAGTGCTCAAAGCAGGCGCTTTGCCTGAATAGTGGTGCATGGAATAATGGAATAAGATCTTCGGATCTATTTTGTTGGTTTTCGGAAGCCGAGGTAATGATTAAGAGAGACAGACGGGGGCATTCGTATTGTGGTGTTAGAGGTGAAATTCTTGGATCGCCGCAAG--ACGAACAACTGCGAAAGCATTTGCCAAGCATGTTTTCATTAATCAAGAACGAAAGTCAGAGGTTCGAAGACGATCAGATACCGTCCTAGTTCTGACCATAAACGATGCCAGCTGGCGATCCGCGGTGGTTGTTATTTTCGACCCCGCGGGCAGCCTCCGGGAAACCAAAGCCTTTGGGTTCCGGGGGAAGTATGATTGCAAAGTCGAAACTTAAAGGAATTGACGGAAGGGCACCACCAGGAGTGGAGCCTGCGGCTTAATTTGACTCAACACGGGAAAACTCACCCGGCCCGGACACTGTTAGGATTGACAGATTGAAAGCTCTTTCTCGATTCGGTGGGTGGTGGTGCATGGCCGTTCTTAGTTGGTGGAG-CGATTTGTCTGGTTAATTCCGATAACGAACGAGACTCTAGCCTGCTAAATAGTCGGGTCGTATAATTTAGCGACTTTATGACTTCTTAGAGGGACAAGCGGCAACTAGTCGCACGAGATTGAGCAATAACAGGTCTGTGATGCCCTTAGATGTTCGGGGCCGCACGCGCGCTACACTGAAGGGAACAACGAGTAGTTTTCCTGGCCCGAATGGGTCGGGTAACCTGTTGAATACCCTTCGTGACAGGGATCGGGGCTTGCAATTATTCCCCGTGAACGAGGAATTCCCAGTAAGCGCAAGTCATAAGCTTGCGTTGATTACGTCCCTGCCCTTTGTACACACCGCCCGTCGCTACTACCGATTGAATGTTCTGGTGAAATCATCAGAGTGGTGCCGATGGGGTGGTCTCCACTCCATTGGAAACTGC
>18S_Micbis_F14_95i_SA14-16
---------------------------------------------------------------------------------------------------------------------------------------------------------------------------------------------------------------------------------------------------------------------------------------------------------------------------------------------------------------------------------------------------------------------------------------------------------------------------------------------------------------------------------------------------------------------------------------------------------------------------------------------------------------------------------ACTGCAGTAATTCTGGAGCTAATACGTGCAACTAAGCCCAGACCTTTACGGAATGGGCGCATTTATTAGATCAAAACCAA-CCACACTTC--GGTGTGTCCTTGTTGATGACTCTGGATAA-CTT--TGCTGATCGCATGGCCTTCGAGCCGGCGACGTATCTTTCAAATGTCTGCCCTATCAACTTACGATGGTAGGTGATATGCCTACCATGGTTGTAACGGGTAACGGGGAATCAGGGTTCGATTCCGGAGAGGGAGCCTGAGAAACGGCTACCACATCTAAGGAAGGCAGCAGGCGCGCAAATTACCCACTCCCGGCACGGGGAGGTAGTGACGAAAAATAACGATACGGAACTCTTTTGAGGCTCCGTAATTGGAATGAGTACAATTTAAATCCTTTAACGAGGATCCATTGGAGGGCAAGTCTGGTGCCAGCAGCCGCGGTAATTCCAGCTCCAATAGCGTATATTAAAGTTGTTGCAGTTAAAAAGCTCGTAGTTGGATCTGAGGACTAGAGATAATGG-TGCGATAA-CCTCGTTACTGTTATTTCTGCCTAAAAAGACAGTGCTAGGCATTGGTGCTCTTAATTGAGTGCTTTTGCTGCCTGTCAAGTTTACTTTGAAAAAATTAGAGTGCTCAAAGCAGGCGCTTTGCCTGAATAGTGGTGCATGGAATAATGGAATAAGATCTTCGGATCTATTTTGTTGGTTTTCGGAAGCCGAGGTAATGATTAAGAGAGACAGACGGGGGCATTCGTATTGTGGTGTTAGAGGTGAAATTCTTGGATCGCCGCAAG--ACGAACAACTGCGAAAGCATTTGCCAAGCATGTTTTCATTAATCAAGAACGAAAGTCAGAGGTTCGAAGACGATCAGATACCGTCCTAGTTCTGACCATAAACGATGCCAGCTGGCGATCCGCGGTGGTTGTTATTTTCGACCCCGCGGGCAGCCTCCGGGAAACCAAAGCCTTTGGGTTCCGGGGGAAGTATGATTGCAAAGTCGAAACTTAAAGGAATTGACGGAAGGGCACCACCAGGAGTGGAGCCTGCGGCTTAATTTGACTCAACACGGGAAAACTCACCCGGCCCGGACACTGTTAGGATTGACAGATTGAAAGCTCTTTCTCGATTCGGTGGGTGGTGGTGCATGGCCGTTCTTAGTTGGTGGAG-CGATTTGTCTGGTTAATTCCGATAACGAACGAGACTCTAGCCTGCTAAATAGTCGGGTCGTATAATTTAGCGACTTTATGACTTCTTAGAGGGACAAGCGGCAACTAGTCGCACGAGATTGAGCAATAACAGGTCTGTGATGCCCTTAGATGTTCGGGGCCGCACGCGCGCTACACTGAAGGGAACAACGAGTAGTTTTCCTGGCCCGAATGGGTCGGGTAACCTGTTGAATACCCTTCGTGACAGGGATCGGGGCTTGCAATTATTCCCCGTGAACGAGGAATTCCCAGTAAGCGCAAGTCATAAGCTTGCGTTGATTACGTCCCTGCCCTTTGTACACACCGCCCGTCGCTACTACCGATTGAATGTTCTGGTGAAATCATCAGAGTGGTGCCGATGGGGTGGTCTCCACTCCATTGGAAACTGC
>18S_Micbis_F16_96i_SA14-16
---------------------------------------------------------------------------------------------------------------------------------------------------------------------------------------------------------------------------------------------------------------------------------------------------------------------------------------------------------------------------------------------------------------------------------------------------------------------------------------------------------------------------------------------------------------------------------------------------------------------------------------------------------------------------------ACTGCAGTAATTCTGGAGCTAATACGTGCAACTAAGCCCAGACCTTTACGGAATGGGCGCATTTATTAGATCAAAACCAA-CCACACTTC--GGTGTGTCCTTGTTGATGACTCTGGATAA-CTT--TGCTGATCGCATGGCCTTCGAGCCGGCGACGTATCTTTCAAATGTCTGCCCTATCAACTTACGATGGTAGGTGATATGCCTACCATGGTTGTAACGGGTAACGGGGAATCAGGGTTCGATTCCGGAGAGGGAGCCTGAGAAACGGCTACCACATCTAAGGAAGGCAGCAGGCGCGCAAATTACCCACTCCCGGCACGGGGAGGTAGTGACGAAAAATAACGATACGGAACTCTTTTGAGGCTCCGTAATTGGAATGAGTACAATTTAAATCCTTTAACGAGGATCCATTGGAGGGCAAGTCTGGTGCCAGCAGCCGCGGTAATTCCAGCTCCAATAGCGTATATTAAAGTTGTTGCAGTTAAAAAGCTCGTAGTTGGATCTGAGGACTAGAGATAATGG-TGCGATAA-CCTCGTTACTGTTATTTCTGCCTAAAAAGACAGTGCTAGGCATTGGTGCTCTTAATTGAGTGCTTTTGCTGCCTGTCAAGTTTACTTTGAAAAAATTAGAGTGCTCAAAGCAGGCGCTTTGCCTGAATAGTGGTGCATGGAATAATGGAATAAGATCTTCGGATCTATTTTGTTGGTTTTCGGAAGCCGAGGTAATGATTAAGAGAGACAGACGGGGGCATTCGTATTGTGGTGTTAGAGGTGAAATTCTTGGATCGCCGCAAG--ACGAACAACTGCGAAAGCATTTGCCAAGCATGTTTTCATTAATCAAGAACGAAAGTCAGAGGTTCGAAGACGATCAGATACCGTCCTAGTTCTGACCATAAACGATGCCAGCTGGCGATCCGCGGTGGTTGTTATTTTCGACCCCGCGGGCAGCCTCCGGGAAACCAAAGCCTTTGGGTTCCGGGGGAAGTATGATTGCAAAGTCGAAACTTAAAGGAATTGACGGAAGGGCACCACCAGGAGTGGAGCCTGCGGCTTAATTTGACTCAACACGGGAAAACTCACCCGGCCCGGACACTGTTAGGATTGACAGATTGAAAGCTCTTTCTCGATTCGGTGGGTGGTGGTGCATGGCCGTTCTTAGTTGGTGGAG-CGATTTGTCTGGTTAATTCCGATAACGAACGAGACTCTAGCCTGCTAAATAGTCGGGTCGTATAATTTAGCGACTTTATGACTTCTTAGAGGGACAAGCGGCAACTAGTCGCACGAGATTGAGCAATAACAGGTCTGTGATGCCCTTAGATGTTCGGGGCCGCACGCGCGCTACACTGAAGGGAACAACGAGTAGTTTTCCTGGCCCGAATGGGTCGGGTAACCTGTTGAATACCCTTCGTGACAGGGATCGGGGCTTGCAATTATTCCCCGTGAACGAGGAATTCCCAGTAAGCGCAAGTCATAAGCTTGCGTTGATTACGTCCCTGCCCTTTGTACACACCGCCCGTCGCTACTACCGATTGAATGTTCTGGTGAAATCATCAGAGTGGTGCCGATGGGGTGGTCTCCACTCCATTGGAAACTGC
>18S_Micbis_F17_97i_SA14-16
---------------------------------------------------------------------------------------------------------------------------------------------------------------------------------------------------------------------------------------------------------------------------------------------------------------------------------------------------------------------------------------------------------------------------------------------------------------------------------------------------------------------------------------------------------------------------------------------------------------------------------------------------------------------------------ACTGCAGTAATTCTGGAGCTAATACGTGCAACTAAGCCCAGACCTTTACGGAATGGGCGCATTTATTAGATCAAAACCAA-CCACACTTC--GGTGTGTCCTTGTTGATGACTCTGGATAA-CTT--TGCTGATCGCATGGCCTTCGAGCCGGCGACGTATCTTTCAAATGTCTGCCCTATCAACTTACGATGGTAGGTGATATGCCTACCATGGTTGTAACGGGTAACGGGGAATCAGGGTTCGATTCCGGAGAGGGAGCCTGAGAAACGGCTACCACATCTAAGGAAGGCAGCAGGCGCGCAAATTACCCACTCCCGGCACGGGGAGGTAGTGACGAAAAATAACGATACGGAACTCTTTTGAGGCTCCGTAATTGGAATGAGTACAATTTAAATCCTTTAACGAGGATCCATTGGAGGGCAAGTCTGGTGCCAGCAGCCGCGGTAATTCCAGCTCCAATAGCGTATATTAAAGTTGTTGCAGTTAAAAAGCTCGTAGTTGGATCTGAGGACTAGAGATAATGG-TGCGATAA-CCTCGTTACTGTTATTTCTGCCTAAAAAGACAGTGCTAGGCATTGGTGCTCTTAATTGAGTGCTTTTGCTGCCTGTCAAGTTTACTTTGAAAAAATTAGAGTGCTCAAAGCAGGCGCTTTGCCTGAATAGTGGTGCATGGAATAATGGAATAAGATCTTCGGATCTATTTTGTTGGTTTTCGGAAGCCGAGGTAATGATTAAGAGAGACAGACGGGGGCATTCGTATTGTGGTGTTAGAGGTGAAATTCTTGGATCGCCGCAAG--ACGAACAACTGCGAAAGCATTTGCCAAGCATGTTTTCATTAATCAAGAACGAAAGTCAGAGGTTCGAAGACGATCAGATACCGTCCTAGTTCTGACCATAAACGATGCCAGCTGGCGATCCGCGGTGGTTGTTATTTTCGACCCCGCGGGCAGCCTCCGGGAAACCAAAGCCTTTGGGTTCCGGGGGAAGTATGATTGCAAAGTCGAAACTTAAAGGAATTGACGGAAGGGCACCACCAGGAGTGGAGCCTGCGGCTTAATTTGACTCAACACGGGAAAACTCACCCGGCCCGGACACTGTTAGGATTGACAGATTGAAAGCTCTTTCTCGATTCGGTGGGTGGTGGTGCATGGCCGTTCTTAGTTGGTGGAG-CGATTTGTCTGGTTAATTCCGATAACGAACGAGACTCTAGCCTGCTAAATAGTCGGGTCGTATAATTTAGCGACTTTATGACTTCTTAGAGGGACAAGCGGCAACTAGTCGCACGAGATTGAGCAATAACAGGTCTGTGATGCCCTTAGATGTTCGGGGCCGCACGCGCGCTACACTGAAGGGAACAACGAGTAGTTTTCCTGGCCCGAATGGGTCGGGTAACCTGTTGAATACCCTTCGTGACAGGGATCGGGGCTTGCAATTATTCCCCGTGAACGAGGAATTCCCAGTAAGCGCAAGTCATAAGCTTGCGTTGATTACGTCCCTGCCCTTTGTACACACCGCCCGTCGCTACTACCGATTGAATGTTCTGGTGAAATCATCAGAGTGGTGCCGATGGGGTGGTCTCCACTCCATTGGAAACTGC
>18S_Micbis_F18_98i_SA14-16
---------------------------------------------------------------------------------------------------------------------------------------------------------------------------------------------------------------------------------------------------------------------------------------------------------------------------------------------------------------------------------------------------------------------------------------------------------------------------------------------------------------------------------------------------------------------------------------------------------------------------------------------------------------------------------ACTGCAGTAATTCTGGAGCTAATACGTGCAACTAAGCCCAGACCTTTACGGAATGGGCGCATTTATTAGATCAAAACCAA-CCACACTTC--GGTGTGTCCTTGTTGATGACTCTGGATAA-CTT--TGCTGATCGCATGGCCTTCGAGCCGGCGACGTATCTTTCAAATGTCTGCCCTATCAACTTACGATGGTAGGTGATATGCCTACCATGGTTGTAACGGGTAACGGGGAATCAGGGTTCGATTCCGGAGAGGGAGCCTGAGAAACGGCTACCACATCTAAGGAAGGCAGCAGGCGCGCAAATTACCCACTCCCGGCACGGGGAGGTAGTGACGAAAAATAACGATACGGAACTCTTTTGAGGCTCCGTAATTGGAATGAGTACAATTTAAATCCTTTAACGAGGATCCATTGGAGGGCAAGTCTGGTGCCAGCAGCCGCGGTAATTCCAGCTCCAATAGCGTATATTAAAGTTGTTGCAGTTAAAAAGCTCGTAGTTGGATCTGAGGACTAGAGATAATGG-TGCGATAA-CCTCGTTACTGTTATTTCTGCCTAAAAAGACAGTGCTAGGCATTGGTGCTCTTAATTGAGTGCTTTTGCTGCCTGTCAAGTTTACTTTGAAAAAATTAGAGTGCTCAAAGCAGGCGCTTTGCCTGAATAGTGGTGCATGGAATAATGGAATAAGATCTTCGGATCTATTTTGTTGGTTTTCGGAAGCCGAGGTAATGATTAAGAGAGACAGACGGGGGCATTCGTATTGTGGTGTTAGAGGTGAAATTCTTGGATCGCCGCAAG--ACGAACAACTGCGAAAGCATTTGCCAAGCATGTTTTCATTAATCAAGAACGAAAGTCAGAGGTTCGAAGACGATCAGATACCGTCCTAGTTCTGACCATAAACGATGCCAGCTGGCGATCCGCGGTGGTTGTTATTTTCGACCCCGCGGGCAGCCTCCGGGAAACCAAAGCCTTTGGGTTCCGGGGGAAGTATGATTGCAAAGTCGAAACTTAAAGGAATTGACGGAAGGGCACCACCAGGAGTGGAGCCTGCGGCTTAATTTGACTCAACACGGGAAAACTCACCCGGCCCGGACACTGTTAGGATTGACAGATTGAAAGCTCTTTCTCGATTCGGTGGGTGGTGGTGCATGGCCGTTCTTAGTTGGTGGAG-CGATTTGTCTGGTTAATTCCGATAACGAACGAGACTCTAGCCTGCTAAATAGTCGGGTCGTATAATTTAGCGACTTTATGACTTCTTAGAGGGACAAGCGGCAACTAGTCGCACGAGATTGAGCAATAACAGGTCTGTGATGCCCTTAGATGTTCGGGGCCGCACGCGCGCTACACTGAAGGGAACAACGAGTAGTTTTCCTGGCCCGAATGGGTCGGGTAACCTGTTGAATACCCTTCGTGACAGGGATCGGGGCTTGCAATTATTCCCCGTGAACGAGGAATTCCCAGTAAGCGCAAGTCATAAGCTTGCGTTGATTACGTCCCTGCCCTTTGTACACACCGCCCGTCGCTACTACCGATTGAATGTTCTGGTGAAATCATCAGAGTGGTGCCGATGGGGTGGTCTCCACTCCATTGGAAACTGC
>18S_Micbis_F19_99i_SA14-16
---------------------------------------------------------------------------------------------------------------------------------------------------------------------------------------------------------------------------------------------------------------------------------------------------------------------------------------------------------------------------------------------------------------------------------------------------------------------------------------------------------------------------------------------------------------------------------------------------------------------------------------------------------------------------------ACTGCAGTAATTCTGGAGCTAATACGTGCAACTAAGCCCAGACCTTTACGGAATGGGCGCATTTATTAGATCAAAACCAA-CCACACTTC--GGTGTGTCCTTGTTGATGACTCTGGATAA-CTT--TGCTGATCGCATGGCCTTCGAGCCGGCGACGTATCTTTCAAATGTCTGCCCTATCAACTTACGATGGTAGGTGATATGCCTACCATGGTTGTAACGGGTAACGGGGAATCAGGGTTCGATTCCGGAGAGGGAGCCTGAGAAACGGCTACCACATCTAAGGAAGGCAGCAGGCGCGCAAATTACCCACTCCCGGCACGGGGAGGTAGTGACGAAAAATAACGATACGGAACTCTTTTGAGGCTCCGTAATTGGAATGAGTACAATTTAAATCCTTTAACGAGGATCCATTGGAGGGCAAGTCTGGTGCCAGCAGCCGCGGTAATTCCAGCTCCAATAGCGTATATTAAAGTTGTTGCAGTTAAAAAGCTCGTAGTTGGATCTGAGGACTAGAGATAATGG-TGCGATAA-CCTCGTTACTGTTATTTCTGCCTAAAAAGACAGTGCTAGGCATTGGTGCTCTTAATTGAGTGCTTTTGCTGCCTGTCAAGTTTACTTTGAAAAAATTAGAGTGCTCAAAGCAGGCGCTTTGCCTGAATAGTGGTGCATGGAATAATGGAATAAGATCTTCGGATCTATTTTGTTGGTTTTCGGAAGCCGAGGTAATGATTAAGAGAGACAGACGGGGGCATTCGTATTGTGGTGTTAGAGGTGAAATTCTTGGATCGCCGCAAG--ACGAACAACTGCGAAAGCATTTGCCAAGCATGTTTTCATTAATCAAGAACGAAAGTCAGAGGTTCGAAGACGATCAGATACCGTCCTAGTTCTGACCATAAACGATGCCAGCTGGCGATCCGCGGTGGTTGTTATTTTCGACCCCGCGGGCAGCCTCCGGGAAACCAAAGCCTTTGGGTTCCGGGGGAAGTATGATTGCAAAGTCGAAACTTAAAGGAATTGACGGAAGGGCACCACCAGGAGTGGAGCCTGCGGCTTAATTTGACTCAACACGGGAAAACTCACCCGGCCCGGACACTGTTAGGATTGACAGATTGAAAGCTCTTTCTCGATTCGGTGGGTGGTGGTGCATGGCCGTTCTTAGTTGGTGGAG-CGATTTGTCTGGTTAATTCCGATAACGAACGAGACTCTAGCCTGCTAAATAGTCGGGTCGTATAATTTAGCGACTTTATGACTTCTTAGAGGGACAAGCGGCAACTAGTCGCACGAGATTGAGCAATAACAGGTCTGTGATGCCCTTAGATGTTCGGGGCCGCACGCGCGCTACACTGAAGGGAACAACGAGTAGTTTTCCTGGCCCGAATGGGTCGGGTAACCTGTTGAATACCCTTCGTGACAGGGATCGGGGCTTGCAATTATTCCCCGTGAACGAGGAATTCCCAGTAAGCGCAAGTCATAAGCTTGCGTTGATTACGTCCCTGCCCTTTGTACACACCGCCCGTCGCTACTACCGATTGAATGTTCTGGTGAAATCATCAGAGTGGTGCCGATGGGGTGGTCTCCACTCCATTGGAAACTGC
>Ala_S44
----------------------------------TTATTGGTCTTTCATTAAGCGTATTAATCCGGTTTAACTTAAGAACCCCT---TATTTCGTATTCTCAAGAGAATTCTATAACTCCGTAGTTACTTTACATGCTATATTTATGATCTTTTTCTTCGTCATGCCTATGACAGTAGGTGGATTTGGAAATTGAGTTATCCCTATTCATTGTAACTTACCTGATATGGCATTACCTCGACTAAATAATTTAAGTTTTTGATTATTATTCCCAGCGCTTAGATTTGTACTTCTATCATTTTTCCAGAAAGTCTTACCTGGTACTGGATGAACTATGTATCCCCCTTTATCAACT---TTTGGTCTTCCTGATAAGAGTGTAGATTTCCTAATTTTCAGCTTACACGTTGCTGGAGTAAGATCTCTTGTTTCTTCGATTAATTTTATAGTAACA------TTTTTTTCTTCAAACACTAGATTTATTTCCTTAAGTTTATTTAGATGAAGAATTTTATGTACCACATGATTATTACTGCTAAGACTTCCTGTATTAGCAGGTGGGTTAACCATGTTAATTAGAGATCGGAACTTTAATACTTCATTCTTTGACCCAACAGGAGGAGGAGATGCTATTTTATTCCAACATATCTTT----------------------------------------------------------------------------------------------------------------------------------------------------------------------------------------------------------------------------------------------------------------------------------------------------------------------------------------------------------------------------------------------------------------------------------------------------------------------------------------------------------------------------------------------------------------------------------------------------------------------------------------------------------------------------------------------------------------------------------------------------------------------------------------------------------------------------------------------------------------------------------------------------------------------------------------------------------------------------------------------------------------------------------------------------------------------------------------------------------------------------------------------------------------------------------------------------------------------------------------------------------------------------------------------------------------------------------------------------------------------------------------------------------------------------------------------------------------------------------------------------------------------------------------------------------------------------------------------------------------------------------------------------------------------
>Ala_S78
----------------------------------TTATTGGTCTTTCATTAAGCGTATTAATCCGGTTTAACTTAAGAACCCCT---TATTTCGTATTCTCAAGAGAATTCTATAACTCCGTAGTTACTTTACATGCTATATTTATGATCTTTTTCTTCGTCATGCCTATGACAGTAGGTGGATTTGGAAATTGAGTTATCCCTATTCATTGTAACTTACCTGATATGGCATTACCTCGACTAAATAATTTAAGTTTTTGATTATTATTCCCAGCGCTTAGATTTGTACTTCTATCATTTTTCCAGAAAGTCTTACCTGGTACTGGATGAACTATGTATCCCCCTTTATCAACT---TTTGGTCTTCCTGATAAGAGTGTAGATTTCCTAATTTTCAGCTTACACGTTGCTGGAGTAAGATCTCTTGTTTCTTCGATTAATTTTATAGTAACA------TTTTTTTCTTCAAACACTAGATTTATTTCCTTAAGTTTATTTAGATGAAGAATTTTATGTACCACATGATTATTACTGCTAAGACTTCCTGTATTAGCAGGTGGGTTAACCATGTTAATTAGAGATCGGAACTTTAATACTTCATTCTTTGATCCAACAGGAGGAGGAGATGCTATTTTATTCCAACATATCTTT---ACTGCAGTAATTCTGGAGCTAATACGTGCAACTAAGCCTAGACCTTTACGGAATGGGCGCATTTATTAGATCAAAACCAA-CCACACTTC--GGTGTGTCCTTATGGATGACTCTGGATAA-CTT--TGCTGATCGCATGGCCTTGGAGCCGGCGACGTATCTTTCAAATGTCTGCCCTATCAACTTACGATGGTAGGTGATATGCCTACCATGGTTGTAACGGGTAACGGGGAATCAGGGTTCGATTCCGGAGAGGGAGCCTGAGAAACGGCTACCACATCTAAGGAAGGCAGCAGGCGCGCAAATTACCCACTCCCGGCACGGGGAGGTAGTGACGAAAAATAACGATACGGAACTCTTTTGAGGCTCCGTAATTGGAATGAGTACAATTTAAATCCTTTAACGAGGATCCATTGGAGGGCAAGTCTGGTGCCAGCAGCCGCGGTAATTCCAGCTCCAATAGCGTATATTAAAGTTGTTGCAGTTAAAAAGCTCGTAGTTGGATCTGAGGACTAGAGATGATGG-TGCGATAA-CTTCGTAACTGTTATTTCTGCCTAAAAAGACGGTGCTAGGCTTTGGTGCTCTTAACTGAGTGCCTCTGCTGCCCGTCAAGTTTACTTTGAAAAAATTAGAGTGCTCAAAGCAGGCGATTTGCCTGAATAGTGGTGCATGGAATAATGGAATAAGATCTTCGGATCTATTTTGTTGGTTTTCGGAAGCCGAGGTAATGATTAAGAGAGACAGACGGGGGCATTCGTATTGTGGTGTTAGAGGTGAAATTCTTGGATCGCCGCAAG--ACGAACAACTGCGAAAGCATTTGCCAAGCATGTTTTCATTAATCAAGAACGAAAGTCAGAGGTTCGAAGACGATCAGATACCGTCCTAGTTCTGACCATAAACGATGCCAGCTGGCGATCCGCGGTCGTTGTTTTTTTCGACCCCGCGGGCAGCCTCCGGGAAACCAAAGCCTTTAGGTTCCGGGGGAAGTATGATTGCAAAGTCGAAACTTAAAGGAATTGACGGAAGGGCACCACCAGGAGTGGAGCCTGCGGCTTAATTTGACTCAACACGGGAAAACTCACCCGGCCCGGACACTGTGAGGATTGACAGATTGAAAGCTCTTTCTCGATTCGGTGGGTGGTGGTGCATGGCCGTTCTTAGTTGGTGGAG-CGATTTGTCTGGTTAATTCCGATAACGAACGAGACTCTAGCCTGCTAAATAGTCGGGTCGTATACTTTAGCGTCCTTTTGACTTCTTAGAGGGACAAGCGGCAACTAGTCGCACGAGATTGAGCAATAACAGGTCTGTGATGCCCTTAGATGTTCGGGGCCGCACGCGCGCTACACTGAAGGGAACAACGAGTAGTTTTCCTGACCCGAATGGGTCGGGTAACCTGTTGAATACCCTTCGTGACAGGGATCGGGGCTTGCAATTATTCCCCGTGAACGAGGAATTCCTAGTAAGCGCAAGTCATAAGCTTGCGTTGATTACGTCCCTGCCCTTTGTACACACCGCCCGTCGCTACTACCGATTGAATGTTCTGGTGAAATCATCAGAGTGGTGCCGATGGAGTGTTAT-CACTCCATGGGAAACTGC
>Ala_S79
----------------------------------TTATTGGTCTTTCATTAAGCGTATTAATCCGGTTTAACTTAAGAACCCCT---TATTTCGTATTCTCAAGAGAATTCTATAACTCCGTAGTTACTTTACATGCTATATTTATGATCTTTTTCTTCGTCATGCCTATGACAGTAGGTGGATTTGGAAATTGAGTTATCCCTATTCATTGTAACTTACCTGATATGGCATTACCTCGACTAAATAATTTAAGTTTTTGATTATTATTCCCAGCGCTTAGATTTGTACTTCTATCATTTTTCCAGAAAGTCTTACCTGGTACTGGATGAACTATGTATCCTCCTTTATCAACT---TTTGGTCTTCCTGATAAGAGTGTAGATTTCCTAATTTTCAGCTTACACGTTGCTGGAGTAAGATCTCTTGTTTCTTCGATTAATTTTATAGTAACA------TTTTTTTCTTCAAACACTAGATTTATTTCCTTAAGTTTATTTAGATGAAGAATTTTATGTACCACATGATTATTACTGCTAAGACTTCCTGTATTAGCAGGTGGGTTAACCATGTTAATTAGAGATCGGAACTTTAATACTTCATTCTTTGACCCAACAGGAGGAGGAGATGCTATTTTATTCCAACATATCTTT---ACTGCAGTAATTCTGGAGCTAATACGTGCAACTAAGCCTAGACCTTTACGGAATGGGCGCATTTATTAGATCAAAACCAA-CCACACTTC--GGTGTGTCCTTATGGATGACTCTGGATAA-CTT--TGCTGATCGCATGGCCTTGGAGCCGGCGACGTATCTTTCAAATGTCTGCCCTATCAACTTACGATGGTAGGTGATATGCCTACCATGGTTGTAACGGGTAACGGGGAATCAGGGTTCGATTCCGGAGAGGGAGCCTGAGAAACGGCTACCACATCTAAGGAAGGCAGCAGGCGCGCAAATTACCCACTCCCGGCACGGGGAGGTAGTGACGAAAAATAACGATACGGAACTCTTTTGAGGCTCCGTAATTGGAATGAGTACAATTTAAATCCTTTAACGAGGATCCATTGGAGGGCAAGTCTGGTGCCAGCAGCCGCGGTAATTCCAGCTCCAATAGCGTATATTAAAGTTGTTGCAGTTAAAAAGCTCGTAGTTGGATCTGAGGACTAGAGATGATGG-TGCGATAA-CTTCGTAACTGTTATTTCTGCCTAAAAAGACGGTGCTAGGCTTTGGTGCTCTTAACTGAGTGCCTCTGCTGCCCGTCAAGTTTACTTTGAAAAAATTAGAGTGCTCAAAGCAGGCGATTTGCCTGAATAGTGGTGCATGGAATAATGGAATAAGATCTTCGGATCTATTTTGTTGGTTTTCGGAAGCCGAGGTAATGATTAAGAGAGACAGACGGGGGCATTCGTATTGTGGTGTTAGAGGTGAAATTCTTGGATCGCCGCAAG--ACGAACAACTGCGAAAGCATTTGCCAAGCATGTTTTCATTAATCAAGAACGAAAGTCAGAGGTTCGAAGACGATCAGATACCGTCCTAGTTCTGACCATAAACGATGCCAGCTGGCGATCCGCGGTCGTTGTTTTTTTCGACCCCGCGGGCAGCCTCCGGGAAACCAAAGCCTTTAGGTTCCGGGGGAAGTATGATTGCAAAGTCGAAACTTAAAGGAATTGACGGAAGGGCACCACCAGGAGTGGAGCCTGCGGCTTAATTTGACTCAACACGGGAAAACTCACCCGGCCCGGACACTGTGAGGATTGACAGATTGAAAGCTCTTTCTCGATTCGGTGGGTGGTGGTGCATGGCCGTTCTTAGTTGGTGGAG-CGATTTGTCTGGTTAATTCCGATAACGAACGAGACTCTAGCCTGCTAAATAGTCGGGTCGTATACTTTAGCGTCCTTTTGACTTCTTAGAGGGACAAGCGGCAACTAGTCGCACGAGATTGAGCAATAACAGGTCTGTGATGCCCTTAGATGTTCGGGGCCGCACGCGCGCTACACTGAAGGGAACAACGAGTAGTTTTCCTGACCCGAATGGGTCGGGTAACCTGTTGAATACCCTTCGTGACAGGGATCGGGGCTTGCAATTATTCCCCGTGAACGAGGAATTCCTAGTAAGCGCAAGTCATAAGCTTGCGTTGATTACGTCCCTGCCCTTTGTACACACCGCCCGTCGCTACTACCGATTGAATGTTCTGGTGAAATCATCAGAGTGGTGCCGATGGAGTGTTAT-CACTCCATGGGAAACTGC
>Ala_S80
----------------------------------TTATTGGTCTTTCATTAAGCGTATTAATCCGGTTTAACTTAAGAACCCCT---TATTTCGTATTCTCAAGAGAATTCTATAACTCCGTAGTTACTTTACATGCTATATTTATGATCTTTTTCTTCGTCATGCCTATGACAGTAGGTGGATTTGGAAATTGAGTTATCCCTATTCATTGTAACTTACCTGATATGGCATTACCTCGACTAAATAATTTAAGTTTTTGATTATTATTCCCAGCGCTTAGATTTGTACTTCTATCATTTTTCCAGAAAGTCTTACCTGGTACTGGATGAACTATGTATCCCCCTTTATCAACT---TTTGGTCTTCCTGATAAGAGTGTAGATTTCCTAATTTTCAGCTTACACGTTGCTGGAGTAAGATCTCTTGTTTCTTCGATTAATTTTATAGTAACA------TTTTTTTCTTCAAACACTAGATTTATTTCCTTAAGTTTATTTAGATGAAGAATTTTATGTACCACATGATTATTACTGCTAAGACTTCCTGTATTAGCAGGTGGGTTAACCATGTTAATTAGAGATCGGAACTTTAATACTTCATTCTTTGATCCAACAGGAGGAGGAGATGCTATTTTATTCCAACATATCTTT----------------------------------------------------------------------------------------------------------------------------------------------------------------------------------------------------------------------------------------------------------------------------------------------------------------------------------------------------------------------------------------------------------------------------------------------------------------------------------------------------------------------------------------------------------------------------------------------------------------------------------------------------------------------------------------------------------------------------------------------------------------------------------------------------------------------------------------------------------------------------------------------------------------------------------------------------------------------------------------------------------------------------------------------------------------------------------------------------------------------------------------------------------------------------------------------------------------------------------------------------------------------------------------------------------------------------------------------------------------------------------------------------------------------------------------------------------------------------------------------------------------------------------------------------------------------------------------------------------------------------------------------------------------------
>Ala_S81
----------------------------------TTATTGGTCTTTCATTAAGCGTATTAATCCGGTTTAACTTAAGAACCCCT---TATTTCGTATTCTCAAGAGAATTCTATAACTCCGTAGTTACTTTACATGCTATATTTATGATCTTTTTCTTCGTCATGCCTATGACAGTAGGTGGATTTGGAAATTGAGTTATCCCTATTCATTGTAACTTACCTGATATGGCATTACCTCGACTAAATAATTTAAGTTTTTGATTATTATTCCCAGCGCTTAGATTTGTACTTCTATCATTTTTCCAGAAAGTCTTACCTGGTACTGGATGAACTATGTATCCCCCTTTATCAACT---TTTGGTCTTCCTGATAAGAGTGTAGATTTCCTAATTTTCAGCTTACACGTTGCTGGAGTAAGATCTCTTGTTTCTTCGATTAATTTTATAGTAACA------TTTTTTTCTTCAAACACTAGATTTATTTCCTTAAGTTTATTTAGATGAAGAATTTTATGTACCACATGATTATTACTGCTAAGACTTCCTGTATTAGCAGGTGGGTTAACCATGTTAATTAGAGATCGGAACTTTAATACTTCATTCTTTGACCCAACAGGAGGAGGAGATGCTATTTTATTCCAACATATCTTT---ACTGCAGTAATTCTGGAGCTAATACGTGCAACTAAGCCTAGACCTTTACGGAATGGGCGCATTTATTAGATCAAAACCAA-CCACACTTC--GGTGTGTCCTTATGGATGACTCTGGATAA-CTT--TGCTGATCGCATGGCCTTGGAGCCGGCGACGTATCTTTCAAATGTCTGCCCTATCAACTTACGATGGTAGGTGATATGCCTACCATGGTTGTAACGGGTAACGGGGAATCAGGGTTCGATTCCGGAGAGGGAGCCTGAGAAACGGCTACCACATCTAAGGAAGGCAGCAGGCGCGCAAATTACCCACTCCCGGCACGGGGAGGTAGTGACGAAAAATAACGATACGGAACTCTTTTGAGGCTCCGTAATTGGAATGAGTACAATTTAAATCCTTTAACGAGGATCCATTGGAGGGCAAGTCTGGTGCCAGCAGCCGCGGTAATTCCAGCTCCAATAGCGTATATTAAAGTTGTTGCAGTTAAAAAGCTCGTAGTTGGATCTGAGGACTAGAGATGATGG-TGCGATAA-CTTCGTAACTGTTATTTCTGCCTAAAAAGACGGTGCTAGGCTTTGGTGCTCTTAACTGAGTGCCTCTGCTGCCCGTCAAGTTTACTTTGAAAAAATTAGAGTGCTCAAAGCAGGCGATTTGCCTGAATAGTGGTGCATGGAATAATGGAATAAGATCTTCGGATCTATTTTGTTGGTTTTCGGAAGCCGAGGTAATGATTAAGAGAGACAGACGGGGGCATTCGTATTGTGGTGTTAGAGGTGAAATTCTTGGATCGCCGCAAG--ACGAACAACTGCGAAAGCATTTGCCAAGCATGTTTTCATTAATCAAGAACGAAAGTCAGAGGTTCGAAGACGATCAGATACCGTCCTAGTTCTGACCATAAACGATGCCAGCTGGCGATCCGCGGTCGTTGTTTTTTTCGACCCCGCGGGCAGCCTCCGGGAAACCAAAGCCTTTAGGTTCCGGGGGAAGTATGATTGCAAAGTCGAAACTTAAAGGAATTGACGGAAGGGCACCACCAGGAGTGGAGCCTGCGGCTTAATTTGACTCAACACGGGAAAACTCACCCGGCCCGGACACTGTGAGGATTGACAGATTGAAAGCTCTTTCTCGATTCGGTGGGTGGTGGTGCATGGCCGTTCTTAGTTGGTGGAG-CGATTTGTCTGGTTAATTCCGATAACGAACGAGACTCTAGCCTGCTAAATAGTCGGGTCGTATACTTTAGCGTCCTTTTGACTTCTTAGAGGGACAAGCGGCAACTAGTCGCACGAGATTGAGCAATAACAGGTCTGTGATGCCCTTAGATGTTCGGGGCCGCACGCGCGCTACACTGAAGGGAACAACGAGTAGTTTTCCTGACCCGAATGGGTCGGGTAACCTGTTGAATACCCTTCGTGACAGGGATCGGGGCTTGCAATTATTCCCCGTGAACGAGGAATTCCTAGTAAGCGCAAGTCATAAGCTTGCGTTGATTACGTCCCTGCCCTTTGTACACACCGCCCGTCGCTACTACCGATTGAATGTTCTGGTGAAATCATCAGAGTGGTGCCGATGGAGTGTTAT-CACTCCATGGGAAACTGC
>Ala_S82
----------------------------------TTATTGGTCTTTCATTAAGCGTATTAATCCGGTTTAACTTAAGAACCCCT---TATTTCGTATTCTCAAGAGAATTCTATAACTCCGTAGTTACTTTACATGCTATATTTATGATCTTTTTCTTCGTCATGCCTATGACAGTAGGTGGATTTGGAAATTGAGTTATCCCTATTCATTGTAACTTACCTGATATGGCATTACCTCGACTAAATAATTTAAGTTTTTGATTATTATTCCCAGCGCTTAGATTTGTACTTCTATCATTTTTCCAGAAAGTCTTACCTGGTACTGGATGAACTATGTATCCTCCTTTATCAACT---TTTGGTCTTCCTGATAAGAGTGTAGATTTCCTAATTTTCAGCTTACACGTTGCTGGAGTAAGATCTCTTGTTTCTTCGATTAATTTTATAGTAACA------TTTTTTTCTTCAAACACTAGATTTATTTCCTTAAGTTTATTTAGATGAAGAATTTTATGTACCACATGATTATTACTGCTAAGACTTCCTGTATTAGCAGGTGGGTTAACCATGTTAATTAGAGATCGGAACTTTAATACTTCATTCTTTGACCCAACAGGAGGAGGAGATGCTATTTTATTCCAACATATCTTT---ACTGCAGTAATTCTGGAGCTAATACGTGCAACTAAGCCTAGACCTTTACGGAATGGGCGCATTTATTAGATCAAAACCAA-CCACACTTC--GGTGTGTCCTTATGGATGACTCTGGATAA-CTT--TGCTGATCGCATGGCCTTGGAGCCGGCGACGTATCTTTCAAATGTCTGCCCTATCAACTTACGATGGTAGGTGATATGCCTACCATGGTTGTAACGGGTAACGGGGAATCAGGGTTCGATTCCGGAGAGGGAGCCTGAGAAACGGCTACCACATCTAAGGAAGGCAGCAGGCGCGCAAATTACCCACTCCCGGCACGGGGAGGTAGTGACGAAAAATAACGATACGGAACTCTTTTGAGGCTCCGTAATTGGAATGAGTACAATTTAAATCCTTTAACGAGGATCCATTGGAGGGCAAGTCTGGTGCCAGCAGCCGCGGTAATTCCAGCTCCAATAGCGTATATTAAAGTTGTTGCAGTTAAAAAGCTCGTAGTTGGATCTGAGGACTAGAGATGATGG-TGCGATAA-CTTCGTAACTGTTATTTCTGCCTAAAAAGACGGTGCTAGGCTTTGGTGCTCTTAACTGAGTGCCTCTGCTGCCCGTCAAGTTTACTTTGAAAAAATTAGAGTGCTCAAAGCAGGCGATTTGCCTGAATAGTGGTGCATGGAATAATGGAATAAGATCTTCGGATCTATTTTGTTGGTTTTCGGAAGCCGAGGTAATGATTAAGAGAGACAGACGGGGGCATTCGTATTGTGGTGTTAGAGGTGAAATTCTTGGATCGCCGCAAG--ACGAACAACTGCGAAAGCATTTGCCAAGCATGTTTTCATTAATCAAGAACGAAAGTCAGAGGTTCGAAGACGATCAGATACCGTCCTAGTTCTGACCATAAACGATGCCAGCTGGCGATCCGCGGTCGTTGTTTTTTTCGACCCCGCGGGCAGCCTCCGGGAAACCAAAGCCTTTAGGTTCCGGGGGAAGTATGATTGCAAAGTCGAAACTTAAAGGAATTGACGGAAGGGCACCACCAGGAGTGGAGCCTGCGGCTTAATTTGACTCAACACGGGAAAACTCACCCGGCCCGGACACTGTGAGGATTGACAGATTGAAAGCTCTTTCTCGATTCGGTGGGTGGTGGTGCATGGCCGTTCTTAGTTGGTGGAG-CGATTTGTCTGGTTAATTCCGATAACGAACGAGACTCTAGCCTGCTAAATAGTCGGGTCGTATACTTTAGCGTCCTTTTGACTTCTTAGAGGGACAAGCGGCAACTAGTCGCACGAGATTGAGCAATAACAGGTCTGTGATGCCCTTAGATGTTCGGGGCCGCACGCGCGCTACACTGAAGGGAACAACGAGTAGTTTTCCTGACCCGAATGGGTCGGGTAACCTGTTGAATACCCTTCGTGACAGGGATCGGGGCTTGCAATTATTCCCCGTGAACGAGGAATTCCTAGTAAGCGCAAGTCATAAGCTTGCGTTGATTACGTCCCTGCCCTTTGTACACACCGCCCGTCGCTACTACCGATTGAATGTTCTGGTGAAATCATCAGAGTGGTGCCGATGGAGTGTTAT-CACTCCATGGGAAACTGC
>Mic_E117
GTATTGTATTTTATTCTTTCTGTTTGAGGAGGTCTTGTTGGTTTATCTTTAAGTGTGTTAATACGTTTTAATTTAAGAACACCT---TATTTTATTTTTAGTAGAGAATTTTATAATTGTATTGTAACTTTACATGCTTTATTTATGATTTTTTTTTTTGTCATGCCTATGACTGTTGGGGGATTTGGTAATTGAATTATTCCTTTACATTGCAAATTACCTGATATGGCTTTGCCTCGATTAAATAATTTAAGTTTTTGGTTATTATTTCCAGCTATTACTTTTATTTTATTATCATTTTTTCAAAATGTTTTACCTGGTACTGGATGAACTTTGTATCCTCCTTTATCTACT---TTTGGTTTACCCGAAAAGAGAACAGATTTTTTAATTTTTAGTTTACATGTTGCTGGGGTTAGATCTTTAGTTTCTTCTATAAAATTTATTGTTACT------TTTTTTTCTGCTAATCAAAGTTTTATTTCTTTAAGTTTATTTAGATGAAGTATTTTTTGTACAACTTGATTATTGTTATTAAGTTTACCTGTTTTAGCTGGAGGTTTAACTATGTTAATTACAGATCGAAAATTTAATACTTCTTTTTTTGATCCTACAGGAGGAGGAGATGCTATTTTATTTCAACATATTTTT----------------------------------------------------------------------------------------------------------------------------------------------------------------------------------------------------------------------------------------------------------------------------------------------------------------------------------------------------------------------------------------------------------------------------------------------------------------------------------------------------------------------------------------------------------------------------------------------------------------------------------------------------------------------------------------------------------------------------------------------------------------------------------------------------------------------------------------------------------------------------------------------------------------------------------------------------------------------------------------------------------------------------------------------------------------------------------------------------------------------------------------------------------------------------------------------------------------------------------------------------------------------------------------------------------------------------------------------------------------------------------------------------------------------------------------------------------------------------------------------------------------------------------------------------------------------------------------------------------------------------------------------------------------------
>Mic_E118
GTATTGTATTTTATTCTTTCTGTTTGAGGAGGTCTTGTTGGTTTATCTTTAAGTGTGTTAATACGTTTTAATTTAAGAACACCT---TATTTTATTTTTAGTAGAGAATTTTATAATTGTATTGTAACTTTACATGCTTTATTTATGATTTTTTTTTTTGTCATGCCTATGACTGTTGGGGGATTTGGTAATTGAATTATTCCTTTACATTGCAAATTACCTGATATGGCTTTGCCTCGATTAAATAATTTAAGTTTTTGGTTATTATTTCCAGCTATTACTTTTATTTTATTATCATTTTTTCAAAATGTTTTACCTGGTACTGGATGAACTTTGTATCCTCCTTTATCTACT---TTTGGTTTACCCGAAAAGAGAACAGATTTTTTAATTTTTAGTTTACATGTTGCTGGGGTTAGATCTTTAGTTTCTTCTATAAAATTTATTGTTACT------TTTTTTTCTGCTAATCAAAGTTTTATTTCTTTAAGTTTATTTAGATGAAGTATTTTTTGTACAACTTGATTATTGTTATTAAGTTTACCTGTTTTAGCTGGAGGTTTAACTATGTTAATTACAGATCGAAAATTTAATACTTCTTTTTTTGATCCTACAGGAGGAGGAGATGCTATTTTATTTCAACATATTTTT----------------------------------------------------------------------------------------------------------------------------------------------------------------------------------------------------------------------------------------------------------------------------------------------------------------------------------------------------------------------------------------------------------------------------------------------------------------------------------------------------------------------------------------------------------------------------------------------------------------------------------------------------------------------------------------------------------------------------------------------------------------------------------------------------------------------------------------------------------------------------------------------------------------------------------------------------------------------------------------------------------------------------------------------------------------------------------------------------------------------------------------------------------------------------------------------------------------------------------------------------------------------------------------------------------------------------------------------------------------------------------------------------------------------------------------------------------------------------------------------------------------------------------------------------------------------------------------------------------------------------------------------------------------------
>Mic_E119
GTATTGTATTTTATTCTTTCTGTTTGAGGAGGTCTTGTTGGTTTATCTTTAAGTGTGTTAATACGTTTTAATTTAAGAACACCT---TATTTTATTTTTAGTAGAGAATTTTATAATTGTATTGTAACTTTACATGCTTTATTTATGATTTTTTTTTTTGTCATGCCTATGACTGTTGGGGGATTTGGTAATTGAATTATTCCTTTACATTGCAAATTACCTGATATGGCTTTGCCTCGATTAAATAATTTAAGTTTTTGGTTATTATTTCCAGCTATTACTTTTATTTTATTATCATTTTTTCAAAATGTTTTACCTGGTACTGGATGAACTTTGTATCCTCCTTTATCTACT---TTTGGTTTACCCGAAAAGAGAACAGATTTTTTAATTTTTAGTTTACATGTTGCTGGGGTTAGATCTTTAGTTTCTTCTATAAAATTTATTGTTACT------TTTTTTTCTGCTAATCAAAGTTTTATTTCTTTAAGTTTATTTAGATGAAGTATTTTTTGTACAACTTGATTATTGTTATTAAGTTTACCTGTTTTAGCTGGAGGTTTAACTATGTTAATTACAGATCGAAAATTTAATACTTCTTTTTTTGATCCTACAGGAGGAGGAGATGCTATTTTATTTCAACATATTTTT----------------------------------------------------------------------------------------------------------------------------------------------------------------------------------------------------------------------------------------------------------------------------------------------------------------------------------------------------------------------------------------------------------------------------------------------------------------------------------------------------------------------------------------------------------------------------------------------------------------------------------------------------------------------------------------------------------------------------------------------------------------------------------------------------------------------------------------------------------------------------------------------------------------------------------------------------------------------------------------------------------------------------------------------------------------------------------------------------------------------------------------------------------------------------------------------------------------------------------------------------------------------------------------------------------------------------------------------------------------------------------------------------------------------------------------------------------------------------------------------------------------------------------------------------------------------------------------------------------------------------------------------------------------------
>Mic_S111
-------------------------------GTCTTAATGGTTTATCTTTAAGTGTTTTGATTCGTTTCAATCTAAGAACTCCA---TATTTTGTTTTTTCAAGAGAATTTTATAATTCAGTAGTTACATTACATGCTATTTTTATGATCTTTTTCTTTGTAATGCCAATGACAGTAGGAGGTTTTGGGAATTGGATAATTCCTTTACATTGTAATCTGCCTGATATGGCTTTACCTCGCTTAAATAATTTAAGTTTTTGATTATTATTTCCAGCATTAAGATTTGTTTTATTATCTTTTTTCCAGAAAGTTCTTCCAGGAACAGGATGAACTTTATATCCTCCTCTCTCAACT---TTCGGATTACCTGAAAAGAGTGTAGATTTCCTAATTTTTAGTCTTCATGTTGCAGGTGTTAGATCTCTTGTTTCTTCTATTAATTTTATAGTTACA------TTCTTTTCTTCAAATACTAGTTTTATTTCTTTAAGTCTTTTTAGTTGAAGAATTCTTTGTACTACTTGATTACTTTTATTAAGATTACCCGTGCTTGCTGGTGGTCTTACTATGTTAATTAGAGATCGAAATTTTAACACCTCATTTTTTGATCCAACCGGAGGTGGAGATGCTATTTTATTCCAACATATTTTT----------------------------------------------------------------------------------------------------------------------------------------------------------------------------------------------------------------------------------------------------------------------------------------------------------------------------------------------------------------------------------------------------------------------------------------------------------------------------------------------------------------------------------------------------------------------------------------------------------------------------------------------------------------------------------------------------------------------------------------------------------------------------------------------------------------------------------------------------------------------------------------------------------------------------------------------------------------------------------------------------------------------------------------------------------------------------------------------------------------------------------------------------------------------------------------------------------------------------------------------------------------------------------------------------------------------------------------------------------------------------------------------------------------------------------------------------------------------------------------------------------------------------------------------------------------------------------------------------------------------------------------------------------------------
>Mic_S113
---------------------------------CTTATTGGTTTATCTTTAAGTGGTTTGATTCGTTTCAATCTAAGAACTCCA---TATTTTGTTTTTTCAAGAGAATTTTATAATTCAGTAGTTACATTACATGCTATTTTTATGATCTTTTTCTTTGTAATGCCAATGACAGTAGGAGGTTTTGGGAATTGGATAATTCCTTTACATTGTAATCTGCCTGATATGGCTTTACCTCGCTTAAATAATTTAAGTTTTTGATTATTATTTCCAGCATTAAGATTTGTTTTATTATCTTTTTTCCAGAAAGTTCTTCCAGGAACAGGATGAACTTTATATCCTCCTCTCTCAACT---TTCGGATTACCTGAAAAGAGTGTAGATTTCCTAATTTTTAGTCTTCATGTTGCAGGTGTTAGATCTCTTGTTTCTTCTATTAATTTTATAGTTACA------TTCTTTTCTTCAAATACTAGTTTTATTTCTTTAAGTCTTTTTAGTTGAAGAATTCTTTGTACTACTTGATTACTTTTATTAAGATTACCCGTGCTTGCTGGTGGTCTTACTATGTTAATTAGAGATCGAAATTTTAACACCTCATTTTTTGATCCAACCGGAGGTGGAGATGCTATTTTATTCCAACATATTTTT----------------------------------------------------------------------------------------------------------------------------------------------------------------------------------------------------------------------------------------------------------------------------------------------------------------------------------------------------------------------------------------------------------------------------------------------------------------------------------------------------------------------------------------------------------------------------------------------------------------------------------------------------------------------------------------------------------------------------------------------------------------------------------------------------------------------------------------------------------------------------------------------------------------------------------------------------------------------------------------------------------------------------------------------------------------------------------------------------------------------------------------------------------------------------------------------------------------------------------------------------------------------------------------------------------------------------------------------------------------------------------------------------------------------------------------------------------------------------------------------------------------------------------------------------------------------------------------------------------------------------------------------------------------------
>Mic_S4_24g
ATTTTATATTTTATCTTATCTGTTTGAGGAGGTCTTATAGGATTGTCTTTAAGGGTGTTAATTCGTTTTAACTTAAGAACTCCT---TATTTTGTATTCAGTAGAGAATTTTATAATTCGGTTGTTACTTTACATGCTTTATTTATGATTTTTTTTTTTATTATGCCTATGACTGTTGGTGGTTTTGGAAATTGAATAATTCCTCTTCATTGTAAAATGCCTGATATGGCATTACCTCGGTTAAAAAATTTAAGTTTTTGACTTTTATTTCCAGCTTTAAGGTTTATTTTATTATCATTTTTCCAGAAAGTTTTACCTGGTACGGGTTGGACTTTGTATCCTCCTTTTTCTACA---TTTGGTTTACCTGAAAAGAGAGTGGATTTTTTAATTTTTAGATTACATGTAGCAGGAGTAAGTTCTCTTGTTTCTTCTATAAATTTTATAGTGACA------TTCTTTTCTTCAAAAAAAAGGTTTATTTCTTTAAGTCTTTTTAGGTGAAGAATTCTTTGTACTACATGGTTATTATTACTAAGATTACCTGTGTTAGCAGGTGGTCTTACAATGTTAATTAGGGATCGAAATTTTAATACATCTTTTTTTGATCCTACTGGGGGAGGAGATGCTATCTTGTTTCAACATATATTT----------------------------------------------------------------------------------------------------------------------------------------------------------------------------------------------------------------------------------------------------------------------------------------------------------------------------------------------------------------------------------------------------------------------------------------------------------------------------------------------------------------------------------------------------------------------------------------------------------------------------------------------------------------------------------------------------------------------------------------------------------------------------------------------------------------------------------------------------------------------------------------------------------------------------------------------------------------------------------------------------------------------------------------------------------------------------------------------------------------------------------------------------------------------------------------------------------------------------------------------------------------------------------------------------------------------------------------------------------------------------------------------------------------------------------------------------------------------------------------------------------------------------------------------------------------------------------------------------------------------------------------------------------------------
>Micart_B1
GTTTTATATTTTATTCTTTCTGTTTGAGGAGGTCTTGTAGGGTTATCTCTAAGTGTATTAATTCGTTTTAATTTAAGAACCCCT---TATTTTATTTTTAGAAGTGAATTTTATAAATGTATTGTAACTTTACATGCTTTATTTATGATTTTTTTTTTTGTTATGCCTATGACTGTTGGAGGTTTTGGTAATTGAATCATTCCTTTACACTGTAAATTGCCTGATATGGCTTTACCCCGATTGAATAATTTAAGTTTTTGATTATTATTTCCAGCTACTACTTTTATATTATTATCATTTTTTCAAAATGTTTTACCTGGTACGGGATGAACTTTGTATCCTCCTTTATCTACT---TTTGGTTTACCTGAAAAGAGAACTGATTTTTTAATTTTCAGTTTACATGTTGCTGGTATTAGTTCTTTAGTTTCTTCTATAAAATTTATTGTTACT------TTTTTTTCTGCTAATCAAAGTTTTATTTCTTTAAGTTTATTTAGATGAAGTATTTTTTGTACAACTTGGTTATTATTATTAAGTTTACCTGTTTTAGCTGGTGGTTTAACTATGTTAATTACAGATCGAAAATTTAATACTTCTTTTTTTGATCCTACAGGAGGTGGAGATGCTATTTTATTTCAACATATTTTT---ACTGCAGTAATTCTGGAGCTAATACGTGCAACTAAGCCTAGACCTTCATGGAATGGGCGCATTTATTAGATCAAAACCAA-CCACACTTC--GGTGTGTCCTTGTTGATGACTCTGGATAA-CTT--TGCTGATCGCATGGCCTTAGAGCCGGCGACGTATCTTTCAAATGTCTGCCCTATCAACTTACGATGGTAGGTGATATGCCTACCATGGTTGTAACGGGTAACGGGGAATCAGGGTTCGATTCCGGAGAGGGAGCCTGAGAAACGGCTACCACATCTAAGGAAGGCAGCAGGCGCGCAAATTACCCACTCCCGGCACGGGGAGGTAGTGACGAAAAATAACGATACGGAACTCTTTTGAGGCTCCGTAATTGGAATGAGTACAATTTAAATCCTTTAACGAGGATCCATTGGAGGGCAAGTCTGGTGCCAGCAGCCGCGGTAATTCCAGCTCCAATAGCGTATATTAAAGTTGTTGCAGTTAAAAAGCTCGTAGTTGGATCTGAGGACTAGAGATAATGG-TGCGATAA-CTTCGTTACTGTTATTTCTGCCTAAAAAGACAGTGCTAGGCATTGGTGCTCTTAATTGAGTGCTTTTGCTGCCTGTCAAGTTTACTTTGAAAAAATTAGAGTGCTCAAAGCAGGCGCTTTGCCTGAATAGTGGTGCATGGAATAATGGAATAAGATCTTCGGATCTATTTTGTTGGTTTTCGGAAGCCGAGGTAATGATTAAGAGAGACAGACGGGGGCATTCGTATTGTGGTGTTAGAGGTGAAATTCTTGGATCGCCGCAAG--ACGAACAACTGCGAAAGCATTTGCCAAGCATGTTTTCATTAATCAAGAACGAAAGTCAGAGGTTCGAAGACGATCAGATACCGTCCTAGTTCTGACCATAAACGATGCCAGCTGGCGATCCGCGGTGGTTGTTATTTTCGACCCCGCGGGCAGCCTCCGGGAAACCAAAGCCTTTGGGTTCCGGGGGAAGTATGATTGCAAAGTCGAAACTTAAAGGAATTGACGGAAGGGCACCACCAGGAGTGGAGCCTGCGGCTTAATTTGACTCAACACGGGAAAACTCACCCGGCCCGGACACTGTTAGGATTGACAGATTGAAAGCTCTTTCTCGATTCGGTGGGTGGTGGTGCATGGCCGTTCTTAGTTGGTGGAG-CGATTTGTCTGGTTAATTCCGATAACGAACGAGACTCTAGCCTGCTAAATAGTCGGGTCGTATTATTTAGCGACTTTATGACTTCTTAGAGGGACAAGCGGCAACTAGTCGCACGAGATTGAGCAATAACAGGTCTGTGATGCCCTTAGATGTTCGGGGCCGCACGCGCGCTACACTGAAGGGAACAACGAGTAGTTTTCCTGGCCCGAATGGGTCGGGTAACCTGTTGAATACCCTTCGTGACAGGGATCGGGGCTTGCAATTATTCCCCGTGAACGAGGAATTCCCAGTAAGCGCAAGTCATAAGCTTGCGTTGATTACGTCCCTGCCCTTTGTACACACCGCCCGTCGCTACTACCGATTGAATGTTCTGGTGAAATCATCAGAGTGGTGCCGATGGGGTGGTCTCCACTCCATTGGAAACTGC
>Micart_B2
GTTTTATATTTTATTCTTTCTGTTTGAGGAGGTCTTGTAGGGTTATCTTTAAGTGTATTAATTCGTTTTAATTTAAGAACCCCT---TATTTTATTTTTAGAAGTGAATTTTATAAATGTATTGTAACTTTACATGCTTTATTTATGATTTTTTTTTTTGTTATGCCTATGACTGTTGGAGGTTTTGGTAATTGAATCATTCCTTTACACTGTAAATTGCCTGATATGGCTTTACCCCGATTGAATAATTTAAGTTTTTGATTATTATTTCCAGCTACTACTTTTATATTATTATCATTTTTTCAAAATGTTTTACCTGGTACGGGATGAACTTTGTATCCTCCTTTATCTACT---TTTGGTTTACCTGAAAAGAGAACTGATTTTTTAATTTTCAGTTTACATGTTGCTGGTATTAGTTCTTTAGTTTCTTCTATAAAATTTATTGTTACT------TTTTTTTCTGCTAATCAAAGTTTTATTTCTTTAAGTTTATTTAGATGAAGTATTTTTTGTACAACTTGGTTATTATTATTAAGTTTACCTGTTTTAGCTGGTGGTTTAACTATGTTAATTACAGATCGAAAATTTAATACTTCTTTTTTTGATCCTACAGGAGGTGGAGATGCTATTTTATTTCAACATATTTTT---ACTGCAGTAATTCTGGAGCTAATACGTGCAACTAAGCCTAGACCTTCATGGAATGGGCGCATTTATTAGATCAAAACCAA-CCACACTTC--GGTGTGTCCTTGTTGATGACTCTGGATAA-CTT--TGCTGATCGCATGGCCTTAGAGCCGGCGACGTATCTTTCAAATGTCTGCCCTATCAACTTACGATGGTAGGTGATATGCCTACCATGGTTGTAACGGGTAACGGGGAATCAGGGTTCGATTCCGGAGAGGGAGCCTGAGAAACGGCTACCACATCTAAGGAAGGCAGCAGGCGCGCAAATTACCCACTCCCGGCACGGGGAGGTAGTGACGAAAAATAACGATACGGAACTCTTTTGAGGCTCCGTAATTGGAATGAGTACAATTTAAATCCTTTAACGAGGATCCATTGGAGGGCAAGTCTGGTGCCAGCAGCCGCGGTAATTCCAGCTCCAATAGCGTATATTAAAGTTGTTGCAGTTAAAAAGCTCGTAGTTGGATCTGAGGACTAGAGATAATGG-TGCGATAA-CTTCGTTACTGTTATTTCTGCCTAAAAAGACAGTGCTAGGCATTGGTGCTCTTAATTGAGTGCTTTTGCTGCCTGTCAAGTTTACTTTGAAAAAATTAGAGTGCTCAAAGCAGGCGCTTTGCCTGAATAGTGGTGCATGGAATAATGGAATAAGATCTTCGGATCTATTTTGTTGGTTTTCGGAAGCCGAGGTAATGATTAAGAGAGACAGACGGGGGCATTCGTATTGTGGTGTTAGAGGTGAAATTCTTGGATCGCCGCAAG--ACGAACAACTGCGAAAGCATTTGCCAAGCATGTTTTCATTAATCAAGAACGAAAGTCAGAGGTTCGAAGACGATCAGATACCGTCCTAGTTCTGACCATAAACGATGCCAGCTGGCGATCCGCGGTGGTTGTTATTTTCGACCCCGCGGGCAGCCTCCGGGAAACCAAAGCCTTTGGGTTCCGGGGGAAGTATGATTGCAAAGTCGAAACTTAAAGGAATTGACGGAAGGGCACCACCAGGAGTGGAGCCTGCGGCTTAATTTGACTCAACACGGGAAAACTCACCCGGCCCGGACACTGTTAGGATTGACAGATTGAAAGCTCTTTCTCGATTCGGTGGGTGGTGGTGCATGGCCGTTCTTAGTTGGTGGAG-CGATTTGTCTGGTTAATTCCGATAACGAACGAGACTCTAGCCTGCTAAATAGTCGGGTCGTATTATTTAGCGACTTTATGACTTCTTAGAGGGACAAGCGGCAACTAGTCGCACGAGATTGAGCAATAACAGGTCTGTGATGCCCTTAGATGTTCGGGGCCGCACGCGCGCTACACTGAAGGGAACAACGAGTAGTTTTCCTGGCCCGAATGGGTCGGGTAACCTGTTGAATACCCTTCGTGACAGGGATCGGGGCTTGCAATTATTCCCCGTGAACGAGGAATTCCCAGTAAGCGCAAGTCATAAGCTTGCGTTGATTACGTCCCTGCCCTTTGTACACACCGCCCGTCGCTACTACCGATTGAATGTTCTGGTGAAATCATCAGAGTGGTGCCGATGGGGTGGTCTCCACTCCATTGGAAACTGC
>Micbis_F20
---------------------------------------------------------------------------------------------------------------------------------------------------------------------------------------------------------------------------------------------------------------------------------------------------------------------------------------------------------------------------------------------------------------------------------------------------------------------------------------------------------------------------------------------------------------------------------------------------------------------------------------------------------------------------------ACTGCAGTAATTCTGGAGCTAATACGTGCAACTAAGCCCAGACCTTTACGGAATGGGCGCATTTATTAGATCAAAACCAA-CCACACTTC--GGTGTGTCCTTGTTGATGACTCTGGATAA-CTT--TGCTGATCGCATGGCCTTCGAGCCGGCGACGTATCTTTCAAATGTCTGCCCTATCAACTTACGATGGTAGGTGATATGCCTACCATGGTTGTAACGGGTAACGGGGAATCAGGGTTCGATTCCGGAGAGGGAGCCTGAGAAACGGCTACCACATCTAAGGAAGGCAGCAGGCGCGCAAATTACCCACTCCCGGCACGGGGAGGTAGTGACGAAAAATAACGATACGGAACTCTTTTGAGGCTCCGTAATTGGAATGAGTACAATTTAAATCCTTTAACGAGGATCCATTGGAGGGCAAGTCTGGTGCCAGCAGCCGCGGTAATTCCAGCTCCAATAGCGTATATTAAAGTTGTTGCAGTTAAAAAGCTCGTAGTTGGATCTGAGGACTAGAGATAATGG-TGCGATAA-CCTCGTTACTGTTATTTCTGCCTAAAAAGACAGTGCTAGGCATTGGTGCTCTTAATTGAGTGCTTTTGCTGCCTGTCAAGTTTACTTTGAAAAAATTAGAGTGCTCAAAGCAGGCGCTTTGCCTGAATAGTGGTGCATGGAATAATGGAATAAGATCTTCGGATCTATTTTGTTGGTTTTCGGAAGCCGAGGTAATGATTAAGAGAGACAGACGGGGGCATTCGTATTGTGGTGTTAGAGGTGAAATTCTTGGATCGCCGCAAG--ACGAACAACTGCGAAAGCATTTGCCAAGCATGTTTTCATTAATCAAGAACGAAAGTCAGAGGTTCGAAGACGATCAGATACCGTCCTAGTTCTGACCATAAACGATGCCAGCTGGCGATCCGCGGTGGTTGTTATTTTCGACCCCGCGGGCAGCCTCCGGGAAACCAAAGCCTTTGGGTTCCGGGGGAAGTATGATTGCAAAGTCGAAACTTAAAGGAATTGACGGAAGGGCACCACCAGGAGTGGAGCCTGCGGCTTAATTTGACTCAACACGGGAAAACTCACCCGGCCCGGACACTGTTAGGATTGACAGATTGAAAGCTCTTTCTCGATTCGGTGGGTGGTGGTGCATGGCCGTTCTTAGTTGGTGGAG-CGATTTGTCTGGTTAATTCCGATAACGAACGAGACTCTAGCCTGCTAAATAGTCGGGTCGTATAATTTAGCGACTTTATGACTTCTTAGAGGGACAAGCGGCAACTAGTCGCACGAGATTGAGCAATAACAGGTCTGTGATGCCCTTAGATGTTCGGGGCCGCACGCGCGCTACACTGAAGGGAACAACGAGTAGTTTTCCTGGCCCGAATGGGTCGGGTAACCTGTTGAATACCCTTCGTGACAGGGATCGGGGCTTGCAATTATTCCCCGTGAACGAGGAATTCCCAGTAAGCGCAAGTCATAAGCTTGCGTTGATTACGTCCCTGCCCTTTGTACACACCGCCCGTCGCTACTACCGATTGAATGTTCTGGTGAAATCATCAGAGTGGTGCCGATGGGGTGGTCTCCACTCCATTGGAAACTGC
>Micbis_F21
---------------------------------------------------------------------------------------------------------------------------------------------------------------------------------------------------------------------------------------------------------------------------------------------------------------------------------------------------------------------------------------------------------------------------------------------------------------------------------------------------------------------------------------------------------------------------------------------------------------------------------------------------------------------------------ACTGCAGTAATTCTGGAGCTAATACGTGCAACTAAGCCCAGACCTTTACGGAATGGGCGCATTTATTAGATCAAAACCAA-CCACACTTC--GGTGTGTCCTTGTTGATGACTCTGGATAA-CTT--TGCTGATCGCATGGCCTTCGAGCCGGCGACGTATCTTTCAAATGTCTGCCCTATCAACTTACGATGGTAGGTGATATGCCTACCATGGTTGTAACGGGTAACGGGGAATCAGGGTTCGATTCCGGAGAGGGAGCCTGAGAAACGGCTACCACATCTAAGGAAGGCAGCAGGCGCGCAAATTACCCACTCCCGGCACGGGGAGGTAGTGACGAAAAATAACGATACGGAACTCTTTTGAGGCTCCGTAATTGGAATGAGTACAATTTAAATCCTTTAACGAGGATCCATTGGAGGGCAAGTCTGGTGCCAGCAGCCGCGGTAATTCCAGCTCCAATAGCGTATATTAAAGTTGTTGCAGTTAAAAAGCTCGTAGTTGGATCTGAGGACTAGAGATAATGG-TGCGATAA-CCTCGTTACTGTTATTTCTGCCTAAAAAGACAGTGCTAGGCATTGGTGCTCTTAATTGAGTGCTTTTGCTGCCTGTCAAGTTTACTTTGAAAAAATTAGAGTGCTCAAAGCAGGCGCTTTGCCTGAATAGTGGTGCATGGAATAATGGAATAAGATCTTCGGATCTATTTTGTTGGTTTTCGGAAGCCGAGGTAATGATTAAGAGAGACAGACGGGGGCATTCGTATTGTGGTGTTAGAGGTGAAATTCTTGGATCGCCGCAAG--ACGAACAACTGCGAAAGCATTTGCCAAGCATGTTTTCATTAATCAAGAACGAAAGTCAGAGGTTCGAAGACGATCAGATACCGTCCTAGTTCTGACCATAAACGATGCCAGCTGGCGATCCGCGGTGGTTGTTATTTTCGACCCCGCGGGCAGCCTCCGGGAAACCAAAGCCTTTGGGTTCCGGGGGAAGTATGATTGCAAAGTCGAAACTTAAAGGAATTGACGGAAGGGCACCACCAGGAGTGGAGCCTGCGGCTTAATTTGACTCAACACGGGAAAACTCACCCGGCCCGGACACTGTTAGGATTGACAGATTGAAAGCTCTTTCTCGATTCGGTGGGTGGTGGTGCATGGCCGTTCTTAGTTGGTGGAG-CGATTTGTCTGGTTAATTCCGATAACGAACGAGACTCTAGCCTGCTAAATAGTCGGGTCGTATAATTTAGCGACTTTATGACTTCTTAGAGGGACAAGCGGCAACTAGTCGCACGAGATTGAGCAATAACAGGTCTGTGATGCCCTTAGATGTTCGGGGCCGCACGCGCGCTACACTGAAGGGAACAACGAGTAGTTTTCCTGGCCCGAATGGGTCGGGTAACCTGTTGAATACCCTTCGTGACAGGGATCGGGGCTTGCAATTATTCCCCGTGAACGAGGAATTCCCAGTAAGCGCAAGTCATAAGCTTGCGTTGATTACGTCCCTGCCCTTTGTACACACCGCCCGTCGCTACTACCGATTGAATGTTCTGGTGAAATCATCAGAGTGGTGCCGATGGGGTGGTCTCCACTCCATTGGAAACTGC
>Micbis_F22
---------------------------------------------------------------------------------------------------------------------------------------------------------------------------------------------------------------------------------------------------------------------------------------------------------------------------------------------------------------------------------------------------------------------------------------------------------------------------------------------------------------------------------------------------------------------------------------------------------------------------------------------------------------------------------ACTGCAGTAATTCTGGAGCTAATACGTGCAACTAAGCCCAGACCTTTACGGAATGGGCGCATTTATTAGATCAAAACCAA-CCACACTTC--GGTGTGTCCTTGTTGATGACTCTGGATAA-CTT--TGCTGATCGCATGGCCTTCGAGCCGGCGACGTATCTTTCAAATGTCTGCCCTATCAACTTACGATGGTAGGTGATATGCCTACCATGGTTGTAACGGGTAACGGGGAATCAGGGTTCGATTCCGGAGAGGGAGCCTGAGAAACGGCTACCACATCTAAGGAAGGCAGCAGGCGCGCAAATTACCCACTCCCGGCACGGGGAGGTAGTGACGAAAAATAACGATACGGAACTCTTTTGAGGCTCCGTAATTGGAATGAGTACAATTTAAATCCTTTAACGAGGATCCATTGGAGGGCAAGTCTGGTGCCAGCAGCCGCGGTAATTCCAGCTCCAATAGCGTATATTAAAGTTGTTGCAGTTAAAAAGCTCGTAGTTGGATCTGAGGACTAGAGATAATGG-TGCGATAA-CCTCGTTACTGTTATTTCTGCCTAAAAAGACAGTGCTAGGCATTGGTGCTCTTAATTGAGTGCTTTTGCTGCCTGTCAAGTTTACTTTGAAAAAATTAGAGTGCTCAAAGCAGGCGCTTTGCCTGAATAGTGGTGCATGGAATAATGGAATAAGATCTTCGGATCTATTTTGTTGGTTTTCGGAAGCCGAGGTAATGATTAAGAGAGACAGACGGGGGCATTCGTATTGTGGTGTTAGAGGTGAAATTCTTGGATCGCCGCAAG--ACGAACAACTGCGAAAGCATTTGCCAAGCATGTTTTCATTAATCAAGAACGAAAGTCAGAGGTTCGAAGACGATCAGATACCGTCCTAGTTCTGACCATAAACGATGCCAGCTGGCGATCCGCGGTGGTTGTTATTTTCGACCCCGCGGGCAGCCTCCGGGAAACCAAAGCCTTTGGGTTCCGGGGGAAGTATGATTGCAAAGTCGAAACTTAAAGGAATTGACGGAAGGGCACCACCAGGAGTGGAGCCTGCGGCTTAATTTGACTCAACACGGGAAAACTCACCCGGCCCGGACACTGTTAGGATTGACAGATTGAAAGCTCTTTCTCGATTCGGTGGGTGGTGGTGCATGGCCGTTCTTAGTTGGTGGAG-CGATTTGTCTGGTTAATTCCGATAACGAACGAGACTCTAGCCTGCTAAATAGTCGGGTCGTATAATTTAGCGACTTTATGACTTCTTAGAGGGACAAGCGGCAACTAGTCGCACGAGATTGAGCAATAACAGGTCTGTGATGCCCTTAGATGTTCGGGGCCGCACGCGCGCTACACTGAAGGGAACAACGAGTAGTTTTCCTGGCCCGAATGGGTCGGGTAACCTGTTGAATACCCTTCGTGACAGGGATCGGGGCTTGCAATTATTCCCCGTGAACGAGGAATTCCCAGTAAGCGCAAGTCATAAGCTTGCGTTGATTACGTCCCTGCCCTTTGTACACACCGCCCGTCGCTACTACCGATTGAATGTTCTGGTGAAATCATCAGAGTGGTGCCGATGGGGTGGTCTCCACTCCATTGGAAACTGC
>Micbis_F24
---------------------------------------------------------------------------------------------------------------------------------------------------------------------------------------------------------------------------------------------------------------------------------------------------------------------------------------------------------------------------------------------------------------------------------------------------------------------------------------------------------------------------------------------------------------------------------------------------------------------------------------------------------------------------------ACTGCAGTAATTCTGGAGCTAATACGTGCAACTAAGCCCAGACCTTTACGGAATGGGCGCATTTATTAGATCAAAACCAA-CCACACTTC--GGTGTGTCCTTGTTGATGACTCTGGATAA-CTT--TGCTGATCGCATGGCCTTCGAGCCGGCGACGTATCTTTCAAATGTCTGCCCTATCAACTTACGATGGTAGGTGATATGCCTACCATGGTTGTAACGGGTAACGGGGAATCAGGGTTCGATTCCGGAGAGGGAGCCTGAGAAACGGCTACCACATCTAAGGAAGGCAGCAGGCGCGCAAATTACCCACTCCCGGCACGGGGAGGTAGTGACGAAAAATAACGATACGGAACTCTTTTGAGGCTCCGTAATTGGAATGAGTACAATTTAAATCCTTTAACGAGGATCCATTGGAGGGCAAGTCTGGTGCCAGCAGCCGCGGTAATTCCAGCTCCAATAGCGTATATTAAAGTTGTTGCAGTTAAAAAGCTCGTAGTTGGATCTGAGGACTAGAGATAATGG-TGCGATAA-CCTCGTTACTGTTATTTCTGCCTAAAAAGACAGTGCTAGGCATTGGTGCTCTTAATTGAGTGCTTTTGCTGCCTGTCAAGTTTACTTTGAAAAAATTAGAGTGCTCAAAGCAGGCGCTTTGCCTGAATAGTGGTGCATGGAATAATGGAATAAGATCTTCGGATCTATTTTGTTGGTTTTCGGAAGCCGAGGTAATGATTAAGAGAGACAGACGGGGGCATTCGTATTGTGGTGTTAGAGGTGAAATTCTTGGATCGCCGCAAG--ACGAACAACTGCGAAAGCATTTGCCAAGCATGTTTTCATTAATCAAGAACGAAAGTCAGAGGTTCGAAGACGATCAGATACCGTCCTAGTTCTGACCATAAACGATGCCAGCTGGCGATCCGCGGTGGTTGTTATTTTCGACCCCGCGGGCAGCCTCCGGGAAACCAAAGCCTTTGGGTTCCGGGGGAAGTATGATTGCAAAGTCGAAACTTAAAGGAATTGACGGAAGGGCACCACCAGGAGTGGAGCCTGCGGCTTAATTTGACTCAACACGGGAAAACTCACCCGGCCCGGACACTGTTAGGATTGACAGATTGAAAGCTCTTTCTCGATTCGGTGGGTGGTGGTGCATGGCCGTTCTTAGTTGGTGGAG-CGATTTGTCTGGTTAATTCCGATAACGAACGAGACTCTAGCCTGCTAAATAGTCGGGTCGTATAATTTAGCGACTTTATGACTTCTTAGAGGGACAAGCGGCAACTAGTCGCACGAGATTGAGCAATAACAGGTCTGTGATGCCCTTAGATGTTCGGGGCCGCACGCGCGCTACACTGAAGGGAACAACGAGTAGTTTTCCTGGCCCGAATGGGTCGGGTAACCTGTTGAATACCCTTCGTGACAGGGATCGGGGCTTGCAATTATTCCCCGTGAACGAGGAATTCCCAGTAAGCGCAAGTCATAAGCTTGCGTTGATTACGTCCCTGCCCTTTGTACACACCGCCCGTCGCTACTACCGATTGAATGTTCTGGTGAAATCATCAGAGTGGTGCCGATGGGGTGGTCTCCACTCCATTGGAAACTGC
>Micbis_F25
---------------------------------------------------------------------------------------------------------------------------------------------------------------------------------------------------------------------------------------------------------------------------------------------------------------------------------------------------------------------------------------------------------------------------------------------------------------------------------------------------------------------------------------------------------------------------------------------------------------------------------------------------------------------------------ACTGCAGTAATTCTGGAGCTAATACGTGCAACTAAGCCCAGACCTTTACGGAATGGGCGCATTTATTAGATCAAAACCAA-CCACACTTC--GGTGTGTCCTTGTTGATGACTCTGGATAA-CTT--TGCTGATCGCATGGCCTTCGAGCCGGCGACGTATCTTTCAAATGTCTGCCCTATCAACTTACGATGGTAGGTGATATGCCTACCATGGTTGTAACGGGTAACGGGGAATCAGGGTTCGATTCCGGAGAGGGAGCCTGAGAAACGGCTACCACATCTAAGGAAGGCAGCAGGCGCGCAAATTACCCACTCCCGGCACGGGGAGGTAGTGACGAAAAATAACGATACGGAACTCTTTTGAGGCTCCGTAATTGGAATGAGTACAATTTAAATCCTTTAACGAGGATCCATTGGAGGGCAAGTCTGGTGCCAGCAGCCGCGGTAATTCCAGCTCCAATAGCGTATATTAAAGTTGTTGCAGTTAAAAAGCTCGTAGTTGGATCTGAGGACTAGAGATAATGG-TGCGATAA-CCTCGTTACTGTTATTTCTGCCTAAAAAGACAGTGCTAGGCATTGGTGCTCTTAATTGAGTGCTTTTGCTGCCTGTCAAGTTTACTTTGAAAAAATTAGAGTGCTCAAAGCAGGCGCTTTGCCTGAATAGTGGTGCATGGAATAATGGAATAAGATCTTCGGATCTATTTTGTTGGTTTTCGGAAGCCGAGGTAATGATTAAGAGAGACAGACGGGGGCATTCGTATTGTGGTGTTAGAGGTGAAATTCTTGGATCGCCGCAAG--ACGAACAACTGCGAAAGCATTTGCCAAGCATGTTTTCATTAATCAAGAACGAAAGTCAGAGGTTCGAAGACGATCAGATACCGTCCTAGTTCTGACCATAAACGATGCCAGCTGGCGATCCGCGGTGGTTGTTATTTTCGACCCCGCGGGCAGCCTCCGGGAAACCAAAGCCTTTGGGTTCCGGGGGAAGTATGATTGCAAAGTCGAAACTTAAAGGAATTGACGGAAGGGCACCACCAGGAGTGGAGCCTGCGGCTTAATTTGACTCAACACGGGAAAACTCACCCGGCCCGGACACTGTTAGGATTGACAGATTGAAAGCTCTTTCTCGATTCGGTGGGTGGTGGTGCATGGCCGTTCTTAGTTGGTGGAG-CGATTTGTCTGGTTAATTCCGATAACGAACGAGACTCTAGCCTGCTAAATAGTCGGGTCGTATAATTTAGCGACTTTATGACTTCTTAGAGGGACAAGCGGCAACTAGTCGCACGAGATTGAGCAATAACAGGTCTGTGATGCCCTTAGATGTTCGGGGCCGCACGCGCGCTACACTGAAGGGAACAACGAGTAGTTTTCCTGGCCCGAATGGGTCGGGTAACCTGTTGAATACCCTTCGTGACAGGGATCGGGGCTTGCAATTATTCCCCGTGAACGAGGAATTCCCAGTAAGCGCAAGTCATAAGCTTGCGTTGATTACGTCCCTGCCCTTTGTACACACCGCCCGTCGCTACTACCGATTGAATGTTCTGGTGAAATCATCAGAGTGGTGCCGATGGGGTGGTCTCCACTCCATTGGAAACTGC
>Micbis_F29
---------------------------------------------------------------------------------------------------------------------------------------------------------------------------------------------------------------------------------------------------------------------------------------------------------------------------------------------------------------------------------------------------------------------------------------------------------------------------------------------------------------------------------------------------------------------------------------------------------------------------------------------------------------------------------ACTGCAGTAATTCTGGAGCTAATACGTGCAACTAAGCCCAGACCTTTACGGAATGGGCGCATTTATTAGATCAAAACCAA-CCACACTTC--GGTGTGTCCTTGTTGATGACTCTGGATAA-CTT--TGCTGATCGCATGGCCTTCGAGCCGGCGACGTATCTTTCAAATGTCTGCCCTATCAACTTACGATGGTAGGTGATATGCCTACCATGGTTGTAACGGGTAACGGGGAATCAGGGTTCGATTCCGGAGAGGGAGCCTGAGAAACGGCTACCACATCTAAGGAAGGCAGCAGGCGCGCAAATTACCCACTCCCGGCACGGGGAGGTAGTGACGAAAAATAACGATACGGAACTCTTTTGAGGCTCCGTAATTGGAATGAGTACAATTTAAATCCTTTAACGAGGATCCATTGGAGGGCAAGTCTGGTGCCAGCAGCCGCGGTAATTCCAGCTCCAATAGCGTATATTAAAGTTGTTGCAGTTAAAAAGCTCGTAGTTGGATCTGAGGACTAGAGATAATGG-TGCGATAA-CCTCGTTACTGTTATTTCTGCCTAAAAAGACAGTGCTAGGCATTGGTGCTCTTAATTGAGTGCTTTTGCTGCCTGTCAAGTTTACTTTGAAAAAATTAGAGTGCTCAAAGCAGGCGCTTTGCCTGAATAGTGGTGCATGGAATAATGGAATAAGATCTTCGGATCTATTTTGTTGGTTTTCGGAAGCCGAGGTAATGATTAAGAGAGACAGACGGGGGCATTCGTATTGTGGTGTTAGAGGTGAAATTCTTGGATCGCCGCAAG--ACGAACAACTGCGAAAGCATTTGCCAAGCATGTTTTCATTAATCAAGAACGAAAGTCAGAGGTTCGAAGACGATCAGATACCGTCCTAGTTCTGACCATAAACGATGCCAGCTGGCGATCCGCGGTGGTTGTTATTTTCGACCCCGCGGGCAGCCTCCGGGAAACCAAAGCCTTTGGGTTCCGGGGGAAGTATGATTGCAAAGTCGAAACTTAAAGGAATTGACGGAAGGGCACCACCAGGAGTGGAGCCTGCGGCTTAATTTGACTCAACACGGGAAAACTCACCCGGCCCGGACACTGTTAGGATTGACAGATTGAAAGCTCTTTCTCGATTCGGTGGGTGGTGGTGCATGGCCGTTCTTAGTTGGTGGAG-CGATTTGTCTGGTTAATTCCGATAACGAACGAGACTCTAGCCTGCTAAATAGTCGGGTCGTATAATTTAGCGACTTTATGACTTCTTAGAGGGACAAGCGGCAACTAGTCGCACGAGATTGAGCAATAACAGGTCTGTGATGCCCTTAGATGTTCGGGGCCGCACGCGCGCTACACTGAAGGGAACAACGAGTAGTTTTCCTGGCCCGAATGGGTCGGGTAACCTGTTGAATACCCTTCGTGACAGGGATCGGGGCTTGCAATTATTCCCCGTGAACGAGGAATTCCCAGTAAGCGCAAGTCATAAGCTTGCGTTGATTACGTCCCTGCCCTTTGTACACACCGCCCGTCGCTACTACCGATTGAATGTTCTGGTGAAATCATCAGAGTGGTGCCGATGGGGTGGTCTCCACTCCATTGGAAACTGC
>Micbis_F4
---------------------------------------------------------------------------------------------------------------------------------------------------------------------------------------------------------------------------------------------------------------------------------------------------------------------------------------------------------------------------------------------------------------------------------------------------------------------------------------------------------------------------------------------------------------------------------------------------------------------------------------------------------------------------------ACTGCAGTAATTCTGGAGCTAATACGTGCAACTAAGCCCAGACCTTTACGGAATGGGCGCATTTATTAGATCAAAACCAA-CCACACTTC--GGTGTGTCCTTGTTGATGACTCTGGATAA-CTT--TGCTGATCGCATGGCCTTCGAGCCGGCGACGTATCTTTCAAATGTCTGCCCTATCAACTTACGATGGTAGGTGATATGCCTACCATGGTTGTAACGGGTAACGGGGAATCAGGGTTCGATTCCGGAGAGGGAGCCTGAGAAACGGCTACCACATCTAAGGAAGGCAGCAGGCGCGCAAATTACCCACTCCCGGCACGGGGAGGTAGTGACGAAAAATAACGATACGGAACTCTTTTGAGGCTCCGTAATTGGAATGAGTACAATTTAAATCCTTTAACGAGGATCCATTGGAGGGCAAGTCTGGTGCCAGCAGCCGCGGTAATTCCAGCTCCAATAGCGTATATTAAAGTTGTTGCAGTTAAAAAGCTCGTAGTTGGATCTGAGGACTAGAGATAATGG-TGCGATAA-CCTCGTTACTGTTATTTCTGCCTAAAAAGACAGTGCTAGGCATTGGTGCTCTTAATTGAGTGCTTTTGCTGCCTGTCAAGTTTACTTTGAAAAAATTAGAGTGCTCAAAGCAGGCGCTTTGCCTGAATAGTGGTGCATGGAATAATGGAATAAGATCTTCGGATCTATTTTGTTGGTTTTCGGAAGCCGAGGTAATGATTAAGAGAGACAGACGGGGGCATTCGTATTGTGGTGTTAGAGGTGAAATTCTTGGATCGCCGCAAG--ACGAACAACTGCGAAAGCATTTGCCAAGCATGTTTTCATTAATCAAGAACGAAAGTCAGAGGTTCGAAGACGATCAGATACCGTCCTAGTTCTGACCATAAACGATGCCAGCTGGCGATCCGCGGTGGTTGTTATTTTCGACCCCGCGGGCAGCCTCCGGGAAACCAAAGCCTTTGGGTTCCGGGGGAAGTATGATTGCAAAGTCGAAACTTAAAGGAATTGACGGAAGGGCACCACCAGGAGTGGAGCCTGCGGCTTAATTTGACTCAACACGGGAAAACTCACCCGGCCCGGACACTGTTAGGATTGACAGATTGAAAGCTCTTTCTCGATTCGGTGGGTGGTGGTGCATGGCCGTTCTTAGTTGGTGGAG-CGATTTGTCTGGTTAATTCCGATAACGAACGAGACTCTAGCCTGCTAAATAGTCGGGTCGTATAATTTAGCGACTTTATGACTTCTTAGAGGGACAAGCGGCAACTAGTCGCACGAGATTGAGCAATAACAGGTCTGTGATGCCCTTAGATGTTCGGGGCCGCACGCGCGCTACACTGAAGGGAACAACGAGTAGTTTTCCTGGCCCGAATGGGTCGGGTAACCTGTTGAATACCCTTCGTGACAGGGATCGGGGCTTGCAATTATTCCCCGTGAACGAGGAATTCCCAGTAAGCGCAAGTCATAAGCTTGCGTTGATTACGTCCCTGCCCTTTGTACACACCGCCCGTCGCTACTACCGATTGAATGTTCTGGTGAAATCATCAGAGTGGTGCCGATGGGGTGGTCTCCACTCCATTGGAAACTGC
>Micbis_F5
---------------------------------------------------------------------------------------------------------------------------------------------------------------------------------------------------------------------------------------------------------------------------------------------------------------------------------------------------------------------------------------------------------------------------------------------------------------------------------------------------------------------------------------------------------------------------------------------------------------------------------------------------------------------------------ACTGCAGTAATTCTGGAGCTAATACGTGCAACTAAGCCCAGACCTTTACGGAATGGGCGCATTTATTAGATCAAAACCAA-CCACACTTC--GGTGTGTCCTTGTTGATGACTCTGGATAA-CTT--TGCTGATCGCATGGCCTTCGAGCCGGCGACGTATCTTTCAAATGTCTGCCCTATCAACTTACGATGGTAGGTGATATGCCTACCATGGTTGTAACGGGTAACGGGGAATCAGGGTTCGATTCCGGAGAGGGAGCCTGAGAAACGGCTACCACATCTAAGGAAGGCAGCAGGCGCGCAAATTACCCACTCCCGGCACGGGGAGGTAGTGACGAAAAATAACGATACGGAACTCTTTTGAGGCTCCGTAATTGGAATGAGTACAATTTAAATCCTTTAACGAGGATCCATTGGAGGGCAAGTCTGGTGCCAGCAGCCGCGGTAATTCCAGCTCCAATAGCGTATATTAAAGTTGTTGCAGTTAAAAAGCTCGTAGTTGGATCTGAGGACTAGAGATAATGG-TGCGATAA-CCTCGTTACTGTTATTTCTGCCTAAAAAGACAGTGCTAGGCATTGGTGCTCTTAATTGAGTGCTTTTGCTGCCTGTCAAGTTTACTTTGAAAAAATTAGAGTGCTCAAAGCAGGCGCTTTGCCTGAATAGTGGTGCATGGAATAATGGAATAAGATCTTCGGATCTATTTTGTTGGTTTTCGGAAGCCGAGGTAATGATTAAGAGAGACAGACGGGGGCATTCGTATTGTGGTGTTAGAGGTGAAATTCTTGGATCGCCGCAAG--ACGAACAACTGCGAAAGCATTTGCCAAGCATGTTTTCATTAATCAAGAACGAAAGTCAGAGGTTCGAAGACGATCAGATACCGTCCTAGTTCTGACCATAAACGATGCCAGCTGGCGATCCGCGGTGGTTGTTATTTTCGACCCCGCGGGCAGCCTCCGGGAAACCAAAGCCTTTGGGTTCCGGGGGAAGTATGATTGCAAAGTCGAAACTTAAAGGAATTGACGGAAGGGCACCACCAGGAGTGGAGCCTGCGGCTTAATTTGACTCAACACGGGAAAACTCACCCGGCCCGGACACTGTTAGGATTGACAGATTGAAAGCTCTTTCTCGATTCGGTGGGTGGTGGTGCATGGCCGTTCTTAGTTGGTGGAG-CGATTTGTCTGGTTAATTCCGATAACGAACGAGACTCTAGCCTGCTAAATAGTCGGGTCGTATAATTTAGCGACTTTATGACTTCTTAGAGGGACAAGCGGCAACTAGTCGCACGAGATTGAGCAATAACAGGTCTGTGATGCCCTTAGATGTTCGGGGCCGCACGCGCGCTACACTGAAGGGAACAACGAGTAGTTTTCCTGGCCCGAATGGGTCGGGTAACCTGTTGAATACCCTTCGTGACAGGGATCGGGGCTTGCAATTATTCCCCGTGAACGAGGAATTCCCAGTAAGCGCAAGTCATAAGCTTGCGTTGATTACGTCCCTGCCCTTTGTACACACCGCCCGTCGCTACTACCGATTGAATGTTCTGGTGAAATCATCAGAGTGGTGCCGATGGGGTGGTCTCCACTCCATTGGAAACTGC
>Micbis_F6
---------------------------------------------------------------------------------------------------------------------------------------------------------------------------------------------------------------------------------------------------------------------------------------------------------------------------------------------------------------------------------------------------------------------------------------------------------------------------------------------------------------------------------------------------------------------------------------------------------------------------------------------------------------------------------ACTGCAGTAATTCTGGAGCTAATACGTGCAACTAAGCCCAGACCTTTACGGAATGGGCGCATTTATTAGATCAAAACCAA-CCACACTTC--GGTGTGTCCTTGTTGATGACTCTGGATAA-CTT--TGCTGATCGCATGGCCTTCGAGCCGGCGACGTATCTTTCAAATGTCTGCCCTATCAACTTACGATGGTAGGTGATATGCCTACCATGGTTGTAACGGGTAACGGGGAATCAGGGTTCGATTCCGGAGAGGGAGCCTGAGAAACGGCTACCACATCTAAGGAAGGCAGCAGGCGCGCAAATTACCCACTCCCGGCACGGGGAGGTAGTGACGAAAAATAACGATACGGAACTCTTTTGAGGCTCCGTAATTGGAATGAGTACAATTTAAATCCTTTAACGAGGATCCATTGGAGGGCAAGTCTGGTGCCAGCAGCCGCGGTAATTCCAGCTCCAATAGCGTATATTAAAGTTGTTGCAGTTAAAAAGCTCGTAGTTGGATCTGAGGACTAGAGATAATGG-TGCGATAA-CCTCGTTACTGTTATTTCTGCCTAAAAAGACAGTGCTAGGCATTGGTGCTCTTAATTGAGTGCTTTTGCTGCCTGTCAAGTTTACTTTGAAAAAATTAGAGTGCTCAAAGCAGGCGCTTTGCCTGAATAGTGGTGCATGGAATAATGGAATAAGATCTTCGGATCTATTTTGTTGGTTTTCGGAAGCCGAGGTAATGATTAAGAGAGACAGACGGGGGCATTCGTATTGTGGTGTTAGAGGTGAAATTCTTGGATCGCCGCAAG--ACGAACAACTGCGAAAGCATTTGCCAAGCATGTTTTCATTAATCAAGAACGAAAGTCAGAGGTTCGAAGACGATCAGATACCGTCCTAGTTCTGACCATAAACGATGCCAGCTGGCGATCCGCGGTGGTTGTTATTTTCGACCCCGCGGGCAGCCTCCGGGAAACCAAAGCCTTTGGGTTCCGGGGGAAGTATGATTGCAAAGTCGAAACTTAAAGGAATTGACGGAAGGGCACCACCAGGAGTGGAGCCTGCGGCTTAATTTGACTCAACACGGGAAAACTCACCCGGCCCGGACACTGTTAGGATTGACAGATTGAAAGCTCTTTCTCGATTCGGTGGGTGGTGGTGCATGGCCGTTCTTAGTTGGTGGAG-CGATTTGTCTGGTTAATTCCGATAACGAACGAGACTCTAGCCTGCTAAATAGTCGGGTCGTATAATTTAGCGACTTTATGACTTCTTAGAGGGACAAGCGGCAACTAGTCGCACGAGATTGAGCAATAACAGGTCTGTGATGCCCTTAGATGTTCGGGGCCGCACGCGCGCTACACTGAAGGGAACAACGAGTAGTTTTCCTGGCCCGAATGGGTCGGGTAACCTGTTGAATACCCTTCGTGACAGGGATCGGGGCTTGCAATTATTCCCCGTGAACGAGGAATTCCCAGTAAGCGCAAGTCATAAGCTTGCGTTGATTACGTCCCTGCCCTTTGTACACACCGCCCGTCGCTACTACCGATTGAATGTTCTGGTGAAATCATCAGAGTGGTGCCGATGGGGTGGTCTCCACTCCATTGGAAACTGC
>Micbis_G22
---------------------------------------------------------------------------------------------------------------------------------------------------------------------------------------------------------------------------------------------------------------------------------------------------------------------------------------------------------------------------------------------------------------------------------------------------------------------------------------------------------------------------------------------------------------------------------------------------------------------------------------------------------------------------------ACTGCAGTAATTCTGGAGCTAATACGTGCAACTAAGCCCAGACCTTTACGGAATGGGCGCATTTATTAGATCAAAACCAA-CCACACTTC--GGTGTGTCCTTGTTGATGACTCTGGATAA-CTT--TGCTGATCGCATGGCCTTCGAGCCGGCGACGTATCTTTCAAATGTCTGCCCTATCAACTTACGATGGTAGGTGATATGCCTACCATGGTTGTAACGGGTAACGGGGAATCAGGGTTCGATTCCGGAGAGGGAGCCTGAGAAACGGCTACCACATCTAAGGAAGGCAGCAGGCGCGCAAATTACCCACTCCCGGCACGGGGAGGTAGTGACGAAAAATAACGATACGGAACTCTTTTGAGGCTCCGTAATTGGAATGAGTACAATTTAAATCCTTTAACGAGGATCCATTGGAGGGCAAGTCTGGTGCCAGCAGCCGCGGTAATTCCAGCTCCAATAGCGTATATTAAAGTTGTTGCAGTTAAAAAGCTCGTAGTTGGATCTGAGGACTAGAGATAATGG-TGCGATAA-CCTCGTTACTGTTATTTCTGCCTAAAAAGACAGTGCTAGGCATTGGTGCTCTTAATTGAGTGCTTTTGCTGCCTGTCAAGTTTACTTTGAAAAAATTAGAGTGCTCAAAGCAGGCGCTTTGCCTGAATAGTGGTGCATGGAATAATGGAATAAGATCTTCGGATCTATTTTGTTGGTTTTCGGAAGCCGAGGTAATGATTAAGAGAGACAGACGGGGGCATTCGTATTGTGGTGTTAGAGGTGAAATTCTTGGATCGCCGCAAG--ACGAACAACTGCGAAAGCATTTGCCAAGCATGTTTTCATTAATCAAGAACGAAAGTCAGAGGTTCGAAGACGATCAGATACCGTCCTAGTTCTGACCATAAACGATGCCAGCTGGCGATCCGCGGTGGTTGTTATTTTCGACCCCGCGGGCAGCCTCCGGGAAACCAAAGCCTTTGGGTTCCGGGGGAAGTATGATTGCAAAGTCGAAACTTAAAGGAATTGACGGAAGGGCACCACCAGGAGTGGAGCCTGCGGCTTAATTTGACTCAACACGGGAAAACTCACCCGGCCCGGACACTGTTAGGATTGACAGATTGAAAGCTCTTTCTCGATTCGGTGGGTGGTGGTGCATGGCCGTTCTTAGTTGGTGGAG-CGATTTGTCTGGTTAATTCCGATAACGAACGAGACTCTAGCCTGCTAAATAGTCGGGTCGTATAATTTAGCGACTTTATGACTTCTTAGAGGGACAAGCGGCAACTAGTCGCACGAGATTGAGCAATAACAGGTCTGTGATGCCCTTAGATGTTCGGGGCCGCACGCGCGCTACACTGAAGGGAACAACGAGTAGTTTTCCTGGCCCGAATGGGTCGGGTAACCTGTTGAATACCCTTCGTGACAGGGATCGGGGCTTGCAATTATTCCCCGTGAACGAGGAATTCCCAGTAAGCGCAAGTCATAAGCTTGCGTTGATTACGTCCCTGCCCTTTGTACACACCGCCCGTCGCTACTACCGATTGAATGTTCTGGTGAAATCATCAGAGTGGTGCCGATGGGGTGGTCTCCACTCCATTGGAAACTGC
>Micbis_J2
---------------------------------------------------------------------------------------------------------------------------------------------------------------------------------------------------------------------------------------------------------------------------------------------------------------------------------------------------------------------------------------------------------------------------------------------------------------------------------------------------------------------------------------------------------------------------------------------------------------------------------------------------------------------------------ACTGCAGTAATTCTGGAGCTAATACGTGCAACTAAGCCCAGACCTTTACGGAATGGGCGCATTTATTAGATCAAAACCAA-CCACACTTC--GGTGTGTCCTTGTTGATGACTCTGGATAA-CTT--TGCTGATCGCATGGCCTTCGAGCCGGCGACGTATCTTTCAAATGTCTGCCCTATCAACTTACGATGGTAGGTGATATGCCTACCATGGTTGTAACGGGTAACGGGGAATCAGGGTTCGATTCCGGAGAGGGAGCCTGAGAAACGGCTACCACATCTAAGGAAGGCAGCAGGCGCGCAAATTACCCACTCCCGGCACGGGGAGGTAGTGACGAAAAATAACGATACGGAACTCTTTTGAGGCTCCGTAATTGGAATGAGTACAATTTAAATCCTTTAACGAGGATCCATTGGAGGGCAAGTCTGGTGCCAGCAGCCGCGGTAATTCCAGCTCCAATAGCGTATATTAAAGTTGTTGCAGTTAAAAAGCTCGTAGTTGGATCTGAGGACTAGAGATAATGG-TGCGATAA-CCTCGTTACTGTTATTTCTGCCTAAAAAGACAGTGCTAGGCATTGGTGCTCTTAATTGAGTGCTTTTGCTGCCTGTCAAGTTTACTTTGAAAAAATTAGAGTGCTCAAAGCAGGCGCTTTGCCTGAATAGTGGTGCATGGAATAATGGAATAAGATCTTCGGATCTATTTTGTTGGTTTTCGGAAGCCGAGGTAATGATTAAGAGAGACAGACGGGGGCATTCGTATTGTGGTGTTAGAGGTGAAATTCTTGGATCGCCGCAAG--ACGAACAACTGCGAAAGCATTTGCCAAGCATGTTTTCATTAATCAAGAACGAAAGTCAGAGGTTCGAAGACGATCAGATACCGTCCTAGTTCTGACCATAAACGATGCCAGCTGGCGATCCGCGGTGGTTGTTATTTTCGACCCCGCGGGCAGCCTCCGGGAAACCAAAGCCTTTGGGTTCCGGGGGAAGTATGATTGCAAAGTCGAAACTTAAAGGAATTGACGGAAGGGCACCACCAGGAGTGGAGCCTGCGGCTTAATTTGACTCAACACGGGAAAACTCACCCGGCCCGGACACTGTTAGGATTGACAGATTGAAAGCTCTTTCTCGATTCGGTGGGTGGTGGTGCATGGCCGTTCTTAGTTGGTGGAG-CGATTTGTCTGGTTAATTCCGATAACGAACGAGACTCTAGCCTGCTAAATAGTCGGGTCGTATAATTTAGCGACTTTATGACTTCTTAGAGGGACAAGCGGCAACTAGTCGCACGAGATTGAGCAATAACAGGTCTGTGATGCCCTTAGATGTTCGGGGCCGCACGCGCGCTACACTGAAGGGAACAACGAGTAGTTTTCCTGGCCCGAATGGGTCGGGTAACCTGTTGAATACCCTTCGTGACAGGGATCGGGGCTTGCAATTATTCCCCGTGAACGAGGAATTCCCAGTAAGCGCAAGTCATAAGCTTGCGTTGATTACGTCCCTGCCCTTTGTACACACCGCCCGTCGCTACTACCGATTGAATGTTCTGGTGAAATCATCAGAGTGGTGCCGATGGGGTGGTCTCCACTCCATTGGAAACTGC
>Micbis_J4
---------------------------------------------------------------------------------------------------------------------------------------------------------------------------------------------------------------------------------------------------------------------------------------------------------------------------------------------------------------------------------------------------------------------------------------------------------------------------------------------------------------------------------------------------------------------------------------------------------------------------------------------------------------------------------ACTGCAGTAATTCTGGAGCTAATACGTGCAACTAAGCCCAGACCTTTACGGAATGGGCGCATTTATTAGATCAAAACCAA-CCACACTTC--GGTGTGTCCTTGTTGATGACTCTGGATAA-CTT--TGCTGATCGCATGGCCTTCGAGCCGGCGACGTATCTTTCAAATGTCTGCCCTATCAACTTACGATGGTAGGTGATATGCCTACCATGGTTGTAACGGGTAACGGGGAATCAGGGTTCGATTCCGGAGAGGGAGCCTGAGAAACGGCTACCACATCTAAGGAAGGCAGCAGGCGCGCAAATTACCCACTCCCGGCACGGGGAGGTAGTGACGAAAAATAACGATACGGAACTCTTTTGAGGCTCCGTAATTGGAATGAGTACAATTTAAATCCTTTAACGAGGATCCATTGGAGGGCAAGTCTGGTGCCAGCAGCCGCGGTAATTCCAGCTCCAATAGCGTATATTAAAGTTGTTGCAGTTAAAAAGCTCGTAGTTGGATCTGAGGACTAGAGATAATGG-TGCGATAA-CCTCGTTACTGTTATTTCTGCCTAAAAAGACAGTGCTAGGCATTGGTGCTCTTAATTGAGTGCTTTTGCTGCCTGTCAAGTTTACTTTGAAAAAATTAGAGTGCTCAAAGCAGGCGCTTTGCCTGAATAGTGGTGCATGGAATAATGGAATAAGATCTTCGGATCTATTTTGTTGGTTTTCGGAAGCCGAGGTAATGATTAAGAGAGACAGACGGGGGCATTCGTATTGTGGTGTTAGAGGTGAAATTCTTGGATCGCCGCAAG--ACGAACAACTGCGAAAGCATTTGCCAAGCATGTTTTCATTAATCAAGAACGAAAGTCAGAGGTTCGAAGACGATCAGATACCGTCCTAGTTCTGACCATAAACGATGCCAGCTGGCGATCCGCGGTGGTTGTTATTTTCGACCCCGCGGGCAGCCTCCGGGAAACCAAAGCCTTTGGGTTCCGGGGGAAGTATGATTGCAAAGTCGAAACTTAAAGGAATTGACGGAAGGGCACCACCAGGAGTGGAGCCTGCGGCTTAATTTGACTCAACACGGGAAAACTCACCCGGCCCGGACACTGTTAGGATTGACAGATTGAAAGCTCTTTCTCGATTCGGTGGGTGGTGGTGCATGGCCGTTCTTAGTTGGTGGAG-CGATTTGTCTGGTTAATTCCGATAACGAACGAGACTCTAGCCTGCTAAATAGTCGGGTCGTATAATTTAGCGACTTTATGACTTCTTAGAGGGACAAGCGGCAACTAGTCGCACGAGATTGAGCAATAACAGGTCTGTGATGCCCTTAGATGTTCGGGGCCGCACGCGCGCTACACTGAAGGGAACAACGAGTAGTTTTCCTGGCCCGAATGGGTCGGGTAACCTGTTGAATACCCTTCGTGACAGGGATCGGGGCTTGCAATTATTCCCCGTGAACGAGGAATTCCCAGTAAGCGCAAGTCATAAGCTTGCGTTGATTACGTCCCTGCCCTTTGTACACACCGCCCGTCGCTACTACCGATTGAATGTTCTGGTGAAATCATCAGAGTGGTGCCGATGGGGTGGTCTCCACTCCATTGGAAACTGC
>MicC_KP730483
---------------------------------------------------------------------------------------------------------------------------------------------------------------------------------------------------------------------------------------------------------------------------------------------------------------------------------------------------------------------------------------------------------------------------------------------------------------------------------------------------------------------------------------------------------------------------------------------------------------------------------------------------------------------------------ACTGCAGTAATTCTGGAGCTAATACGTGCAACTAAGCCTAGACCTTAACGGAATAGGCGCATTTATTAGATCAAAACCAA-CCACACTTT---GTGTGTCCTTGTTGATGACTCTGGATAA-CTT--TGCTGATCGCATGGCCTTAGAGCCGGCGACGTATCTTTCAAATGTCTGCCCTATCAACTTACGATGGTAGGTGATATGCCTACCATGGTTGTAACGGGTAACGGGGAATCAGGGTTCGATTCCGGAGAGGGAGCCTGAGAAACGGCTACCACATCTAAGGAAGGCAGCAGGCGCGCAAATTACCCACTCCCGGCACGGGGAGGTAGTGACGAAAAATAACGATACGGAACTCTTTTGAGGCTCCGTAATTGGAATGAGTACAATTTAAATCCTTTAACGAGGATCCATTGGAGGGCAAGTCTGGTGCCAGCAGCCGCGGTAATTCCAGCTCCAATAGCGTATATTAAAGTTGTTGCAGTTAAAAAGCTCGTAGTTGGATCTGAGGATTAGAGATAATGG-TGCGATAA-CTTCGTAACTGTTATTTCTGCCTAAAAAGACGGTGCTAGGCTTTGGTGCTCTTAACTGAGTGCCTCTGCTGCCCGTCAAGTTTACTTTGAAAAAATTAGAGTGCTCAAAGCAGGCGCTTTGCCTGAATAGTGGTGCATGGAATAATGGAATAAGATCTTCGGATCTATTTTGTTGGTTTTCGGAAGCCGAGATAATGATTAAGAGAGACAGACGGGGGCATTCGTATTGTGGTGTTAGAGGTGAAATTCTTGGATCGCCGCAAG--ACGAACAACTGCGAAAGCATTTGCCAAGCATGTTTTCATTAATCAAGAACGAAAGTCAGAGGTTCGAAGACGATCAGATACCGTCCTAGTTCTGACCATAAACGATGCCAGCTGGCGATCCGCGGTGGTTGTTATTTTCGACCCCGCGGGCAGCCTCCGGGAAACCAAAGCCTTTGGGTTCCGGGGGAAGTATGATTGCAAAGTCGAAACTTAAAGGAATTGACGGAAGGGCACCACCAGGAGTGGAGCCTGCGGCTTAATTTGACTCAACACGGGAAAACTCACCCGGCCCGGACACTGTGAGGATTGACAGATTGAAAGCTCTTTCTCGATTCGGTGGGTGGTGGTGCATGGCCGTTCTTAGTTGGTGGAG-CGATTTGTCTGGTTAATTCCGATAACGAACGAGACTCTAGCCTGCTAAATAGTCGGGTCGTATCCTTTAGCGATCTTTTGACTTCTTAGAGGGACAAGCGGCAACTAGTCGCACGAGATTGAGCAATAACAGGTCTGTGATGCCCTTAGATGTTCGGGGCCGCACGCGCGCTACACTGAAGGGAACAACGAGTAATTTTCCTGGCCCGAATGGGTCGGGTAACCTGTTGAATACCCTTCGTGACAGGGATCGGGGCTTGCAATTATTCCCCGTGAACGAGGAATTCCCAGTAAGCGCAAGTCATAAGCTTGCGTTGATTACGTCCCTGCCCTTTGTACACACCGCCCGTCGCTACTACCGATTGAATGTTCTGGTGAAATCATTGGAGTGGTGCCGATGGGGTGGTCTCCACCCCATAGGAAGCCGC
>MicC_KP730493
---------------------------------------------------------------------------------------------------------------------------------------------------------------------------------------------------------------------------------------------------------------------------------------------------------------------------------------------------------------------------------------------------------------------------------------------------------------------------------------------------------------------------------------------------------------------------------------------------------------------------------------------------------------------------------ACTGCAGTAATTCTGGAGCTAATACGTGCAACTAAGCCTAGACCTTTACGGAATAGGCGCATTTATTAGATCAAAACCAA-CCACACTTT---GTGTGTCCTTGTTGATGACTCTGGATAA-CTT--TGCTGATCGCATGGCCTTAGAGCCGGCGACGTATCTTTCAAATGTCTGCCCTATCAACTTACGATGGTAGGTGATATGCCTACCATGGTTGTAACGGGTAACGGGGAATCAGGGTTCGATTCCGGAGAGGGAGCCTGAGAAACGGCTACCACATCTAAGGAAGGCAGCAGGCGCGCAAATTACCCACTCCCGGCACGGGGAGGTAGTGACGAAAAATAACGATACGGAACTCTTTTGAGGCTCCGTAATTGGAATGAGTACAATTTAAATCCTTTAACGAGGATCCATTGGAGGGCAAGTCTGGTGCCAGCAGCCGCGGTAATTCCAGCTCCAATAGCGTATATTAAAGTTGTTGCAGTTAAAAAGCTCGTAGTTGGATCTGAGGATTAGAGATAATGG-TGCGATAA-CTTCGTAACTGTTATTTCTGCCTAAAAAGACGGTGCTAGGCTTTGGTGCTCTTAACTGAGTGCCTCTGCTGCCCGTCAAGTTTACTTTGAAAAAATTAGAGTGCTCAAAGCAGGCGCTTTGCCTGAATAGTGGTGCATGGAATAATGGAATAAGATCTTCGGATCTATTTTGTTGGTTTTCGGAAGCCGAGATAATGATTAAGAGAGACAGACGGGGGCATTCGTATTGTGGTGTTAGAGGTGAAATTCTTGGATCGCCGCAAG--ACGAACAACTGCGAAAGCATTTGCCAAGCATGTTTTCATTAATCAAGAACGAAAGTCAGAGGTTCGAAGACGATCAGATACCGTCCTAGTTCTGACCATAAACGATGCCAGCTGGCGATCCGCGGTGGTTGTTATTTTCGACCCCGCGGGCAGCCTCCGGGAAACCAAAGCCTTTGGGTTCCGGGGGAAGTATGATTGCAAAGTCGAAACTTAAAGGAATTGACGGAAGGGCACCACCAGGAGTGGAGCCTGCGGCTTAATTTGACTCAACACGGGAAAACTCACCCGGCCCGGACACTGTGAGGATTGACAGATTGAAAGCTCTTTCTCGATTCGGTGGGTGGTGGTGCATGGCCGTTCTTAGTTGGTGGAG-CGATTTGTCTGGTTAATTCCGATAACGAACGAGACTCTAGCCTGCTAAATAGTCGGGTCGTATCCTTTAGCGATCTTTTGACTTCTTAGAGGGACAAGCGGCAACTAGTCGCACGAGATTGAGCAATAACAGGTCTGTGATGCCCTTAGATGTTCGGGGCCGCACGCGCGCTACACTGAAGGGAACAACGAGTAATTTTCCTGGCCCGAATGGGTCGGGTAACCTGTTGAATACCCTTCGTGACAGGGATCGGGGCTTGCAATTATTCCCCGTGAACGAGGAATTCCCAGTAAGCGCAAGTCATAAGCTTGCGTTGATTACGTCCCTGCCCTTTGTACACACCGCCCGTCGCTACTACCGATTGAATGTTCTGGTGAAATCATTGGAGTGGTGCCGATGGGGTGGTCTCCACCCCATAGGAAGCCGC
>Micedm_S11
GTTTTGTATTTTTTAATGGCTGTTTGAGGAGGATTGATTGGTTTATCTCTTAGAGTTCTTATTCGGTTTAATTTAAGGACTCCT---TATTTTATTTTTAGTGGGGAATTTTTTAATTGTGTTGTTACTTTACATGCTATATTTATGATTTTTTTTTTTGTAATGCCTATTACTGTAGGAGGTTTTGGAAATTGGGTTATACCTTTACATTGTAAATTACCAGATATGGCTTTACCGCGATTAAAAAATTTAAGGTTTTGGTTATTATTCCCAGCTTTGTGTTTTATTTTATTATCATTTTTTCAAAGTGTTTTACCTGGGACTGGTTGAACAATATATCCTCCTTTATCAACA---TTTGGTTTACCAGATAAGGGTGTGGATTTTTTAATTTTTAGACTTCATATATCAGGTTTAAGTTCTTTAGTTTCTTCAATAAATTTTATAGTTACT------TTTTTTTCTTCAAATATTAGGTTTATTTCCTTAAGTTTGTTTAGTTGGAGTATATTATGTACTACTTGACTTTTATTGTTAAGATTACCTGTATTAGCTGGGGGATTGACTATGTTAATAGGAGATCGGAAATTTAAAACATCTTTTTTTGATCCTACGGGAGGGGGTGATGTTATTTTATTCCAGCATATTTTT----------------------------------------------------------------------------------------------------------------------------------------------------------------------------------------------------------------------------------------------------------------------------------------------------------------------------------------------------------------------------------------------------------------------------------------------------------------------------------------------------------------------------------------------------------------------------------------------------------------------------------------------------------------------------------------------------------------------------------------------------------------------------------------------------------------------------------------------------------------------------------------------------------------------------------------------------------------------------------------------------------------------------------------------------------------------------------------------------------------------------------------------------------------------------------------------------------------------------------------------------------------------------------------------------------------------------------------------------------------------------------------------------------------------------------------------------------------------------------------------------------------------------------------------------------------------------------------------------------------------------------------------------------------------
>Micedm_S12
GTTTTGTATTTTTTAATGGCTGTTTGAGGAGGATTGATTGGTTTATCTCTTAGAGTTCTTATTCGGTTTAATTTAAGGACTCCT---TATTTTATTTTTAGTGGGGAATTTTTTAATTGTGTTGTTACTTTACATGCTATATTTATGATTTTTTTTTTTGTAATGCCTATTACTGTAGGAGGTTTTGGAAATTGGGTTATACCTTTACATTGTAAATTACCAGATATGGCTTTACCGCGATTAAAAAATTTAAGGTTTTGGTTATTATTCCCAGCTTTGTGTTTTATTTTATTATCATTTTTTCAAAGTGTTTTACCTGGGACTGGTTGAACAATATATCCTCCTTTATCAACA---TTTGGTTTACCAGATAAGGGTGTGGATTTTTTAATTTTTAGACTTCATATATCAGGTTTAAGTTCTTTAGTTTCTTCAATAAATTTTATAGTTACT------TTTTTTTCTTCAAATATTAGGTTTATTTCCTTAAGTTTGTTTAGTTGGAGTATATTATGTACTACTTGACTTTTATTGTTAAGATTACCTGTATTAGCTGGGGGATTGACTATGTTAATAGGAGATCGGAAATTTAAAACATC-------------------------------------------------------ACTGCAGTAATTCTGGAGCTAATACGTGCAACCAAGCCTAGACCTTTACGGAATAGGCGCATTTATTAGATCAAAACCAACCCACACTTT---GTGTGTCCTTGTTGATGACTCTGGATAA-CTT--TGCTGATCGCATGGCCTTCGAGCCGGCGACGTATCTTTCAAATGTCTGCCCTATCAACTTACGATGGTAGGTGATATGCCTACCATGGTTGTAACGGGTAACGGGGAATCAGGGTTCGATTCCGGAGAGGGAGCCTGAGAAACGGCTACCACATCTAAGGAAGGCAGCAGGCGCGCAAATTACCCACTCCCGGCACGGGGAGGTAGTGACGAAAAATAACGATACGGAACTCTTTTGAGGCTCCGTAATTGGAATGAGTACAATTTAAATCCTTTAACGAGGATCCATTGGAGGGCAAGTCTGGTGCCAGCAGCCGCGGTAATTCCAGCTCCAATAGCGTATATTAAAGTTGTTGCAGTTAAAAAGCTCGTAGTTGGATCTGAGGACTAGAGATAATGG-TGCGATAA-CTTCGTAACTGTTATTTCTGCCTAAAAAGACGGTGCTTGGCTTTGGTGCTCTTAACTGAGTGCCTCTGCTGCCCGTCAAGTTTACTTTGAAAAAATTAGAGTGCTCAAAGCAGGCGCTTTGCCTGAATAGTGGTGCATGGAATAATGGAATAAGATCTTCGGATCTATTTTGTTGGTTTTCGGAAGCCGAGATAATGATTAAGAGAGACAGACGGGGGCATTCGTATTGTGGTGTTAGAGGTGAAATTCTTGGATCGCCGCAAG--ACGAACAACTGCGAAAGCATTTGCCAAGCATGTTTTCATTAATCAAGAACGAAAGTCAGAGGTTCGAAGACGATCAGATACCGTCCTAGTTCTGACCATAAACGATGCCAGCTGGCGATCCGCGGTGGTTGTTATTTTCGACCCCGCGGGCAGCCTCCGGGAAACCAAAGCCTTTGGGTTCCGGGGGAAGTATGATTGCAAAGTCGAAACTTAAAGGAATTGACGGAAGGGCACCACCAGGAGTGGAGCCTGCGGCTTAATTTGACTCAACACGGGAAAACTCACCCGGCCCGGACACTGTGAGGATTGACAGATTGAAAGCTCTTTCTCGATTCGGTGGGTGGTGGTGCATGGCCGTTCTTAGTTGGTGGAG-CGATTTGTCTGGTTAATTCCGATAACGAACGAGACTCTAGCCTGCTAAATAGTCGGATCGTATCCTTTAGCGATCTACTGACTTCTTAGAGGGACAAGCGGCAACTAGTCGCACGAGATTGAGCAATAACAGGTCTGTGATGCCCTTAGATGTTCGGGGCCGCACGCGCGCTACACTGAAGGGAACAACGAGTAATTTTCCTGGCCCGAATGGGTCGGGTAACCTGTTGAATACCCTTCGTGACAGGGATCGGGGCTTGCAATTATTCCCCGTGAACGAGGAATTCCCAGTAAGCGCAAGTCATAAGCTTGCGTTGATTACGTCCCTGCCCTTTGTACACACCGCCCGTCGCTACTACCGATTGAATGTTCTGGTGAAATCATTGGAGTGGTTCCTATGAAGTGGTCTCCACTTCATGGGAAGCCGC
>Micedm_S20_71f
GTTTTGTATTTTTTAATGGCTGTTTGAGGAGGATTGATTGGTTTATCTCTTAGAGTTCTTATTCGGTTTAATTTAAGGACTCCT---TATTTTATTTTTAGTGGGGAATTTTTTAATTGTGTTGTTACTTTACATGCTATATTTATGATTTTTTTTTTTGTAATGCCTATTACTGTAGGAGGTTTTGGAAATTGGGTTATACCTTTACATTGTAAATTACCAGATATGGCTTTACCGCGATTAAAAAATTTAAGGTTTTGGTTATTATTCCCAGCTTTGTGTTTTATTTTATTATCATTTTTTCAAAGTGTTTTACCTGGGACTGGTTGAACAATATATCCTCCTTTATCAACA---TTTGGTTTACCAGATAAGGGTGTGGATTTTTTAATTTTTAGACTTCATATATCAGGTTTAAGTTCTTTAGTTTCTTCAATAAATTTTATAGTTACT------TTTTTTTCTTCAAATATTAGGTTTATTTCCTTAAGTTTGTTTAGTTGGAGTATATTATGTACTACTTGACTTTTATTGTTAAGATTACCTGTATTAGCTGGGGGATTGACTATGTTAATAGGAGATCGGAAATTTAAAACATCTTTTTTTGATCCTACGGGAGGGGGTGATGTTATTTTATTCCAGCATATTTTT---ACTGCAGTAATTCTGGAGCTAATACGTGCAACCAAGCCTAGACCTTTACGGAATAGGCGCATTTATTAGATCAAAACCAA-CCACACTTT---GTGTGTCCTTGTTGATGACTCTGGATAA-CTT--TGCTGATCGCATGGCCTTCGAGCCGGCGACGTATCTTTCAAATGTCTGCCCTATCAACTTACGATGGTAGGTGATATGCCTACCATGGTTGTAACGGGTAACGGGGAATCAGGGTTCGATTCCGGAGAGGGAGCCTGAGAAACGGCTACCACATCTAAGGAAGGCAGCAGGCGCGCAAATTACCCACTCCCGGCACGGGGAGGTAGTGACGAAAAATAACGATACGGAACTCTTTTGAGGCTCCGTAATTGGAATGAGTACAATTTAAATCCTTTAACGAGGATCCATTGGAGGGCAAGTCTGGTGCCAGCAGCCGCGGTAATTCCAGCTCCAATAGCGTATATTAAAGTTGTTGCAGTTAAAAAGCTCGTAGTTGGATCTGAGGACTAGAGATAATGG-TGCGATAA-CTTCGTAACTGTTATTTCTGCCTAAAAAGACGGTGCTTGGCTTTGGTGCTCTTAACTGAGTGCCTCTGCTGCCCGTCAAGTTTACTTTGAAAAAATTAGAGTGCTCAAAGCAGGCGCTTTGCCTGAATAGTGGTGCATGGAATAATGGAATAAGATCTTCGGATCTATTTTGTTGGTTTTCGGAAGCCGAGATAATGATTAAGAGAGACAGACGGGGGCATTCGTATTGTGGTGTTAGAGGTGAAATTCTTGGATCGCCGCAAG--ACGAACAACTGCGAAAGCATTTGCCAAGCATGTTTTCATTAATCAAGAACGAAAGTCAGAGGTTCGAAGACGATCAGATACCGTCCTAGTTCTGACCATAAACGATGCCAGCTGGCGATCCGCGGTGGTTGTTATTTTCGACCCCGCGGGCAGCCTCCGGGAAACCAAAGCCTTTGGGTTCCGGGGGAAGTATGATTGCAAAGTCGAAACTTAAAGGAATTGACGGAAGGGCACCACCAGGAGTGGAGCCTGCGGCTTAATTTGACTCAACACGGGAAAACTCACCCGGCCCGGACACTGTGAGGATTGACAGATTGAAAGCTCTTTCTCGATTCGGTGGGTGGTGGTGCATGGCCGTTCTTAGTTGGTGGAG-CGATTTGTCTGGTTAATTCCGATAACGAACGAGACTCTAGCCTGCTAAATAGTCGGATCGTATCCTTTAGCGATCTACTGACTTCTTAGAGGGACAAGCGGCAACTAGTCGCACGAGATTGAGCAATAACAGGTCTGTGATGCCCTTAGATGTTCGGGGCCGCACGCGCGCTACACTGAAGGGAACAACGAGTAATTTTCCTGGCCCGAATGGGTCGGGTAACCTGTTGAATACCCTTCGTGACAGGGATCGGGGCTTGCAATTATTCCCCGTGAACGAGGAATTCCCAGTAAGCGCAAGTCATAAGCTTGCGTTGATTACGTCCCTGCCCTTTGTACACACCGCCCGTCGCTACTACCGATTGAATGTTCTGGTGAAATCATTGGAGTGGTTCCTATGAAGTGGTCTCCACTTCATGGGAAGCCGC
>Micedm_S21
---------------------------------------------------------------------------------------------------------------------------------------------------------------------------------------------------------------------------------------------------------------------------------------------------------------------------------------------------------------------------------------------------------------------------------------------------------------------------------------------------------------------------------------------------------------------------------------------------------------------------------------------------------------------------------ACTGCAGTAATTCTGGAGCTAATACGTGCAACCAAGCCTAGACCTTTACGGAATAGGCGCATTTATTAGATCAAAACCAA-CCACACTTT---GTGTGTCCTTGTTGATGACTCTGGATAA-CTT--TGCTGATCGCATGGCCTTCGAGCCGGCGACGTATCTTTCAAATGTCTGCCCTATCAACTTACGATGGTAGGTGATATGCCTACCATGGTTGTAACGGGTAACGGGGAATCAGGGTTCGATTCCGGAGAGGGAGCCTGAGAAACGGCTACCACATCTAAGGAAGGCAGCAGGCGCGCAAATTACCCACTCCCGGCACGGGGAGGTAGTGACGAAAAATAACGATACGGAACTCTTTTGAGGCTCCGTAATTGGAATGAGTACAATTTAAATCCTTTAACGAGGATCCATTGGAGGGCAAGTCTGGTGCCAGCAGCCGCGGTAATTCCAGCTCCAATAGCGTATATTAAAGTTGTTGCAGTTAAAAAGCTCGTAGTTGGATCTGAGGACTAGAGATAATGG-TGCGATAA-CTTCGTAACTGTTATTTCTGCCTAAAAAGACGGTGCTTGGCTTTGGTGCTCTTAACTGAGTGCCTCTGCTGCCCGTCAAGTTTACTTTGAAAAAATTAGAGTGCTCAAAGCAGGCGCTTTGCCTGAATAGTGGTGCATGGAATAATGGAATAAGATCTTCGGATCTATTTTGTTGGTTTTCGGAAGCCGAGATAATGATTAAGAGAGACAGACGGGGGCATTCGTATTGTGGTGTTAGAGGTGAAATTCTTGGATCGCCGCAAG--ACGAACAACTGCGAAAGCATTTGCCAAGCATGTTTTCATTAATCAAGAACGAAAGTCAGAGGTTCGAAGACGATCAGATACCGTCCTAGTTCTGACCATAAACGATGCCAGCTGGCGATCCGCGGTGGTTGTTATTTTCGACCCCGCGGGCAGCCTCCGGGAAACCAAAGCCTTTGGGTTCCGGGGGAAGTATGATTGCAAAGTCGAAACTTAAAGGAATTGACGGAAGGGCACCACCAGGAGTGGAGCCTGCGGCTTAATTTGACTCAACACGGGAAAACTCACCCGGCCCGGACACTGTGAGGATTGACAGATTGAAAGCTCTTTCTCGATTCGGTGGGTGGTGGTGCATGGCCGTTCTTAGTTGGTGGAG-CGATTTGTCTGGTTAATTCCGATAACGAACGAGACTCTAGCCTGCTAAATAGTCGGATCGTATCCTTTAGCGATCTACTGACTTCTTAGAGGGACAAGCGGCAACTAGTCGCACGAGATTGAGCAATAACAGGTCTGTGATGCCCTTAGATGTTCGGGGCCGCACGCGCGCTACACTGAAGGGAACAACGAGTAATTTTCCTGGCCCGAATGGGTCGGGTAACCTGTTGAATACCCTTCGTGACAGGGATCGGGGCTTGCAATTATTCCCCGTGAACGAGGAATTCCCAGTAAGCGCAAGTCATAAGCTTGCGTTGATTACGTCCCTGCCCTTTGTACACACCGCCCGTCGCTACTACCGATTGAATGTTCTGGTGAAATCATTGGAGTGGTTCCTATGAAGTGGTCTCCACTTCATGGGAAGCCGC
>Micedm_S30
----------------------------------TGATTGGTTTATCTCTTAGAGTTCTTATTCGGTTTAATTTAAGGACTCCT---TATTTTATTTTTAGTGGGGAATTTTTTAATTGTGTTGTTACTTTACATGCTATATTTATGATTTTTTTTTTTGTAATGCCTATTACTGTAGGAGGTTTTGGAAATTGGGTTATACCTTTACATTGTAAATTACCAGATATGGCTTTACCGCGATTAAAAAATTTAAGGTTTTGGTTATTATTCCCAGCTTTGTGTTTTATTTTATTATCATTTTTTCAAAGTGTTTTACCTGGGACTGGTTGAACAATATATCCTCCTTTATCAACA---TTTGGTTTACCAAATAAGGGTGTGGATTTTTTAATTTTTAGACTTCATATATCAGGTTTAAGTTCTTTAGTTTCTTCAATAAATTTTATAGTTACT------TTTTTTTCTTCAAATATTAGGTTTATTTCCTTAAGTTTGTTTAGTTGGAGTATATTATGTACTACTTGACTTTTATTGTTAAGATTACCTGTATTAGCTGGGGGATTGACTATGTTAATAGGAGATCGGAAATTTAAAACATCTTTTTTTGATCCTACGGGAGGGGGTGATGTTATTTTATTCCACCATATTTTT---ACTGCAGTAATTCTGGAGCTAATACGTGCAACCAAGCCTAGACCTTTACGGAATAGGCGCATTTATTAGATCAAAACCAA-CCACACTTT---GTGTGTCCTTGTTGATGACTCTGGATAA-CTT--TGCTGATCGCATGGCCTTCGAGCCGGCGACGTATCTTTCAAATGTCTGCCCTATCAACTTACGATGGTAGGTGATATGCCTACCATGGTTGTAACGGGTAACGGGGAATCAGGGTTCGATTCCGGAGAGGGAGCCTGAGAAACGGCTACCACATCTAAGGAAGGCAGCAGGCGCGCAAATTACCCACTCCCGGCACGGGGAGGTAGTGACGAAAAATAACGATACGGAACTCTTTTGAGGCTCCGTAATTGGAATGAGTACAATTTAAATCCTTTAACGAGGATCCATTGGAGGGCAAGTCTGGTGCCAGCAGCCGCGGTAATTCCAGCTCCAATAGCGTATATTAAAGTTGTTGCAGTTAAAAAGCTCGTAGTTGGATCTGAGGACTAGAGATAATGG-TGCGATAA-CTTCGTAACTGTTATTTCTGCCTAAAAAGACGGTGCTTGGCTTTGGTGCTCTTAACTGAGTGCCTCTGCTGCCCGTCAAGTTTACTTTGAAAAAATTAGAGTGCTCAAAGCAGGCGCTTTGCCTGAATAGTGGTGCATGGAATAATGGAATAAGATCTTCGGATCTATTTTGTTGGTTTTCGGAAGCCGAGATAATGATTAAGAGAGACAGACGGGGGCATTCGTATTGTGGTGTTAGAGGTGAAATTCTTGGATCGCCGCAAG--ACGAACAACTGCGAAAGCATTTGCCAAGCATGTTTTCATTAATCAAGAACGAAAGTCAGAGGTTCGAAGACGATCAGATACCGTCCTAGTTCTGACCATAAACGATGCCAGCTGGCGATCCGCGGTGGTTGTTATTTTCGACCCCGCGGGCAGCCTCCGGGAAACCAAAGCCTTTGGGTTCCGGGGGAAGTATGATTGCAAAGTCGAAACTTAAAGGAATTGACGGAAGGGCACCACCAGGAGTGGAGCCTGCGGCTTAATTTGACTCAACACGGGAAAACTCACCCGGCCCGGACACTGTGAGGATTGACAGATTGAAAGCTCTTTCTCGATTCGGTGGGTGGTGGTGCATGGCCGTTCTTAGTTGGTGGAG-CGATTTGTCTGGTTAATTCCGATAACGAACGAGACTCTAGCCTGCTAAATAGTCGGATCGTATCCTTTAGCGATCTACTGACTTCTTAGAGGGACAAGCGGCAACTAGTCGCACGAGATTGAGCAATAACAGGTCTGTGATGCCCTTAGATGTTCGGGGCCGCACGCGCGCTACACTGAAGGGAACAACGAGTAATTTTCCTGGCCCGAATGGGTCGGGTAACCTGTTGAATACCCTTCGTGACAGGGATCGGGGCTTGCAATTATTCCCCGTGAACGAGGAATTCCCAGTAAGCGCAAGTCATAAGCTTGCGTTGATTACGTCCCTGCCCTTTGTACACACCGCCCGTCGCTACTACCGATTGAATGTTCTGGTGAAATCATTGGAGTGGTTCCTATGAAGTGGTCTCCACTTCATGGGAAGCCGC
>Micedm_S32_75f
GTTTTGTATTTTTTAATGGCTGTTTGAGGAGGATTGATTGGTTTATCTCTTAGAGTTCTTATTCGGTTTAATTTAAGGACTCCT---TATTTTATTTTTAGTGGGGAATTTTTTAATTGTGTTGTTACTTTACATGCTATATTTATGATTTTTTTTTTTGTAATGCCTATTACTGTAGGAGGTTTTGGAAATTGGGTTATACCTTTACATTGTAAATTACCAGATATGGCTTTACCGCGATTAAAAAATTTAAGGTTTTGGTTATTATTCCCAGCTTTGTGTTTTATTTTATTATCATTTTTTCAAAGTGTTTTACCTGGGACTGGTTGAACAATATATCCTCCTTTATCAACA---TTTGGTTTACCAGATAAGGGTGTGGATTTTTTAATTTTTAGACTTCATATATCAGGTTTAAGTTCTTTAGTTTCTTCAATAAATTTTATAGTTACT------TTTTTTTCTTCAAATATTAGGTTTATTTCCTTAAGTTTGTTTAGTTGGAGTATATTATGTACTACTTGACTTTTATTGTTAAGATTACCTGTATTAGCTGGGGGATTGACTATGTTAATAGGAGATCGGAAATTTAAAACATCTTTTTTTGATCCTACGGGAGGGGGTGACGTTATTTTATTCCAGCATATTTTT---ACTGCAGTAATTCTGGAGCTAATACGTGCAACCAAGCCTAGACCTTTACGGAATAGGCGCATTTATTAGATCAAAACCAA-CCACACTTT---GTGTGTCCTTGTTGATGACTCTGGATAA-CTT--TGCTGATCGCATGGCCTTCGAGCCGGCGACGTATCTTTCAAATGTCTGCCCTATCAACTTACGATGGTAGGTGATATGCCTACCATGGTTGTAACGGGTAACGGGGAATCAGGGTTCGATTCCGGAGAGGGAGCCTGAGAAACGGCTACCACATCTAAGGAAGGCAGCAGGCGCGCAAATTACCCACTCCCGGCACGGGGAGGTAGTGACGAAAAATAACGATACGGAACTCTTTTGAGGCTCCGTAATTGGAATGAGTACAATTTAAATCCTTTAACGAGGATCCATTGGAGGGCAAGTCTGGTGCCAGCAGCCGCGGTAATTCCAGCTCCAATAGCGTATATTAAAGTTGTTGCAGTTAAAAAGCTCGTAGTTGGATCTGAGGACTAGAGATAATGG-TGCGATAA-CTTCGTAACTGTTATTTCTGCCTAAAAAGACGGTGCTTGGCTTTGGTGCTCTTAACTGAGTGCCTCTGCTGCCCGTCAAGTTTACTTTGAAAAAATTAGAGTGCTCAAAGCAGGCGCTTTGCCTGAATAGTGGTGCATGGAATAATGGAATAAGATCTTCGGATCTATTTTGTTGGTTTTCGGAAGCCGAGATAATGATTAAGAGAGACAGACGGGGGCATTCGTATTGTGGTGTTAGAGGTGAAATTCTTGGATCGCCGCAAG--ACGAACAACTGCGAAAGCATTTGCCAAGCATGTTTTCATTAATCAAGAACGAAAGTCAGAGGTTCGAAGACGATCAGATACCGTCCTAGTTCTGACCATAAACGATGCCAGCTGGCGATCCGCGGTGGTTGTTATTTTCGACCCCGCGGGCAGCCTCCGGGAAACCAAAGCCTTTGGGTTCCGGGGGAAGTATGATTGCAAAGTCGAAACTTAAAGGAATTGACGGAAGGGCACCACCAGGAGTGGAGCCTGCGGCTTAATTTGACTCAACACGGGAAAACTCACCCGGCCCGGACACTGTGAGGATTGACAGATTGAAAGCTCTTTCTCGATTCGGTGGGTGGTGGTGCATGGCCGTTCTTAGTTGGTGGAG-CGATTTGTCTGGTTAATTCCGATAACGAACGAGACTCTAGCCTGCTAAATAGTCGGATCGTATCCTTTAGCGATCTACTGACTTCTTAGAGGGACAAGCGGCAACTAGTCGCACGAGATTGAGCAATAACAGGTCTGTGATGCCCTTAGATGTTCGGGGCCGCACGCGCGCTACACTGAAGGGAACAACGAGTAATTTTCCTGGCCCGAATGGGTCGGGTAACCTGTTGAATACCCTTCGTGACAGGGATCGGGGCTTGCAATTATTCCCCGTGAACGAGGAATTCCCAGTAAGCGCAAGTCATAAGCTTGCGTTGATTACGTCCCTGCCCTTTGTACACACCGCCCGTCGCTACTACCGATTGAATGTTCTGGTGAAATCATTGGAGTGGTTCCTATGAAGTGGTCTCCACTTCATGGGAAGCCGC
>MicGN_S25
---------------------------------------------------------------------------------------------------------------------------------------------------------------------------------------------------------------------------------------------------------------------------------------------------------------------------------------------------------------------------------------------------------------------------------------------------------------------------------------------------------------------------------------------------------------------------------------------------------------------------------------------------------------------------------ACTGCAGTAATTCTGGAGCTAATACGTGCAACTAAGCCTAGACCTTTACGGAATAGGCGCATTTATTAGATCAAAACCAA-CCACACTTC--GGTGTGTCCTTGTTGATGACTCTGGATAA-CTT--TGCTGATCGCATGGCCTTCGAGCCGGCGACGTATCTTTCAAATGTCTGCCCTATCAACTTACGATGGTAGGTGATATGCCTACCATGGTTGTAACGGGTAACGGGGAATCAGGGTTCGATTCCGGAGAGGGAGCCTGAGAAACGGCTACCACATCTAAGGAAGGCAGCAGGCGCGCAAATTACCCACTCCCGGCACGGGGAGGTAGTGACGAAAAATAACGATACGGAACTCTTTTGAGGCTCCGTAATTGGAATGAGTACAATTTAAATCCTTTAACGAGGATCCATTGGAGGGCAAGTCTGGTGCCAGCAGCCGCGGTAATTCCAGCTCCAATAGCGTATATTAAAGTTGTTGCAGTTAAAAAGCTCGTAGTTGGATCTGAGGACTAGAGATAATGG-TGCGATAA-CTTCGTAACTGTTATTTCTGCCTAAAAAGACGGTGCTAGTCTTTGGTGCTCTTAACTGAGTGCCTTTGATGCCCGTCAAGTTTACTTTGAAAAAATTAGAGTGCTCAAAGCAGGCGCTTTGCCTGAATAGTGGTGCATGGAATAATGGAATAAGATCTTCGGATCTATTTTGTTGGTTTTCGGAAGCCGAGATAATGATTAAGAGAGACAGACGGGGGCATTCGTATTGTGGTGTTAGAGGTGAAATTCTTGGATCGCCGCAAG--ACGAACAACTGCGAAAGCATTTGCCAAGCATGTTTTCATTAATCAAGAACGAAAGTCAGAGGTTCGAAGACGATCAGATACCGTCCTAGTTCTGACCATAAACGATGCCAGCTGGCGATCCGCGGTGGTTGTTATTTTCGACCCCGCGGGCAGCCTCCGGGAAACCAAAGCCTTTGGGTTCCGGGGGAAGTATGATTGCAAAGTCGAAACTTAAAGGAATTGACGGAAGGGCACCACCAGGAGTGGAGCCTGCGGCTTAATTTGACTCAACACGGGAAAACTCACCCGGCCCGGACACTGTGAGGATTGACAGATTGAAAGCTCTTTCTCGATTCGGTGGGTGGTGGTGCATGGCCGTTCTTAGTTGGTGGAG-CGATTTGTCTGGTTAATTCCGATAACGAACGAGACTCTAGCCTGCTAAATAGTCAGGTCGTATCCTTTAGCGATCTCTTGACTTCTTAGAGGGACAAGCGGCAACTAGTCGCACGAGATTGAGCAATAACAGGTCTGTGATGCCCTTAGATGTTCGGGGCCGCACGCGCGCTACACTGAAGGGAACAACGAGTAATTTTCCTGGCCCGAATGGGTCGGGTAACCTGTTGAATACCCTTCGTGACAGGGATCGGGGCTTGCAATTATTCCCCGTGAACGAGGAATTCCCAGTAAGCGCAAGTCATAAGCTTGCGTTGATTACGTCCCTGCCCTTTGTACACACCGCCCGTCGCTACTACCGATTGAATGTTCTGGTGAAATCATTGGAGTGGTGCCGATGGGGTGGTCTCCACTCCATGGGATACTGC
>MicGN_S27
---------------------------------------------------------------------------------------------------------------------------------------------------------------------------------------------------------------------------------------------------------------------------------------------------------------------------------------------------------------------------------------------------------------------------------------------------------------------------------------------------------------------------------------------------------------------------------------------------------------------------------------------------------------------------------ACTGCAGTAATTCTGGAGCTAATACGTGCAACTAAGCCTAGACCTTTACGGAATAGGCGCATTTATTAGATCAAAACCAA-CCACACTTC--GGTGTGTCCTTGTTGATGACTCTGGATAA-CTT--TGCTGATCGCATGGCCTTCGAGCCGGCGACGTATCTTTCAAATGTCTGCCCTATCAACTTACGATGGTAGGTGATATGCCTACCATGGTTGTAACGGGTAACGGGGAATCAGGGTTCGATTCCGGAGAGGGAGCCTGAGAAACGGCTACCACATCTAAGGAAGGCAGCAGGCGCGCAAATTACCCACTCCCGGCACGGGGAGGTAGTGACGAAAAATAACGATACGGAACTCTTTTGAGGCTCCGTAATTGGAATGAGTACAATTTAAATCCTTTAACGAGGATCCATTGGAGGGCAAGTCTGGTGCCAGCAGCCGCGGTAATTCCAGCTCCAATAGCGTATATTAAAGTTGTTGCAGTTAAAAAGCTCGTAGTTGGATCTGAGGACTAGAGATAATGG-TGCGATAA-CTTCGTAACTGTTATTTCTGCCTAAAAAGACGGTGCTAGTCTTTGGTGCTCTTAACTGAGTGCCTTTGATGCCCGTCAAGTTTACTTTGAAAAAATTAGAGTGCTCAAAGCAGGCGCTTTGCCTGAATAGTGGTGCATGGAATAATGGAATAAGATCTTCGGATCTATTTTGTTGGTTTTCGGAAGCCGAGATAATGATTAAGAGAGACAGACGGGGGCATTCGTATTGTGGTGTTAGAGGTGAAATTCTTGGATCGCCGCAAG--ACGAACAACTGCGAAAGCATTTGCCAAGCATGTTTTCATTAATCAAGAACGAAAGTCAGAGGTTCGAAGACGATCAGATACCGTCCTAGTTCTGACCATAAACGATGCCAGCTGGCGATCCGCGGTGGTTGTTATTTTCGACCCCGCGGGCAGCCTCCGGGAAACCAAAGCCTTTGGGTTCCGGGGGAAGTATGATTGCAAAGTCGAAACTTAAAGGAATTGACGGAAGGGCACCACCAGGAGTGGAGCCTGCGGCTTAATTTGACTCAACACGGGAAAACTCACCCGGCCCGGACACTGTGAGGATTGACAGATTGAAAGCTCTTTCTCGATTCGGTGGGTGGTGGTGCATGGCCGTTCTTAGTTGGTGGAG-CGATTTGTCTGGTTAATTCCGATAACGAACGAGACTCTAGCCTGCTAAATAGTCAGGTCGTATCCTTTAGCGATCTCTTGACTTCTTAGAGGGACAAGCGGCAACTAGTCGCACGAGATTGAGCAATAACAGGTCTGTGATGCCCTTAGATGTTCGGGGCCGCACGCGCGCTACACTGAAGGGAACAACGAGTAATTTTCCTGGCCCGAATGGGTCGGGTAACCTGTTGAATACCCTTCGTGACAGGGATCGGGGCTTGCAATTATTCCCCGTGAACGAGGAATTCCCAGTAAGCGCAAGTCATAAGCTTGCGTTGATTACGTCCCTGCCCTTTGTACACACCGCCCGTCGCTACTACCGATTGAATGTTCTGGTGAAATCATTGGAGTGGTGCCGATGGGGTGGTCTCCACTCCATGGGATACTGC
>MicGN_S28
---------------------------------------------------------------------------------------------------------------------------------------------------------------------------------------------------------------------------------------------------------------------------------------------------------------------------------------------------------------------------------------------------------------------------------------------------------------------------------------------------------------------------------------------------------------------------------------------------------------------------------------------------------------------------------ACTGCAGTAATTCTGGAGCTAATACGTGCAACTAAGCCTAGACCTTTACGGAATAGGCGCATTTATTAGATCAAAACCAA-CCACACTTC--GGTGTGTCCTTGTTGATGACTCTGGATAA-CTT--TGCTGATCGCATGGCCTTCGAGCCGGCGACGTATCTTTCAAATGTCTGCCCTATCAACTTACGATGGTAGGTGATATGCCTACCATGGTTGTAACGGGTAACGGGGAATCAGGGTTCGATTCCGGAGAGGGAGCCTGAGAAACGGCTACCACATCTAAGGAAGGCAGCAGGCGCGCAAATTACCCACTCCCGGCACGGGGAGGTAGTGACGAAAAATAACGATACGGAACTCTTTTGAGGCTCCGTAATTGGAATGAGTACAATTTAAATCCTTTAACGAGGATCCATTGGAGGGCAAGTCTGGTGCCAGCAGCCGCGGTAATTCCAGCTCCAATAGCGTATATTAAAGTTGTTGCAGTTAAAAAGCTCGTAGTTGGATCTGAGGACTAGAGATAATGG-TGCGATAA-CTTCGTAACTGTTATTTCTGCCTAAAAAGACGGTGCTAGTCTTTGGTGCTCTTAACTGAGTGCCTTTGATGCCCGTCAAGTTTACTTTGAAAAAATTAGAGTGCTCAAAGCAGGCGCTTTGCCTGAATAGTGGTGCATGGAATAATGGAATAAGATCTTCGGATCTATTTTGTTGGTTTTCGGAAGCCGAGATAATGATTAAGAGAGACAGACGGGGGCATTCGTATTGTGGTGTTAGAGGTGAAATTCTTGGATCGCCGCAAG--ACGAACAACTGCGAAAGCATTTGCCAAGCATGTTTTCATTAATCAAGAACGAAAGTCAGAGGTTCGAAGACGATCAGATACCGTCCTAGTTCTGACCATAAACGATGCCAGCTGGCGATCCGCGGTGGTTGTTATTTTCGACCCCGCGGGCAGCCTCCGGGAAACCAAAGCCTTTGGGTTCCGGGGGAAGTATGATTGCAAAGTCGAAACTTAAAGGAATTGACGGAAGGGCACCACCAGGAGTGGAGCCTGCGGCTTAATTTGACTCAACACGGGAAAACTCACCCGGCCCGGACACTGTGAGGATTGACAGATTGAAAGCTCTTTCTCGATTCGGTGGGTGGTGGTGCATGGCCGTTCTTAGTTGGTGGAG-CGATTTGTCTGGTTAATTCCGATAACGAACGAGACTCTAGCCTGCTAAATAGTCAGGTCGTATCCTTTAGCGATCTCTTGACTTCTTAGAGGGACAAGCGGCAACTAGTCGCACGAGATTGAGCAATAACAGGTCTGTGATGCCCTTAGATGTTCGGGGCCGCACGCGCGCTACACTGAAGGGAACAACGAGTAATTTTCCTGGCCCGAATGGGTCGGGTAACCTGTTGAATACCCTTCGTGACAGGGATCGGGGCTTGCAATTATTCCCCGTGAACGAGGAATTCCCAGTAAGCGCAAGTCATAAGCTTGCGTTGATTACGTCCCTGCCCTTTGTACACACCGCCCGTCGCTACTACCGATTGAATGTTCTGGTGAAATCATTGGAGTGGTGCCGATGGGGTGGTCTCCACTCCATGGGATACTGC
>MicGN_S38_31a
---------------------------------------------------------------------------------------------------------------------------------------------------------------------------------------------------------------------------------------------------------------------------------------------------------------------------------------------------------------------------------------------------------------------------------------------------------------------------------------------------------------------------------------------------------------------------------------------------------------------------------------------------------------------------------ACTGCAGTAATTCTGGAGCTAATACGTGCAACTAAGCCTAGACCTTTACGGAATAGGCGCATTTATTAGATCAAAACCAA-CCACACTTC--GGTGTGTCCTTGTTGATGACTCTGGATAA-CTT--TGCTGATCGCATGGCCTTCGAGCCGGCGACGTATCTTTCAAATGTCTGCCCTATCAACTTACGATGGTAGGTGATATGCCTACCATGGTTGTAACGGGTAACGGGGAATCAGGGTTCGATTCCGGAGAGGGAGCCTGAGAAACGGCTACCACATCTAAGGAAGGCAGCAGGCGCGCAAATTACCCACTCCCGGCACGGGGAGGTAGTGACGAAAAATAACGATACGGAACTCTTTTGAGGCTCCGTAATTGGAATGAGTACAATTTAAATCCTTTAACGAGGATCCATTGGAGGGCAAGTCTGGTGCCAGCAGCCGCGGTAATTCCAGCTCCAATAGCGTATATTAAAGTTGTTGCAGTTAAAAAGCTCGTAGTTGGATCTGAGGACTAGAGATAATGG-TGCGATAA-CTTCGTAACTGTTATTTCTGCCTAAAAAGACGGTGCTAGTCTTTGGTGCTCTTAACTGAGTGCCTTTGATGCCCGTCAAGTTTACTTTGAAAAAATTAGAGTGCTCAAAGCAGGCGCTTTGCCTGAATAGTGGTGCATGGAATAATGGAATAAGATCTTCGGATCTATTTTGTTGGTTTTCGGAAGCCGAGATAATGATTAAGAGAGACAGACGGGGGCATTCGTATTGTGGTGTTAGAGGTGAAATTCTTGGATCGCCGCAAG--ACGAACAACTGCGAAAGCATTTGCCAAGCATGTTTTCATTAATCAAGAACGAAAGTCAGAGGTTCGAAGACGATCAGATACCGTCCTAGTTCTGACCATAAACGATGCCAGCTGGCGATCCGCGGTGGTTGTTATTTTCGACCCCGCGGGCAGCCTCCGGGAAACCAAAGCCTTTGGGTTCCGGGGGAAGTATGATTGCAAAGTCGAAACTTAAAGGAATTGACGGAAGGGCACCACCAGGAGTGGAGCCTGCGGCTTAATTTGACTCAACACGGGAAAACTCACCCGGCCCGGACACTGTGAGGATTGACAGATTGAAAGCTCTTTCTCGATTCGGTGGGTGGTGGTGCATGGCCGTTCTTAGTTGGTGGAG-CGATTTGTCTGGTTAATTCCGATAACGAACGAGACTCTAGCCTGCTAAATAGTCAGGTCGTATCCTTTAGCGATCTCTTGACTTCTTAGAGGGACAAGCGGCAACTAGTCGCACGAGATTGAGCAATAACAGGTCTGTGATGCCCTTAGATGTTCGGGGCCGCACGCGCGCTACACTGAAGGGAACAACGAGTAATTTTCCTGGCCCGAATGGGTCGGGTAACCTGTTGAATACCCTTCGTGACAGGGATCGGGGCTTGCAATTATTCCCCGTGAACGAGGAATTCCCAGTAAGCGCAAGTCATAAGCTTGCGTTGATTACGTCCCTGCCCTTTGTACACACCGCCCGTCGCTACTACCGATTGAATGTTCTGGTGAAATCATTGGAGTGGTGCCGATGGGGTGGTCTCCACTCCATGGGATACTGC
>MicGN_S38_39d
---------------------------------------------------------------------------------------------------------------------------------------------------------------------------------------------------------------------------------------------------------------------------------------------------------------------------------------------------------------------------------------------------------------------------------------------------------------------------------------------------------------------------------------------------------------------------------------------------------------------------------------------------------------------------------ACTGCAGTAATTCTGGAGCTAATACGTGCAACTAAGCCTAGACCTTTACGGAATAGGCGCATTTATTAGATCAAAACCAA-CCACACTTC--GGTGTGTCCTTGTTGATGACTCTGGATAA-CTT--TGCTGATCGCATGGCCTTCGAGCCGGCGACGTATCTTTCAAATGTCTGCCCTATCAACTTACGATGGTAGGTGATATGCCTACCATGGTTGTAACGGGTAACGGGGAATCAGGGTTCGATTCCGGAGAGGGAGCCTGAGAAACGGCTACCACATCTAAGGAAGGCAGCAGGCGCGCAAATTACCCACTCCCGGCACGGGGAGGTAGTGACGAAAAATAACGATACGGAACTCTTTTGAGGCTCCGTAATTGGAATGAGTACAATTTAAATCCTTTAACGAGGATCCATTGGAGGGCAAGTCTGGTGCCAGCAGCCGCGGTAATTCCAGCTCCAATAGCGTATATTAAAGTTGTTGCAGTTAAAAAGCTCGTAGTTGGATCTGAGGACTAGAGATAATGG-TGCGATAA-CTTCGTAACTGTTATTTCTGCCTAAAAAGACGGTGCTAGTCTTTGGTGCTCTTAACTGAGTGCCTTTGATGCCCGTCAAGTTTACTTTGAAAAAATTAGAGTGCTCAAAGCAGGCGCTTTGCCTGAATAGTGGTGCATGGAATAATGGAATAAGATCTTCGGATCTATTTTGTTGGTTTTCGGAAGCCGAGATAATGATTAAGAGAGACAGACGGGGGCATTCGTATTGTGGTGTTAGAGGTGAAATTCTTGGATCGCCGCAAG--ACGAACAACTGCGAAAGCATTTGCCAAGCATGTTTTCATTAATCAAGAACGAAAGTCAGAGGTTCGAAGACGATCAGATACCGTCCTAGTTCTGACCATAAACGATGCCAGCTGGCGATCCGCGGTGGTTGTTATTTTCGACCCCGCGGGCAGCCTCCGGGAAACCAAAGCCTTTGGGTTCCGGGGGAAGTATGATTGCAAAGTCGAAACTTAAAGGAATTGACGGAAGGGCACCACCAGGAGTGGAGCCTGCGGCTTAATTTGACTCAACACGGGAAAACTCACCCGGCCCGGACACTGTGAGGATTGACAGATTGAAAGCTCTTTCTCGATTCGGTGGGTGGTGGTGCATGGCCGTTCTTAGTTGGTGGAG-CGATTTGTCTGGTTAATTCCGATAACGAACGAGACTCTAGCCTGCTAAATAGTCAGGTCGTATCCTTTAGCGATCTCTTGACTTCTTAGAGGGACAAGCGGCAACTAGTCGCACGAGATTGAGCAATAACAGGTCTGTGATGCCCTTAGATGTTCGGGGCCGCACGCGCGCTACACTGAAGGGAACAACGAGTAATTTTCCTGGCCCGAATGGGTCGGGTAACCTGTTGAATACCCTTCGTGACAGGGATCGGGGCTTGCAATTATTCCCCGTGAACGAGGAATTCCCAGTAAGCGCAAGTCATAAGCTTGCGTTGATTACGTCCCTGCCCTTTGTACACACCGCCCGTCGCTACTACCGATTGAATGTTCTGGTGAAATCATTGGAGTGGTGCCGATGGGGTGGTCTCCACTCCATGGGATACTGC
>MicGN_S56
---------------------------------------------------------------------------------------------------------------------------------------------------------------------------------------------------------------------------------------------------------------------------------------------------------------------------------------------------------------------------------------------------------------------------------------------------------------------------------------------------------------------------------------------------------------------------------------------------------------------------------------------------------------------------------ACTGCAGTAATTCTGGAGCTAATACGTGCAACTAAGCCTAGACCTTTACGGAATAGGCGCATTTATTAGATCAAAACCAA-CCACACTTC--GGTGTGTCCTTGTTGATGACTCTGGATAA-CTT--TGCTGATCGCATGGCCTTCGAGCCGGCGACGTATCTTTCAAATGTCTGCCCTATCAACTTACGATGGTAGGTGATATGCCTACCATGGTTGTAACGGGTAACGGGGAATCAGGGTTCGATTCCGGAGAGGGAGCCTGAGAAACGGCTACCACATCTAAGGAAGGCAGCAGGCGCGCAAATTACCCACTCCCGGCACGGGGAGGTAGTGACGAAAAATAACGATACGGAACTCTTTTGAGGCTCCGTAATTGGAATGAGTACAATTTAAATCCTTTAACGAGGATCCATTGGAGGGCAAGTCTGGTGCCAGCAGCCGCGGTAATTCCAGCTCCAATAGCGTATATTAAAGTTGTTGCAGTTAAAAAGCTCGTAGTTGGATCTGAGGACTAGAGATAATGG-TGCGATAA-CTTCGTAACTGTTATTTCTGCCTAAAAAGACGGTGCTAGTCTTTGGTGCTCTTAACTGAGTGCCTTTGATGCCCGTCAAGTTTACTTTGAAAAAATTAGAGTGCTCAAAGCAGGCGCTTTGCCTGAATAGTGGTGCATGGAATAATGGAATAAGATCTTCGGATCTATTTTGTTGGTTTTCGGAAGCCGAGATAATGATTAAGAGAGACAGACGGGGGCATTCGTATTGTGGTGTTAGAGGTGAAATTCTTGGATCGCCGCAAG--ACGAACAACTGCGAAAGCATTTGCCAAGCATGTTTTCATTAATCAAGAACGAAAGTCAGAGGTTCGAAGACGATCAGATACCGTCCTAGTTCTGACCATAAACGATGCCAGCTGGCGATCCGCGGTGGTTGTTATTTTCGACCCCGCGGGCAGCCTCCGGGAAACCAAAGCCTTTGGGTTCCGGGGGAAGTATGATTGCAAAGTCGAAACTTAAAGGAATTGACGGAAGGGCACCACCAGGAGTGGAGCCTGCGGCTTAATTTGACTCAACACGGGAAAACTCACCCGGCCCGGACACTGTGAGGATTGACAGATTGAAAGCTCTTTCTCGATTCGGTGGGTGGTGGTGCATGGCCGTTCTTAGTTGGTGGAG-CGATTTGTCTGGTTAATTCCGATAACGAACGAGACTCTAGCCTGCTAAATAGTCAGGTCGTATCCTTTAGCGATCTCTTGACTTCTTAGAGGGACAAGCGGCAACTAGTCGCACGAGATTGAGCAATAACAGGTCTGTGATGCCCTTAGATGTTCGGGGCCGCACGCGCGCTACACTGAAGGGAACAACGAGTAATTTTCCTGGCCCGAATGGGTCGGGTAACCTGTTGAATACCCTTCGTGACAGGGATCGGGGCTTGCAATTATTCCCCGTGAACGAGGAATTCCCAGTAAGCGCAAGTCATAAGCTTGCGTTGATTACGTCCCTGCCCTTTGTACACACCGCCCGTCGCTACTACCGATTGAATGTTCTGGTGAAATCATTGGAGTGGTGCCGATGGGGTGGTCTCCACTCCATGGGATACTGC
>MicGN_S57
---------------------------------------------------------------------------------------------------------------------------------------------------------------------------------------------------------------------------------------------------------------------------------------------------------------------------------------------------------------------------------------------------------------------------------------------------------------------------------------------------------------------------------------------------------------------------------------------------------------------------------------------------------------------------------ACTGCAGTAATTCTGGAGCTAATACGTGCAACTAAGCCTAGACCTTTACGGAATAGGCGCATTTATTAGATCAAAACCAA-CCACACTTC--GGTGTGTCCTTGTTGATGACTCTGGATAA-CTT--TGCTGATCGCATGGCCTTCGAGCCGGCGACGTATCTTTCAAATGTCTGCCCTATCAACTTACGATGGTAGGTGATATGCCTACCATGGTTGTAACGGGTAACGGGGAATCAGGGTTCGATTCCGGAGAGGGAGCCTGAGAAACGGCTACCACATCTAAGGAAGGCAGCAGGCGCGCAAATTACCCACTCCCGGCACGGGGAGGTAGTGACGAAAAATAACGATACGGAACTCTTTTGAGGCTCCGTAATTGGAATGAGTACAATTTAAATCCTTTAACGAGGATCCATTGGAGGGCAAGTCTGGTGCCAGCAGCCGCGGTAATTCCAGCTCCAATAGCGTATATTAAAGTTGTTGCAGTTAAAAAGCTCGTAGTTGGATCTGAGGACTAGAGATAATGG-TGCGATAA-CTTCGTAACTGTTATTTCTGCCTAAAAAGACGGTGCTAGTCTTTGGTGCTCTTAACTGAGTGCCTTTGATGCCCGTCAAGTTTACTTTGAAAAAATTAGAGTGCTCAAAGCAGGCGCTTTGCCTGAATAGTGGTGCATGGAATAATGGAATAAGATCTTCGGATCTATTTTGTTGGTTTTCGGAAGCCGAGATAATGATTAAGAGAGACAGACGGGGGCATTCGTATTGTGGTGTTAGAGGTGAAATTCTTGGATCGCCGCAAG--ACGAACAACTGCGAAAGCATTTGCCAAGCATGTTTTCATTAATCAAGAACGAAAGTCAGAGGTTCGAAGACGATCAGATACCGTCCTAGTTCTGACCATAAACGATGCCAGCTGGCGATCCGCGGTGGTTGTTATTTTCGACCCCGCGGGCAGCCTCCGGGAAACCAAAGCCTTTGGGTTCCGGGGGAAGTATGATTGCAAAGTCGAAACTTAAAGGAATTGACGGAAGGGCACCACCAGGAGTGGAGCCTGCGGCTTAATTTGACTCAACACGGGAAAACTCACCCGGCCCGGACACTGTGAGGATTGACAGATTGAAAGCTCTTTCTCGATTCGGTGGGTGGTGGTGCATGGCCGTTCTTAGTTGGTGGAG-CGATTTGTCTGGTTAATTCCGATAACGAACGAGACTCTAGCCTGCTAAATAGTCAGGTCGTATCCTTTAGCGATCTCTTGACTTCTTAGAGGGACAAGCGGCAACTAGTCGCACGAGATTGAGCAATAACAGGTCTGTGATGCCCTTAGATGTTCGGGGCCGCACGCGCGCTACACTGAAGGGAACAACGAGTAATTTTCCTGGCCCGAATGGGTCGGGTAACCTGTTGAATACCCTTCGTGACAGGGATCGGGGCTTGCAATTATTCCCCGTGAACGAGGAATTCCCAGTAAGCGCAAGTCATAAGCTTGCGTTGATTACGTCCCTGCCCTTTGTACACACCGCCCGTCGCTACTACCGATTGAATGTTCTGGTGAAATCATTGGAGTGGTGCCGATGGGGTGGTCTCCACTCCATGGGATACTGC
>MicGN_S58
---------------------------------------------------------------------------------------------------------------------------------------------------------------------------------------------------------------------------------------------------------------------------------------------------------------------------------------------------------------------------------------------------------------------------------------------------------------------------------------------------------------------------------------------------------------------------------------------------------------------------------------------------------------------------------ACTGCAGTAAATCTGGAGCTAATACGTGCAACTAAGCCTAGACCTTTACGGAATAGGCGCATTTATTAGATCAAAACCAA-CCACACTTC--GGTGTGTCCTTGTTGATGACTCTGGATAA-CTT--TGCTGATCGCATGGCCTTCGAGCCGGCGACGTATCTTTCAAATGTCTGCCCTATCAACTTACGATGGTAGGTGATATGCCTACCATGGTTGTAACGGGTAACGGGGAATCAGGGTTCGATTCCGGAGAGGGAGCCTGAGAAACGGCTACCACATCTAAGGAAGGCAGCAGGCGCGCAAATTACCCACTCCCGGCACGGGGAGGTAGTGACGAAAAATAACGATACGGAACTCTTTTGAGGCTCCGTAATTGGAATGAGTACAATTTAAATCCTTTAACGAGGATCCATTGGAGGGCAAGTCTGGTGCCAGCAGCCGCGGTAATTCCAGCTCCAATAGCGTATATTAAAGTTGTTGCAGTTAAAAAGCTCGTAGTTGGATCTGAGGACTAGAGATAATGG-TGCGATAA-CTTCGTAACTGTTATTTCTGCCTAAAAAGACGGTGCTAGTCTTTGGTGCTCTTAACTGAGTGCCTTTGATGCCCGTCAAGTTTACTTTGAAAAAATTAGAGTGCTCAAAGCAGGCGCTTTGCCTGAATAGTGGTGCATGGAATAATGGAATAAGATCTTCGGATCTATTTTGTTGGTTTTCGGAAGCCGAGATAATGATTAAGAGAGACAGACGGGGGCATTCGTATTGTGGTGTTAGAGGTGAAATTCTTGGATCGCCGCAAG--ACGAACAACTGCGAAAGCATTTGCCAAGCATGTTTTCATTAATCAAGAACGAAAGTCAGAGGTTCGAAGACGATCAGATACCGTCCTAGTTCTGACCATAAACGATGCCAGCTGGCGATCCGCGGTGGTTGTTATTTTCGACCCCGCGGGCAGCCTCCGGGAAACCAAAGCCTTTGGGTTCCGGGGGAAGTATGATTGCAAAGTCGAAACTTAAAGGAATTGACGGAAGGGCACCACCAGGAGTGGAGCCTGCGGCTTAATTTGACTCAACACGGGAAAACTCACCCGGCCCGGACACTGTGAGGATTGACAGATTGAAAGCTCTTTCTCGATTCGGTGGGTGGTGGTGCATGGCCGTTCTTAGTTGGTGGAG-CGATTTGTCTGGTTAATTCCGATAACGAACGAGACTCTAGCCTGCTAAATAGTCAGGTCGTATCCTTTAGCGATCTCTTGACTTCTTAGAGGGACAAGCGGCAACTAGTCGCACGAGATTGAGCAATAACAGGTCTGTGATGCCCTTAGATGTTCGGGGCCGCACGCGCGCTACACTGAAGGGAACAACGAGTAATTTTCCTGGCCCGAATGGGTCGGGTAACCTGTTGAATACCCTTCGTGACAGGGATCGGGGCTTGCAATTATTCCCCGTGAACGAGGAATTCCCAGTAAGCGCAAGTCATAAGCTTGCGTTGATTACGTCCCTGCCCTTTGTACACACCGCCCGTCGCTACTACCGATTGAATGTTCTGGTGAAATCATTGGAGTGGTGCCGATGGGGTGGTCTCCACTCCATGGGATACTGC
>Miclau_J10
GTACTTTATTTTATTATGTCTGTATGAGGGGGTCTTATTGGTCTTTCTTTAAGTGTATTAATTCGGTTTAATCTGAGAACTCCA---TATTTTGTTTTTTCTAGAGAAATTTATAATTCTGTGGTAACTTTACATGCTATTTTTATGATTTTTTTCTTTGTAATGCCCATGACTGTTGGGGGTTTTGGAAATTGGATTATACCATTGCATTGTAATTTACCTGATATGGCTTTGCCACGTTTAAATAATTTAAGTTTTTGACTTTTATTCCCAGCTTTAAGATTTGTCTTATTATCTTTCTTTCAGAAAGTTTTACCGGGGACAGGATGAACTTTATACCCACCATTATCTACT---TTCGGGTTACCGGATAAGAGAGTAGATTTCTTAATTTTTAGTCTTCATGTAGCTGGTGTTAGTTCACTTGTATCTTCAATTAATTTTATAGTAACT------TTCTTTTCTTCAAATACGAGATTTATCTCTTTAAGTTTATTTAGTTGAAGAATTTTATGTACAACATGGTTGTTGTTATTAAGTTTACCTGTATTAGCTGGGGGGCTTACAATGTTAATTAGAGATCGAAATTTTAATACTTCTTTTTTTGATCCAACAGGAGGTGGTGATGCTATTTTATTCCAACATATTTTT---ACTGCAGTAATTCTGGAGCTAATACGTGCAACTAAGCCTAGACCTTTACGGAATGGGCGCATTTATTAGATCAAAACCAA-CCACACCTC--GGTGTGTCCTTATGGATGACTCTGGATAA-CTT--TGCTGATCGCATGGCCTTCGAGCCGGCGACGTATCTTTCAAATGTCTGCCCTATCAACTTACGATGGTAGGTGATATGCCTACCATGGTTGTAACGGGTAACGGGGAATCAGGGTTCGATTCCGGAGAGGGAGCCTGAGAAACGGCTACCACATCTAAGGAAGGCAGCAGGCGCGCAAATTACCCACTCCCGGCACGGGGAGGTAGTGACGAAAAATAACGATACGGAACTCTTTTGAGGCTCCGTAATTGGAATGAGTACAATTTAAATCCTTTAACGAGGATCCATTGGAGGGCAAGTCTGGTGCCAGCAGCCGCGGTAATTCCAGCTCCAATAGCGTATATTAAAGTTGTTGCAGTTAAAAAGCTCGTAGTTGGATCTGAGGACTAGAGATAATGG-TGCGATAA-CTTCGTAACTGTTATTTCTGCCTAAAAAGACGGTGCTAGGCTTTGGTGCTCTTAACTGAGTGCCTCTGCTGCCCGTCAAGTTTACTTTGAAAAAATTAGAGTGCTCAAAGCAGGCGATTTGCCTGAATAGTGGTGCATGGAATAATGGAATAAGATCTTCGGATCTATTTTGTTGGTTTTCGGAAGCCGAGGTAATGATTAAGAGAGACAGACGGGGGCATTCGTATTGTGGTGTTAGAGGTGAAATTCTTGGATCGCCGCAAG--ACGAACAACTGCGAAAGCATTTGCCAAGCATGTTTTCATTAATCAAGAACGAAAGTCAGAGGTTCGAAGACGATCAGATACCGTCCTAGTTCTGACCATAAACGATGCCAGCTGGCGATCCGCGGTGGTTGTTTTTTTCGACCCCGCGGGCAGCCTCCGGGAAACCAAAGCCTTTGGGTTCCGGGGGAAGTATGATTGCAAAGTCGAAACTTAAAGGAATTGACGGAAGGGCACCACCAGGAGTGGAGCCTGCGGCTTAATTTGACTCAACACGGGAAAACTCACCCGGCCCGGACACTGTGAGGATTGACAGATTGAAAGCTCTTTCTCGATTCGGTGGGTGGTGGTGCATGGCCGTTCTTAGTTGGTGGAG-CGATTTGTCTGGTTAATTCCGATAACGAACGAGACTCTAGCCTGCTAAATAGTCGGGTCGTATTCTTTAGCGTCCTTTTGACTTCTTAGAGGGACAAGCGGCAACTAGTCGCACGAGATTGAGCAATAACAGGTCTGTGATGCCCTTAGATGTTCGGGGCCGCACGCGCGCTACACTGAAGGGAACAACGAGTAGTTTTCCTGACCCGAATGGGTCGGGTAACCTGTTGAATACCCTTCGTGACAGGGATCGGGGCTTGCAATTATTCCCCGTGAACGAGGAATTCCTAGTAAGCGCAAGTCATAAGCTTGCGTTGATTACGTCCCTGCCCTTTGTACACACCGCCCGTCGCTACTACCGATTGAATGTTCTGGTGAAATCATCAGAGTGGTGCCGATGGAGTGGTCTCCACTCCATGGGAAACTGC
>Miclau_J18-2
GTACTTTATTTTATTATGTCTGTATGAGGGGGTCTTATTGGTCTTTCTTTAAGTGTATTAATTCGGTTTAATCTGAGAACTCCA---TATTTTGTTTTTTCTAGAGAATTTTATAATTCTGTGGTAACTTTACATGCTATTTTTATGATTTTTTTCTTTGTAATGCCCATGACTGTTGGGGGTTTTGGAAATTGGATTATACCATTGCATTGTAATTTACCTGATATGGCTTTGCCACGTTTAAATAATTTAAGTTTTTGACTTTTATTCCCAGCTTTAAGATTTGTCTTATTATCTTTCTTTCAGAAAGTTTTACCGGGGACAGGATGAACTTTATACCCACCATTATCTACT---TTCGGGTTACCGGATAAGAGAGTAGATTTCTTAATTTTTAGTCTTCATGTAGCTGGTGTTAGTTCACTTGTATCTTCAATTAATTTTATAGTAACT------TTCTTTTCTTCAAATACGAGATTTATCTCTTTAAGTTTATTTAGTTGAAGAATTTTATGTACAACATGGTTGTTGTTATTAAGTTTACCTGTATTAGCTGGGGGGCTTACAATGTTAATTAGAGATCGAAATTTTAATACTTCTTTTTTTGATCCAACAGGAGGTGGTGATGCTATTTTATTCCAACATATTTTT---ACTGCAGTAATTCTGGAGCTAATACGTGCAACTAAGCCTAGACCTTTACGGAATGGGCGCATTTATTAGATCAAAACCAA-CCACACCTC--GGTGTGTCCTTATGGATGACTCTGGATAA-CTT--TGCTGATCGCATGGCCTTCGAGCCGGCGACGTATCTTTCAAATGTCTGCCCTATCAACTTACGATGGTAGGTGATATGCCTACCATGGTTGTAACGGGTAACGGGGAATCAGGGTTCGATTCCGGAGAGGGAGCCTGAGAAACGGCTACCACATCTAAGGAAGGCAGCAGGCGCGCAAATTACCCACTCCCGGCACGGGGAGGTAGTGACGAAAAATAACGATACGGAACTCTTTTGAGGCTCCGTAATTGGAATGAGTACAATTTAAATCCTTTAACGAGGATCCATTGGAGGGCAAGTCTGGTGCCAGCAGCCGCGGTAATTCCAGCTCCAATAGCGTATATTAAAGTTGTTGCAGTTAAAAAGCTCGTAGTTGGATCTGAGGACTAGAGATAATGG-TGCGATAA-CTTCGTAACTGTTATTTCTGCCTAAAAAGACGGTGCTAGGCTTTGGTGCTCTTAACTGAGTGCCTCTGCTGCCCGTCAAGTTTACTTTGAAAAAATTAGAGTGCTCAAAGCAGGCGATTTGCCTGAATAGTGGTGCATGGAATAATGGAATAAGATCTTCGGATCTATTTTGTTGGTTTTCGGAAGCCGAGGTAATGATTAAGAGAGACAGACGGGGGCATTCGTATTGTGGTGTTAGAGGTGAAATTCTTGGATCGCCGCAAG--ACGAACAACTGCGAAAGCATTTGCCAAGCATGTTTTCATTAATCAAGAACGAAAGTCAGAGGTTCGAAGACGATCAGATACCGTCCTAGTTCTGACCATAAACGATGCCAGCTGGCGATCCGCGGTGGTTGTTTTTTTCGACCCCGCGGGCAGCCTCCGGGAAACCAAAGCCTTTGGGTTCCGGGGGAAGTATGATTGCAAAGTCGAAACTTAAAGGAATTGACGGAAGGGCACCACCAGGAGTGGAGCCTGCGGCTTAATTTGACTCAACACGGGAAAACTCACCCGGCCCGGACACTGTGAGGATTGACAGATTGAAAGCTCTTTCTCGATTCGGTGGGTGGTGGTGCATGGCCGTTCTTAGTTGGTGGAG-CGATTTGTCTGGTTAATTCCGATAACGAACGAGACTCTAGCCTGCTAAATAGTCGGGTCGTATTCTTTAGCGTCCTTTTGACTTCTTAGAGGGACAAGCGGCAACTAGTCGCACGAGATTGAGCAATAACAGGTCTGTGATGCCCTTAGATGTTCGGGGCCGCACGCGCGCTACACTGAAGGGAACAACGAGTAGTTTTCCTGACCCGAATGGGTCGGGTAACCTGTTGAATACCCTTCGTGACAGGGATCGGGGCTTGCAATTATTCCCCGTGAACGAGGAATTCCTAGTAAGCGCAAGTCATAAGCTTGCGTTGATTACGTCCCTGCCCTTTGTACACACCGCCCGTCGCTACTACCGATTGAATGTTCTGGTGAAATCATCAGAGTGGTGCCGATGGAGTGGTCTCCACTCCATGGGAAACTGC
>Miclin_A107
GTATTGTATTTTATTCTTTCTGTTTGAGGAGGTCTTGTTGGTTTATCTTTAAGTGTGTTAATACGTTTTAATTTAAGAACACCT---TATTTTATTTTTAGTAGAGAATTTTATAATTGTATTGTAACTTTACATGCTTTATTTATGATTTTTTTTTTTGTCATGCCTATGACTGTTGGGGGATTTGGTAATTGAATTATTCCTTTACATTGTAAATTACCTGATATGGCTTTGCCTCGATTAAATAATTTAAGTTTTTGGTTATTATTTCCAGCTACTACTTTTATTTTATTATCATTTTTTCAAAATGTTTTACCTGGTACTGGATGAACTTTGTATCCTCCTTTATCTACT---TTTGGTTTACCCGAAAAGAGAACAGATTTTTTAATTTTTAGTTTACATGTTGCTGGGGTTAGATCTTTAGTTTCTTCTATAAAATTTATTGTTACT------TTTTTTTCTGCTAATCAAAGTTTTATTTCTTTAAGTTTATTTAGATGAAGTATTTTTTGTACAACTTGATTATTGTTATTAAGTTTACCTGTTTTAGCTGGAGGTTTAACTATGTTAATTACAGATCGAAAATTTAATACTTCTTTTTTTGATCCTACAGGAGGAGGAGATGCTATTTTATTTCAACATATTTTT---ACTGCAGTAATTCTGGAGCTAATACGTGCAACTAAGCCTAGACCTTCATGGAATGGGCGCATTTATTAGATCAAAACCAA-CCACACTTC--GGTGTGTCCTTGTTGATGACTCTGGATAA-CTT--TGCTGATCGCATGGCCTTAGAGCCGGCGACGTATCTTTCAAATGTCTGCCCTATCAACTTACGATGGTAGGTGATATGCCTACCATGGTTGTAACGGGTAACGGGGAATCAGGGTTCGATTCCGGAGAGGGAGCCTGAGAAACGGCTACCACATCTAAGGAAGGCAGCAGGCGCGCAAATTACCCACTCCCGGCACGGGGAGGTAGTGACGAAAAATAACGATACGGAACTCTTTTGAGGCTCCGTAATTGGAATGAGTCCAATTTAAATCCTTTAACGAGGATCCATTGGAGGGCAAGTCTGGTGCCAGCAGCCGCGGTAATTCCAGCTCCAATAGCGTATATTAAAGTTGTTGCAGTTAAAAAGCTCGTAGTTGGATCTGAGGACTAGAGATAATGG-TGCGATAA-CTTCGTTACTGTTATTTCTGCCTAAAAAGACAGTGCTAGGCATTGGTGCTCTTAATTGAGTGCTTTTGCTGCCTGTCAAGTTTACTTTGAAAAAATTAGAGTGCTCAAAGCAGGCGCTTTGCCTGAATAGTGGTGCATGGAATAATGGAATAAGATCTTCGGATCTATTTTGTTGGTTTTCGGAAGCCGAGGTAATGATTAAGAGAGACAGACGGGGGCATTCGTATTGTGGTGTTAGAGGTGAAATTCTTGGATCGCCGCAAG--ACGAACAACTGCGAAAGCATTTGCCAAGCATGTTTTCATTAATCAAGAACGAAAGTCAGAGGTTCGAAGACGATCAGATACCGTCCTAGTTCTGACCATAAACGATGCCAGCTGGCGATCCGCGGTGGTTGTTATTTTCGACCCCGCGGGCAGCCTCCGGGAAACCAAAGCCTTTGGGTTCCGGGGGAAGTATGATTGCAAAGTCGAAACTTAAAGGAATTGACGGAAGGGCACCACCAGGAGTGGAGCCTGCGGCTTAATTTGACTCAACACGGGAAAACTCACCCGGCCCGGACACTGTTAGGATTGACAGATTGAAAGCTCTTTCTCGATTCGGTGGGTGGTGGTGCATGGCCGTTCTTAGTTGGTGGAG-CGATTTGTCTGGTTAATTCCGATAACGAACGAGACTCTAGCCTGCTAAATAGTCGGGTCGTATTATTTAGCGACTTTATGACTTCTTAGAGGGACAAGCGGCAACTAGTCGCACGAGATTGAGCAATAACAGGTCTGTGATGCCCTTAGATGTTCGGGGCCGCACGCGCGCTACACTGAAGGGAACAACGAGTAGTTTTCCTGGCCCGAATGGGTCGGGTAACCTGTTGAATACCCTTCGTGACAGGGATCGGGGCTTGCAATTATTCCCCGTGAACGAGGAATTCCCAGTAAGCGCAAGTCATAAGCTTGCGTTGATTACGTCCCTGCCCTTTGTACACACCGCCCGTCGCTACTACCGATTGAATGTTCTGGTGAAATCATCAGAGTGGTGCCGATGGGGTGGTCTCCACTCCATTGGAAACTGC
>Miclin_A108
GTATTGTATTTTATTCTTTCTGTTTGAGGAGGTCTTGTTGGTTTATCTTTAAGTGTGTTAATACGTTTTAATTTAAGAACACCT---TATTTTATTTTTAGTAGAGAATTTTATAATTGTATTGTAACTTTACATGCTTTATTTATGATTTTTTTTTTTGTCATGCCTATGACTGTTGGGGGATTTGGTAATTGAATTATTCCTTTACATTGTAAATTACCTGATATGGCTTTGCCTCGATTAAATAATTTAAGTTTTTGGTTATTATTTCCAGCTACTACTTTTATTTTATTATCATTTTTTCAAAATGTTTTACCTGGTACTGGATGAACTTTGTATCCTCCTTTATCTACT---TTTGGTTTACCCGAAAAGAGAACAGATTTTTTAATTTTTAGTTTACATGTTGCTGGGGTTAGATCTTTAGTTTCTTCTATAAAATTTATTGTTACT------TTTTTTTCTGCTAATCAAAGTTTTATTTCTTTAAGTTTATTTAGATGAAGTATTTTTTGTACAACTTGATTATTGTTATTAAGTTTACCTGTTTTAGCTGGAGGTTTAACTATGTTAATTACAGATCGAAAATTTAATACTTCTTTTTTTGATCCTACAGGAGGAGGAGATGCTATTTTATTTCAACATATTTTT---ACTGCAGTAATTCTGGAGCTAATACGTGCAACTAAGCCTAGACCTTCATGGAATGGGCGCATTTATTAGATCAAAACCAA-CCACACTTC--GGTGTGTCCTTGTTGATGACTCTGGATAA-CTT--TGCTGATCGCATGGCCTTAGAGCCGGCGACGTATCTTTCAAATGTCTGCCCTATCAACTTACGATGGTAGGTGATATGCCTACCATGGTTGTAACGGGTAACGGGGAATCAGGGTTCGATTCCGGAGAGGGAGCCTGAGAAACGGCTACCACATCTAAGGAAGGCAGCAGGCGCGCAAATTACCCACTCCCGGCACGGGGAGGTAGTGACGAAAAATAACGATACGGAACTCTTTTGAGGCTCCGTAATTGGAATGAGTACAATTTAAATCCTTTAACGAGGATCCATTGGAGGGCAAGTCTGGTGCCAGCAGCCGCGGTAATTCCAGCTCCAATAGCGTATATTAAAGTTGTTGCAGTTAAAAAGCTCGTAGTTGGATCTGAGGACTAGAGATAATGG-TGCGATAA-CTTCGTTACTGTTATTTCTGCCTAAAAAGACAGTGCTAGGCATTGGTGCTCTTAATTGAGTGCTTTTGCTGCCTGTCAAGTTTACTTTGAAAAAATTAGAGTGCTCAAAGCAGGCGCTTTGCCTGAATAGTGGTGCATGGAATAATGGAATAAGATCTTCGGATCTATTTTGTTGGTTTTCGGAAGCCGAGGTAATGATTAAGAGAGACAGACGGGGGCATTCGTATTGTGGTGTTAGAGGTGAAATTCTTGGATCGCCGCAAG--ACGAACAACTGCGAAAGCATTTGCCAAGCATGTTTTCATTAATCAAGAACGAAAGTCAGAGGTTCGAAGACGATCAGATACCGTCCTAGTTCTGACCATAAACGATGCCAGCTGGCGATCCGCGGTGGTTGTTATTTTCGACCCCGCGGGCAGCCTCCGGGAAACCAAAGCCTTTGGGTTCCGGGGGAAGTATGATTGCAAAGTCGAAACTTAAAGGAATTGACGGAAGGGCACCACCAGGAGTGGAGCCTGCGGCTTAATTTGACTCAACACGGGAAAACTCACCCGGCCCGGACACTGTTAGGATTGACAGATTGAAAGCTCTTTCTCGATTCGGTGGGTGGTGGTGCATGGCCGTTCTTAGTTGGTGGAG-CGATTTGTCTGGTTAATTCCGATAACGAACGAGACTCTAGCCTGCTAAATAGTCGGGTCGTATTATTTAGCGACTTTATGACTTCTTAGAGGGACAAGCGGCAACTAGTCGCACGAGATTGAGCAATAACAGGTCTGTGATGCCCTTAGATGTTCGGGGCCGCACGCGCGCTACACTGAAGGGAACAACGAGTAGTTTTCCTGGCCCGAATGGGTCGGGTAACCTGTTGAATACCCTTCGTGACAGGGATCGGGGCTTGCAATTATTCCCCGTGAACGAGGAATTCCCAGTAAGCGCAAGTCATAAGCTTGCGTTGATTACGTCCCTGCCCTTTGTACACACCGCCCGTCGCTACTACCGATTGAATGTTCTGGTGAAATCATCAGAGTGGTGCCGATGGGGTGGTCTCCACTCCATTGGAAACTGC
>Miclin_A116
GTATTGTATTTTATTCTTTCTGTTTGAGGAGGTCTTGTTGGTTTATCTTTAAGTGTGTTAATACGTTTTAATTTAAGAACACCT---TATTTTATTTTTAGTAGAGAATTTTATAATTGTATTGTAACTTTACATGCTTTATTTATGATTTTTTTTTTTGTCATGCCTATGACTGTTGGGGGATTTGGTAATTGAATTATTCCTTTACATTGCAAATTACCTGATATGGCTTTGCCTCGATTAAATAATTTAAGTTTTTGGTTATTATTTCCAGCTACTACTTTTATTTTATTATCATTTTTTCAAAATGTTTTACCTGGTACTGGATGAACTTTGTATCCTCCTTTATCTACT---TTTGGTTTACCCGAAAAGAGAACAGATTTTTTAATTTTTAGTTTACATGTTGCTGGGGTTAGATCTTTAGTTTCTTCTATAAAATTTATTGTTACT------TTTTTTTCTGCTAATCAAAGTTTTATTTCTTTAAGTTTATTTAGATGAAGTATTTTTTGTACAACTTGATTATTGTTATTAAGTTTACCTGTTTTAGCTGGAGGTTTAACTATGTTAATTACAGATCGAAAATTTAATACTTCTTTTTTTGATCCTACAGGAGGAGGAGATGCTATTTTATTTCAACATATTTTT---ACTGCAGTAATTCTGGAGCTAATACGTGCAACTAAGCCTAGACCTTCATGGAATGGGCGCATTTATTAGATCAAAACCAA-CCACACTTC--GGTGTGTCCTTGTTGATGACTCTGGATAA-CTT--TGCTGATCGCATGGCCTTAGAGCCGGCGACGTATCTTTCAAATGTCTGCCCTATCAACTTACGATGGTAGGTGATATGCCTACCATGGTTGTAACGGGTAACGGGGAATCAGGGTTCGATTCCGGAGAGGGAGCCTGAGAAACGGCTACCACATCTAAGGAAGGCAGCAGGCGCGCAAATTACCCACTCCCGGCACGGGGAGGTAGTGACGAAAAATAACGATACGGAACTCTTTTGAGGCTCCGTAATTGGAATGAGTACAATTTAAATCCTTTAACGAGGATCCATTGGAGGGCAAGTCTGGTGCCAGCAGCCGCGGTAATTCCAGCTCCAATAGCGTATATTAAAGTTGTTGCAGTTAAAAAGCTCGTAGTTGGATCTGAGGACTAGAGATAATGG-TGCGATAA-CTTCGTTACTGTTATTTCTGCCTAAAAAGACAGTGCTAGGCATTGGTGCTCTTAATTGAGTGCTTTTGCTGCCTGTCAAGTTTACTTTGAAAAAATTAGAGTGCTCAAAGCAGGCGCTTTGCCTGAATAGTGGTGCATGGAATAATGGAATAAGATCTTCGGATCTATTTTGTTGGTTTTCGGAAGCCGAGGTAATGATTAAGAGAGACAGACGGGGGCATTCGTATTGTGGTGTTAGAGGTGAAATTCTTGGATCGCCGCAAG--ACGAACAACTGCGAAAGCATTTGCCAAGCATGTTTTCATTAATCAAGAACGAAAGTCAGAGGTTCGAAGACGATCAGATACCGTCCTAGTTCTGACCATAAACGATGCCAGCTGGCGATCCGCGGTGGTTGTTATTTTCGACCCCGCGGGCAGCCTCCGGGAAACCAAAGCCTTTGGGTTCCGGGGGAAGTATGATTGCAAAGTCGAAACTTAAAGGAATTGACGGAAGGGCACCACCAGGAGTGGAGCCTGCGGCTTAATTTGACTCAACACGGGAAAACTCACCCGGCCCGGACACTGTTAGGATTGACAGATTGAAAGCTCTTTCTCGATTCGGTGGGTGGTGGTGCATGGCCGTTCTTAGTTGGTGGAG-CGATTTGTCTGGTTAATTCCGATAACGAACGAGACTCTAGCCTGCTAAATAGTCGGGTCGTATTATTTAGCGACTTTATGACTTCTTAGAGGGACAAGCGGCAACTAGTCGCACGAGATTGAGCAATAACAGGTCTGTGATGCCCTTAGATGTTCGGGGCCGCACGCGCGCTACACTGAAGGGAACAACGAGTAGTTTTCCTGGCCCGAATGGGTCGGGTAACCTGTTGAATACCCTTCGTGACAGGGATCGGGGCTTGCAATTATTCCCCGTGAACGAGGAATTCCCAGTAAGCGCAAGTCATAAGCTTGCGTTGATTACGTCCCTGCCCTTTGTACACACCGCCCGTCGCTACTACCGATTGAATGTTCTGGTGAAATCATCAGAGTGGTGCCGATGGGGTGGTCTCCACTCCATTGGAAACTGC
>Miclin_A120
GTATTGTATTTTATTCCTTCTGTTTGAGGAGGTCTTGTTGGTTTATCTTTAAGTGTGTTAATACGTTTTAATTTAAGAACACCT---TATTTTATTTTTAGTAGAGAATTTTATAATTGTATTGTAACTTTACATGCTTTATTTATGATTTTTTTTTTTGTCATGCCTATGACTGTTGGGGGATTTGGTAATTGAATTATTCCTTTACATTGTAAATTACCTGATATGGCTTTGCCTCGATTAAATAATTTAAGTTTTTGGTTATTATTTCCAGCTACTACTTTTATTTTATTATCATTTTTTCAAAATGTTTTACCTGGTACTGGATGAACTTTGTATCCTCCTTTATCTACT---TTTGGTTTACCCGAAAAGAGAACAGATTTTTTAATTTTTAGTTTACATGTTGCTGGGGTTAGATCTTTAGTTTCTTCTATAAAATTTATTGTTACT------TTTTTTTCTGCTAATCAAAGTTTTATTTCTTTAAGTTTATTTAGATGAAGTATTTTTTGTACAACTTGATTATTGTTATTAAGTTTACCTGTTTTAGCTGGAGGTTTAACTATGTTAATTACAGATCGAAAATTTAATACTTCTTTTTTTGATCCTACAGGAGGAGGAGATGCTATTTTATTTCAACATATTTTT---ACTGCAGTAATTCTGGAGCTAATACGTGCAACTAAGCCTAGACCTTCATGGAATGGGCGCATTTATTAGATCAAAACCAA-CCACACTTC--GGTGTGTCCTTGTTGATGACTCTGGATAA-CTT--TGCTGATCGCATGGCCTTAGAGCCGGCGACGTATCTTTCAAATGTCTGCCCTATCAACTTACGATGGTAGGTGATATGCCTACCATGGTTGTAACGGGTAACGGGGAATCAGGGTTCGATTCCGGAGAGGGAGCCTGAGAAACGGCTACCACATCTAAGGAAGGCAGCAGGCGCGCAAATTACCCACTCCCGGCACGGGGAGGTAGTGACGAAAAATAACGATACGGAACTCTTTTGAGGCTCCGTAATTGGAATGAGTACAATTTAAATCCTTTAACGAGGATCCATTGGAGGGCAAGTCTGGTGCCAGCAGCCGCGGTAATTCCAGCTCCAATAGCGTATATTAAAGTTGTTGCAGTTAAAAAGCTCGTAGTTGGATCTGAGGACTAGAGATAATGG-TGCGATAA-CTTCGTTACTGTTATTTCTGCCTAAAAAGACAGTGCTAGGCATTGGTGCTCTTAATTGAGTGCTTTTGCTGCCTGTCAAGTTTACTTTGAAAAAATTAGAGTGCTCAAAGCAGGCGCTTTGCCTGAATAGTGGTGCATGGAATAATGGAATAAGATCTTCGGATCTATTTTGTTGGTTTTCGGAAGCCGAGGTAATGATTAAGAGAGACAGACGGGGGCATTCGTATTGTGGTGTTAGAGGTGAAATTCTTGGATCGCCGCAAG--ACGAACAACTGCGAAAGCATTTGCCAAGCATGTTTTCATTAATCAAGAACGAAAGTCAGAGGTTCGAAGACGATCAGATACCGTCCTAGTTCTGACCATAAACGATGCCAGCTGGCGATCCGCGGTGGTTGTTATTTTCGACCCCGCGGGCAGCCTCCGGGAAACCAAAGCCTTTGGGTTCCGGGGGAAGTATGATTGCAAAGTCGAAACTTAAAGGAATTGACGGAAGGGCACCACCAGGAGTGGAGCCTGCGGCTTAATTTGACTCAACACGGGAAAACTCACCCGGCCCGGACACTGTTAGGATTGACAGATTGAAAGCTCTTTCTCGATTCGGTGGGTGGTGGTGCATGGCCGTTCTTAGTTGGTGGAG-CGATTTGTCTGGTTAATTCCGATAACGAACGAGACTCTAGCCTGCTAAATAGTCGGGTCGTATTATTTAGCGACTTTATGACTTCTTAGAGGGACAAGCGGCAACTAGTCGCACGAGATTGAGCAATAACAGGTCTGTGATGCCCTTAGATGTTCGGGGCCGCACGCGCGCTACACTGAAGGGAACAACGAGTAGTTTTCCTGGCCCGAATGGGTCGGGTAACCTGTTGAATACCCTTCGTGACAGGGATCGGGGCTTGCAATTATTCCCCGTGAACGAGGAATTCCCAGTAAGCGCAAGTCATAAGCTTGCGTTGATTACGTCCCTGCCCTTTGTACACACCGCCCGTCGCTACTACCGATTGAATGTTCTGGTGAAATCATCAGAGTGGTGCCGATGGGGTGGTCTCCACTCCATTGGAAACTGC
>Miclin_A122
GTATTGTATTTTATTCCTTCTGTTTGAGGAGGTCTTGTTGGTTTATCTTTAAGTGTGTTAATACGTTTTAATTTAAGAACACCT---TATTTTATTTTTAGTAGAGAATTTTATAATTGTATTGTAACTTTACATGCTTTATTTATGATTTTTTTTTTTGTCATGCCTATGACTGTTGGGGGATTTGGTAATTGAATTATTCCTTTACATTGCAAATTACCTGATATGGCTTTGCCTCGATTAAATAATTTAAGTTTTTGGTTATTATTTCCAGCTACTACTTTTATTTTATTATCATTTTTTCAAAATGTTTTACCTGGTACTGGATGAACTTTGTATCCTCCTTTATCTACT---TTTGGTTTACCCGAAAAGAGAACAGATTTTTTAATTTTTAGTTTACATGTTGCTGGGGTTAGATCTTTAGTTTCTTCTATAAAATTTATTGTTACT------TTTTTTTCTGCTAATCAAAGTTTTATTTCTTTAAGTTTATTTAGATGAAGTATTTTTTGTACAACTTGATTATTGTTATTAAGTTTACCTGTTTTAGCTGGAGGTTTAACTATGTTAATTACAGATCGAAAATTTAATACTTCTTTTTTTGATCCTACAGGAGGAGGAGATGCTATTTTATTTCAACATATTTTT---ACTGCAGTAATTCTGGAGCTAATACGTGCAACTAAGCCTAGACCTTCATGGAATGGGCGCATTTATTAGATCAAAACCAA-CCACACTTC--GGTGTGTCCTTGTTGATGACTCTGGATAA-CTT--TGCTGATCGCATGGCCTTAGAGCCGGCGACGTATCTTTCAAATGTCTGCCCTATCAACTTACGATGGTAGGTGATATGCCTACCATGGTTGTAACGGGTAACGGGGAATCAGGGTTCGATTCCGGAGAGGGAGCCTGAGAAACGGCTACCACATCTAAGGAAGGCAGCAGGCGCGCAAATTACCCACTCCCGGCACGGGGAGGTAGTGACGAAAAATAACGATACGGAACTCTTTTGAGGCTCCGTAATTGGAATGAGTACAATTTAAATCCTTTAACGAGGATCCATTGGAGGGCAAGTCTGGTGCCAGCAGCCGCGGTAATTCCAGCTCCAATAGCGTATATTAAAGTTGTTGCAGTTAAAAAGCTCGTAGTTGGATCTGAGGACTAGAGATAATGG-TGCGATAA-CTTCGTTACTGTTATTTCTGCCTAAAAAGACAGTGCTAGGCATTGGTGCTCTTAATTGAGTGCTTTTGCTGCCTGTCAAGTTTACTTTGAAAAAATTAGAGTGCTCAAAGCAGGCGCTTTGCCTGAATAGTGGTGCATGGAATAATGGAATAAGATCTTCGGATCTATTTTGTTGGTTTTCGGAAGCCGAGGTAATGATTAAGAGAGACAGACGGGGGCATTCGTATTGTGGTGTTAGAGGTGAAATTCTTGGATCGCCGCAAG--ACGAACAACTGCGAAAGCATTTGCCAAGCATGTTTTCATTAATCAAGAACGAAAGTCAGAGGTTCGAAGACGATCAGATACCGTCCTAGTTCTGACCATAAACGATGCCAGCTGGCGATCCGCGGTGGTTGTTATTTTCGACCCCGCGGGCAGCCTCCGGGAAACCAAAGCCTTTGGGTTCCGGGGGAAGTATGATTGCAAAGTCGAAACTTAAAGGAATTGACGGAAGGGCACCACCAGGAGTGGAGCCTGCGGCTTAATTTGACTCAACACGGGAAAACTCACCCGGCCCGGACACTGTTAGGATTGACAGATTGAAAGCTCTTTCTCGATTCGGTGGGTGGTGGTGCATGGCCGTTCTTAGTTGGTGGAG-CGATTTGTCTGGTTAATTCCGATAACGAACGAGACTCTAGCCTGCTAAATAGTCGGGTCGTATTATTTAGCGACTTTATGACTTCTTAGAGGGACAAGCGGCAACTAGTCGCACGAGATTGAGCAATAACAGGTCTGTGATGCCCTTAGATGTTCGGGGCCGCACGCGCGCTACACTGAAGGGAACAACGAGTAGTTTTCCTGGCCCGAATGGGTCGGGTAACCTGTTGAATACCCTTCGTGACAGGGATCGGGGCTTGCAATTATTCCCCGTGAACGAGGAATTCCCAGTAAGCGCAAGTCATAAGCTTGCGTTGATTACGTCCCTGCCCTTTGTACACACCGCCCGTCGCTACTACCGATTGAATGTTCTGGTGAAATCATCAGAGTGGTGCCGATGGGGTGGTCTCCACTCCATTGGAAACTGC
>Miclin_A129
GTATTGTATTTTATTCCTTCTGTTTGAGGAGGTCTTGTTGGTTTATCTTTAAGTGTGTTAATACGTTTTAATTTAAGAACACCT---TATTTTATTTTTAGTAGAGAATTTTATAATTGTATTGTAACTTTACCTGCTTTATTTATGATTTTTTTTTTTGTCATGCCTATGACTGTTGGGGGATTTGGTAATTGAATTATTCCTTTACATTGTAAATTACCTGATATGGCTTTGCCTCGATTAAATAATTTAAGTTTTTGGTTATTATTTCCAGCTACTACTTTTATTTTATTATCATTTTTTCAAAATGTTTTACCTGGTACTGGATGAACTTTGTATCCTCCTTTATCTACT---TTTGGTTTACCCGAAAAGAGAACAGATTTTTTAATTTTTAGTTTACATGTTGCTGGGGTTAGATCTTTAGTTTCTTCTATAAAATTTATTGTTACT------TTTTTTTCTGCTAATCAAAGTTTTATTTCTTTAAGTTTATTTAGATGAAGTATTTTTTGTACAACTTGATTATTGTTATTAAGTTTACCTGTTTTAGCTGGAGGTTTAACTATGTTAATTACAGATCGAAAATTTAATACTTCTTTTTTTGATCCTACAGGAGGAGGAGACGCT-------------------------------------------------------------------------------------------------------------------------------------------------------------------------------------------------------------------------------------------------------------------------------------------------------------------------------------------------------------------------------------------------------------------------------------------------------------------------------------------------------------------------------------------------------------------------------------------------------------------------------------------------------------------------------------------------------------------------------------------------------------------------------------------------------------------------------------------------------------------------------------------------------------------------------------------------------------------------------------------------------------------------------------------------------------------------------------------------------------------------------------------------------------------------------------------------------------------------------------------------------------------------------------------------------------------------------------------------------------------------------------------------------------------------------------------------------------------------------------------------------------------------------------------------------------------------------------------------------------------------------------------------------------------------------------------
>Miclin_A130
AACGAAAACTGTTCACGTCTCGTGTGAGGAGGTCTTGTTGGTTTATCTTTAAGTGTGTTAATACGTTTTAATTTAAGAACACCT---TATTTTATTTTTAGTAGAGAATTTTATAATTGTATTGTAACTTTACATGCTTTATTTATGATTTTTTTTTTTGTCATGCCTATGACTGTTGGGGGATTTGGTAATTGAATTATTCCTTTACATTGTAAATTACCTGATATGGCTTTGCCTCGATAAAATAATTTAAGTTTTTGGTTATTATTTCCAGCTACTACTTTTATTTTATTATCATTTTTTCAAAATGTTTTACCTGGTACGGGATGAACTTTGTATCCCCCTTTATCTACT---TTTGGTTTACCCGAAAAAAGAACAGATTTTTTAATTTTTAGTTTACATGTTGCTGGGGTTAGATCTTTAGTTTCTTCTAAAAAATTTATTGTTACT------TTTTTTTCTGCTAATCAAAGTTTTATTTCTTTAAGTTTATTTAAATGAAGTATTTTTTGTACAACTTGATTATGGTTATTAAGTTTACCTGTTTTAGCTGGAGGTTTAACTATGTTAATTACAGATCGAAAATTTAATACTTCTTTTTTTGATCCTACAGGAGGAGGAGATGCTATTTTATTTCAACATATTTTT----------------------------------------------------------------------------------------------------------------------------------------------------------------------------------------------------------------------------------------------------------------------------------------------------------------------------------------------------------------------------------------------------------------------------------------------------------------------------------------------------------------------------------------------------------------------------------------------------------------------------------------------------------------------------------------------------------------------------------------------------------------------------------------------------------------------------------------------------------------------------------------------------------------------------------------------------------------------------------------------------------------------------------------------------------------------------------------------------------------------------------------------------------------------------------------------------------------------------------------------------------------------------------------------------------------------------------------------------------------------------------------------------------------------------------------------------------------------------------------------------------------------------------------------------------------------------------------------------------------------------------------------------------------------
>Miclin_A131
GTATTGTATTTTATTCTTTCTGTTTGAGGAGGTCTTGTTGGTTTATCTTTAAGTGTGTTAATACGTTTTAATTTAAGAACACCT---TATTTTATTTTTAGTAGAGAATTTTATAATTGTATTGTAACTTTACATGCTTTATTTATGATTTTTTTTTTTGTCATGCCTATGACTGTTGGGGGATTTGGTAATTGAATTATTCCTTTACATTGTAAATTACCTGATATGGCTTTGCCTCGATTAAATAATTTAAGTTTTTGGTTATTATTTCCAGCTACTACTTTTATTTTATTATCATTTTTTCAAAATGTTTTACCTGGTACTGGATGAACTTTGTATCCTCCTTTATCTACT---TTTGGTTTACCCGAAAAGAGAACAGATTTTTTAATTTTTAGTTTACATGTTGCTGGGGTTAGATCTTTAGTTTCTTCTATAAAATTTATTGTTACT------TTTTTTTCTGCTAATCAAAGTTTTATTTCTTTAAGTTTATTTAGATGAAGTATTTTTTGTACAACTTGATTATTGTTATTAAGTTTACCTGTTTTAGCTGGAGGTTTAACTATGTTAATTACAGATCGAAAATTTAATACTTCTTTTTTTGATCCTACAGGAGGAGGAGATGCTATTTTATTTCAACATATTTTT----------------------------------------------------------------------------------------------------------------------------------------------------------------------------------------------------------------------------------------------------------------------------------------------------------------------------------------------------------------------------------------------------------------------------------------------------------------------------------------------------------------------------------------------------------------------------------------------------------------------------------------------------------------------------------------------------------------------------------------------------------------------------------------------------------------------------------------------------------------------------------------------------------------------------------------------------------------------------------------------------------------------------------------------------------------------------------------------------------------------------------------------------------------------------------------------------------------------------------------------------------------------------------------------------------------------------------------------------------------------------------------------------------------------------------------------------------------------------------------------------------------------------------------------------------------------------------------------------------------------------------------------------------------------
>Miclin_A133
GTATTGTATTTTATTCTTTCTGTTTGAGGAGGTCTTGTTGGTTTATCTTTAAGTGTGTTAATACGTTTTAATTTAAGAACACCT---TATTTTATTTTTAGTAGAGAATTTTATAATTGTATTGTAACTTTACATGCTTTATTTATGATTTTTTTTTTTGTCATGCCTATGACTGTTGGGGGATTTGGTAATTGAATTATTCCTTTACATTGTAAATTACCTGATATGGCTTTGCCTCGATTAAATAATTTAAGTTTTTGGTTATTATTTCCAGCTACTACTTTTATTTTATTATCATTTTTTCAAAATGTTTTACCTGGTACTGGATGAACTTTGTATCCTCCTTTATCTACT---TTTGGTTTACCCGAAAAGAGAACAGATTTTTTAATTTTTAGTTTACATGTTGCTGGGGTTAGATCTTTAGTTTCTTCTATAAAATTTATTGTTACT------TTTTTTTCTGCTAATCAAAGTTTTATTTCTTTAAGTTTATTTAGATGAAGTATTTTTTGTACAACTTGATTATTGTTATTAAGTTTACCTGTTTTAGCTGGAGGTTTAACTATGTTAATTACAGATCGAAAATTTAATACTTCTTTTTTTGATCCTACAGGAGGAGGAGATGCTATTTTATTTCAACATATTTTT----------------------------------------------------------------------------------------------------------------------------------------------------------------------------------------------------------------------------------------------------------------------------------------------------------------------------------------------------------------------------------------------------------------------------------------------------------------------------------------------------------------------------------------------------------------------------------------------------------------------------------------------------------------------------------------------------------------------------------------------------------------------------------------------------------------------------------------------------------------------------------------------------------------------------------------------------------------------------------------------------------------------------------------------------------------------------------------------------------------------------------------------------------------------------------------------------------------------------------------------------------------------------------------------------------------------------------------------------------------------------------------------------------------------------------------------------------------------------------------------------------------------------------------------------------------------------------------------------------------------------------------------------------------------
>Miclin_A134
GTATTGTATTTTATTCTTTCTGTTTGAGGAGGTCTTGTTGGTTTATCTTTAAGTGTGTTAATACGTTTTAATTTAAGAACACCT---TATTTTATTTTTAGTAGAGAATTTTATAATTGTATTGTAACTTTACATGCTTTATTTATGATTTTTTTTTTTGTCATGCCTATGACTGTTGGGGGATTTGGTAATTGAATTATTCCTTTACATTGTAAATTACCTGATATGGCTTTGCCTCGATTAAATAATTTAAGTTTTTGGTTATTATTTCCAGCTACTACTTTTATTTTATTATCATTTTTTCAAAATGTTTTACCTGGTACTGGATGAACTTTGTATCCTCCTTTATCTACT---TTTGGTTTACCCGAAAAGAGAACAGATTTTTTAATTTTTAGTTTACATGTTGCTGGGGTTAGATCTTTAGTTTCTTCTATAAAATTTATTGTTACT------TTTTTTTCTGCTAATCAAAGTTTTATTTCTTTAAGTTTATTTAGATGAAGTATTTTTTGTACAACTTGATTATTGTTATTAAGTTTACCTGTTTTAGCTGGAGGTTTAACTATGTTAATTACAGATCGAAAATTTAATACTTCTTTTTTTGATCCTACAGGAGGAGGAGATGCTATTTTATTTCAACATATTTTT---ACTGCAGTAATTCTGGAGCTAATACGTGCAACTAAGCCTAGACCTTCATGGAATGGGCGCATTTATTAGATCAAAACCAA-CCACACTTC--GGTGTGTCCTTGTTGATGACTCTGGATAA-CTT--TGCTGATCGCATGGCCTTAGAGCCGGCGACGTATCTTTCAAATGTCTGCCCTATCAACTTACGATGGTAGGTGATATGCCTACCATGGTTGTAACGGGTAACGGGGAATCAGGGTTCGATTCCGGAGAGGGAGCCTGAGAAACGGCTACCACATCTAAGGAAGGCAGCAGGCGCGCAAATTACCCACTCCCGGCACGGGGAGGTAGTGACGAAAAATAACGATACGGAACTCTTTTGAGGCTCCGTAATTGGAATGAGTACAATTTAAATCCTTTAACGAGGATCCATTGGAGGGCAAGTCTGGTGCCAGCAGCCGCGGTAATTCCAGCTCCAATAGCGTATATTAAAGTTGTTGCAGTTAAAAAGCTCGTAGTTGGATCTGAGGACTAGAGATAATGG-TGCGATAA-CTTCGTTACTGTTATTTCTGCCTAAAAAGACAGTGCTAGGCATTGGTGCTCTTAATTGAGTGCTTTTGCTGCCTGTCAAGTTTACTTTGAAAAAATTAGAGTGCTCAAAGCAGGCGCTTTGCCTGAATAGTGGTGCATGGAATAATGGAATAAGATCTTCGGATCTATTTTGTTGGTTTTCGGAAGCCGAGGTAATGATTAAGAGAGACAGACGGGGGCATTCGTATTGTGGTGTTAGAGGTGAAATTCTTGGATCGCCGCAAG--ACGAACAACTGCGAAAGCATTTGCCAAGCATGTTTTCATTAATCAAGAACGAAAGTCAGAGGTTCGAAGACGATCAGATACCGTCCTAGTTCTGACCATAAACGATGCCAGCTGGCGATCCGCGGTGGTTGTTATTTTCGACCCCGCGGGCAGCCTCCGGGAAACCAAAGCCTTTGGGTTCCGGGGGAAGTATGATTGCAAAGTCGAAACTTAAAGGAATTGACGGAAGGGCACCACCAGGAGTGGAGCCTGCGGCTTAATTTGACTCAACACGGGAAAACTCACCCGGCCCGGACACTGTTAGGATTGACAGATTGAAAGCTCTTTCTCGATTCGGTGGGTGGTGGTGCATGGCCGTTCTTAGTTGGTGGAG-CGATTTGTCTGGTTAATTCCGATAACGAACGAGACTCTAGCCTGCTAAATAGTCGGGTCGTATTATTTAGCGACTTTATGACTTCTTAGAGGGACAAGCGGCAACTAGTCGCACGAGATTGAGCAATAACAGGTCTGTGATGCCCTTAGATGTTCGGGGCCGCACGCGCGCTACACTGAAGGGAACAACGAGTAGTTTTCCTGGCCCGAATGGGTCGGGTAACCTGTTGAATACCCTTCGTGACAGGGATCGGGGCTTGCAATTATTCCCCGTGAACGAGGAATTCCCAGTAAGCGCAAGTCATAAGCTTGCGTTGATTACGTCCCTGCCCTTTGTACACACCGCCCGTCGCTACTACCGATTGAATGTTCTGGTGAAATCATCAGAGTGGTGCCGATGGGGTGGTCTCCACTCCATTGGAAAYTGC
>Miclin_A135
GTATTGTATTTTATTCTTTCTGTTTGAGGAGGTCTTGTTGGTTTATCTTTAAGTGTGTTAATACGTTTTAATTTAAGAACACCT---TATTTTATTTTTAGTAGAGAATTTTATAATTGTATTGTAACTTTACATGCTTTATTTATGATTTTTTTTTTTGTCATGCCTATGACTGTTGGGGGATTTGGTAATTGAATTATTCCTTTACATTGTAAATTACCTGATATGGCTTTGCCTCGATTAAATAATTTAAGTTTTTGGTTATTATTTCCAGCTACTACTTTTATTTTATTATCATTTTTTCAAAATGTTTTACCTGGTACTGGATGAACTTTGTATCCTCCTTTATCTACT---TTTGGTTTACCCGAAAAGAGAACAGATTTTTTAATTTTTAGTTTACATGTTGCTGGGGTTAGATCTTTAGTTTCTTCTATAAAATTTATTGTTACT------TTTTTTTCTGCTAATCAAAGTTTTATTTCTTTAAGTTTATTTAGATGAAGTATTTTTTGTACAACTTGATTATTGTTATTAAGTTTACCTGTTTTAGCTGGAGGTTTAACTATGTTAATTACAGATCGAAAATTTAATACTTCTTTTTTTGATCCTACAGGAGGAGGAGATGCTATTTTATTTCAACATATTTTT----------------------------------------------------------------------------------------------------------------------------------------------------------------------------------------------------------------------------------------------------------------------------------------------------------------------------------------------------------------------------------------------------------------------------------------------------------------------------------------------------------------------------------------------------------------------------------------------------------------------------------------------------------------------------------------------------------------------------------------------------------------------------------------------------------------------------------------------------------------------------------------------------------------------------------------------------------------------------------------------------------------------------------------------------------------------------------------------------------------------------------------------------------------------------------------------------------------------------------------------------------------------------------------------------------------------------------------------------------------------------------------------------------------------------------------------------------------------------------------------------------------------------------------------------------------------------------------------------------------------------------------------------------------------
>Miclin_A136
GTATTGTATTTTATTCTTTCTGTTTGAGGAGGTCTTGTTGGTTTATCTTTAAGTGTGTTAATACGTTTTAATTTAAGAACACCT---TATTTTATTTTTAGTAGAGAATTTTATAATTGTATTGTAACTTTACATGCTTTATTTATGATTTTTTTTTTTGTCATGCCTATGACTGTTGGGGGATTTGGTAATTGAATTATTCCTTTACATTGTAAATTACCTGATATGGCTTTGCCTCGATTAAATAATTTAAGTTTTTGGTTATTATTTCCAGCTACTACTTTTATTTTATTATCATTTTTTCAAAATGTTTTACCTGGTACTGGATGAACTTTGTATCCTCCTTTATCTACT---TTTGGTTTACCCGAAAAGAGAACAGATTTTTTAATTTTTAGTTTACATGTTGCTGGGGTTAGATCTTTAGTTTCTTCTATAAAATTTATTGTTACT------TTTTTTTCTGCTAATCAAAGTTTTATTTCTTTAAGTTTATTTAGATGAAGTATTTTTTGTACAACTTGATTATTGTTATTAAGTTTACCTGTTTTAGCTGGAGGTTTAACTATGTTAATTACAGATCGAAAATTTAATACTTCTTTTTTTGATCCTACAGGAGGAGGAGATGCTATTTTATTTCAACATATTTTT----------------------------------------------------------------------------------------------------------------------------------------------------------------------------------------------------------------------------------------------------------------------------------------------------------------------------------------------------------------------------------------------------------------------------------------------------------------------------------------------------------------------------------------------------------------------------------------------------------------------------------------------------------------------------------------------------------------------------------------------------------------------------------------------------------------------------------------------------------------------------------------------------------------------------------------------------------------------------------------------------------------------------------------------------------------------------------------------------------------------------------------------------------------------------------------------------------------------------------------------------------------------------------------------------------------------------------------------------------------------------------------------------------------------------------------------------------------------------------------------------------------------------------------------------------------------------------------------------------------------------------------------------------------------
>Miclin_A137
GTATTGTATTTTATTCTTTCTGTTTGAGGAGGTCTTGTTGGTTTATCTTTAAGTGTGTTAATACGTTTTAATTTAAGAACACCT---TATTTTATTTTTAGTAGAGAATTTTATAATTGTATTGTAACTTTACATGCTTTATTTATGATTTTTTTTTTTGTCATGCCTATGACTGTTGGGGGATTTGGTAATTGAATTATTCCTTTACATTGTAAATTACCTGATATGGCTTTGCCTCGATTAAATAATTTAAGTTTTTGGTTATTATTTCCAGCTACTACTTTTATTTTATTATCATTTTTTCAAAATGTTTTACCTGGTACTGGATGAACTTTGTATCCTCCTTTATCTACT---TTTGGTTTACCCGAAAAGAGAACAGATTTTTTAATTTTTAGTTTACATGTTGCTGGGGTTAGATCTTTAGTTTCTTCTATAAAATTTATTGTTACT------TTTTTTTCTGCTAATCAAAGTTTTATTTCTTTAAGTTTATTTAGATGAAGTATTTTTTGTACAACTTGATTATTGTTATTAAGTTTACCTGTTTTAGCTGGAGGTTTAACTATGTTAATTACAGATCGAAAATTTAATACTTCTTTTTTTGATCCTACAGGAGGAGGAGATGCTATTTTATTTCAACATATTTTT----------------------------------------------------------------------------------------------------------------------------------------------------------------------------------------------------------------------------------------------------------------------------------------------------------------------------------------------------------------------------------------------------------------------------------------------------------------------------------------------------------------------------------------------------------------------------------------------------------------------------------------------------------------------------------------------------------------------------------------------------------------------------------------------------------------------------------------------------------------------------------------------------------------------------------------------------------------------------------------------------------------------------------------------------------------------------------------------------------------------------------------------------------------------------------------------------------------------------------------------------------------------------------------------------------------------------------------------------------------------------------------------------------------------------------------------------------------------------------------------------------------------------------------------------------------------------------------------------------------------------------------------------------------------
>Miclin_A138
GTATTGTATTTTATTCTTTCTGTTTGAGGAGGTCTTGTTGGTTTATCTTTAAGTGTGTTAATACGTTTTAATTTAAGAACACCT---TATTTTATTTTTAGTAGAGAATTTTATAATTGTATTGTAACTTTACATGCTTTATTTATGATTTTTTTTTTTGTCATGCCTATGACTGTTGGGGGATTTGGTAATTGAATTATTCCTTTACATTGTAAATTACCTGATATGGCTTTGCCTCGATTAAATAATTTAAGTTTTTGGTTATTATTTCCAGCTACTACTTTTATTTTATTATCATTTTTTCAAAATGTTTTACCTGGTACTGGATGAACTTTGTATCCTCCTTTATCTACT---TTTGGTTTACCCGAAAAGAGAACAGATTTTTTAATTTTTAGTTTACATGTTGCTGGGGTTAGATCTTTAGTTTCTTCTATAAAATTTATTGTTACT------TTTTTTTCTGCTAATCAAAGTTTTATTTCTTTAAGTTTATTTAGATGAAGTATTTTTTGTACAACTTGATTATTGTTATTAAGTTTACCTGTTTTAGCTGGAGGTTTAACTATGTTAATTACAGATCGAAAATTTAATACTTCTTTTTTTGATCCTACAGGAGGAGGAGATGCTATTTTATTTCAACATATTTTT----------------------------------------------------------------------------------------------------------------------------------------------------------------------------------------------------------------------------------------------------------------------------------------------------------------------------------------------------------------------------------------------------------------------------------------------------------------------------------------------------------------------------------------------------------------------------------------------------------------------------------------------------------------------------------------------------------------------------------------------------------------------------------------------------------------------------------------------------------------------------------------------------------------------------------------------------------------------------------------------------------------------------------------------------------------------------------------------------------------------------------------------------------------------------------------------------------------------------------------------------------------------------------------------------------------------------------------------------------------------------------------------------------------------------------------------------------------------------------------------------------------------------------------------------------------------------------------------------------------------------------------------------------------------
>Miclin_A19
GTATTGTATTTTATTCTTTCTGTTTGAGGAGGTCTTGTTGGTTTATCTTTAAGTGTGTTAATACGTTTTAATTTAAGAACACCT---TATTTTATTTTTAGTAGAGAATTTTATAATTGTATTGTAACTTTACATGCTTTATTTATGATTTTTTTTTTTGTCATGCCTATGACTGTTGGGGGATTTGGTAATTGAATTATTCCTTTACATTGTAAATTACCTGATATGGCTTTGCCTCGATTAAATAATTTAAGTTTTTGGTTATTATTTCCAGCTACTACTTTTATTTTATTATCATTTTTTCAAAATGTTTTACCTGGTACTGGATGAACTTTGTATCCTCCTTTATCTACT---TTTGGTTTACCCGAAAAGAGAACAGATTTTTTAATTTTTAGTTTACATGTTGCTGGGGTTAGATCTTTAGTTTCTTCTATAAAATTTATTGTTACT------TTTTTTTCTGCTAATCAAAGTTTTATTTCTTTAAGTTTATTTAGATGAAGTATTTTTTGTACAACTTGATTATTGTTATTAAGTTTACCTGTTTTAGCTGGAGGTTTAACTATGTTAATTACAGATCGAAAATTTAATACTTCTTTTTTTGATCCTACAGGAGGAGGAGATGCTATTTTATTTCAACATATTTTT---ACTGCAGTAATTCTGGAGCTAATACGTGCAACTAAGCCTAGACCTTCATGGAATGGGCGCATTTATTAGATCAAAACCAA-CCACACTTC--GGTGTGTCCTTGTTGATGACTCTGGATAA-CTT--TGCTGATCGCATGGCCTTAGAGCCGGCGACGTATCTTTCAAATGTCTGCCCTATCAACTTACGATGGTAGGTGATATGCCTACCATGGTTGTAACGGGTAACGGGGAATCAGGGTTCGATTCCGGAGAGGGAGCCTGAGAAACGGCTACCACATCTAAGGAAGGCAGCAGGCGCGCAAATTACCCACTCCCGGCACGGGGAGGTAGTGACGAAAAATAACGATACGGAACTCTTTTGAGGCTCCGTAATTGGAATGAGTACAATTTAAATCCTTTAACGAGGATCCATTGGAGGGCAAGTCTGGTGCCAGCAGCCGCGGTAATTCCAGCTCCAATAGCGTATATTAAAGTTGTTGCAGTTAAAAAGCTCGTAGTTGGATCTGAGGACTAGAGATAATGG-TGCGATAA-CTTCGTTACTGTTATTTCTGCCTAAAAAGACAGTGCTAGGCATTGGTGCTCTTAATTGAGTGCTTTTGCTGCCTGTCAAGTTTACTTTGAAAAAATTAGAGTGCTCAAAGCAGGCGCTTTGCCTGAATAGTGGTGCATGGAATAATGGAATAAGATCTTCGGATCTATTTTGTTGGTTTTCGGAAGCCGAGGTAATGATTAAGAGAGACAGACGGGGGCATTCGTATTGTGGTGTTAGAGGTGAAATTCTTGGATCGCCGCAAG--ACGAACAACTGCGAAAGCATTTGCCAAGCATGTTTTCATTAATCAAGAACGAAAGTCAGAGGTTCGAAGACGATCAGATACCGTCCTAGTTCTGACCATAAACGATGCCAGCTGGCGATCCGCGGTGGTTGTTATTTTCGACCCCGCGGGCAGCCTCCGGGAAACCAAAGCCTTTGGGTTCCGGGGGAAGTATGATTGCAAAGTCGAAACTTAAAGGAATTGACGGAAGGGCACCACCAGGAGTGGAGCCTGCGGCTTAATTTGACTCAACACGGGAAAACTCACCCGGCCCGGACACTGTTAGGATTGACAGATTGAAAGCTCTTTCTCGATTCGGTGGGTGGTGGTGCATGGCCGTTCTTAGTTGGTGGAG-CGATTTGTCTGGTTAATTCCGATAACGAACGAGACTCTAGCCTGCTAAATAGTCGGGTCGTATTATTTAGCGACTTTATGACTTCTTAGAGGGACAAGCGGCAACTAGTCGCACGAGATTGAGCAATAACAGGTCTGTGATGCCCTTAGATGTTCGGGGCCGCACGCGCGCTACACTGAAGGGAACAACGAGTAGTTTTCCTGGCCCGAATGGGTCGGGTAACCTGTTGAATACCCTTCGTGACAGGGATCGGGGCTTGCAATTATTCCCCGTGAACGAGGAATTCCCAGTAAGCGCAAGTCATAAGCTTGCGTTGATTACGTCCCTGCCCTTTGTACACACCGCCCGTCGCTACTACCGATTGAATGTTCTGGTGAAATCATCAGAGTGGTGCCGATGGGGTGGTCTCCACTCCATTGGAAACTGC
>Miclin_A2_41d
GTATTGTATTTTATTCTTTCTGTTTGAGGAGGTCTTGTTGGTTTATCTTTAAGTGTGTTAATACGTTTTAATTTAAGAACACCT---TATTTTATTTTTAGTAGAGAATTTTATAATTGTATTGTAACTTTACATGCTTTATTTATGATTTTTTTTTTTGTTATGCCTATGACTGTTGGGGGATTTGGTAATTGAATTATTCCTTTACATTGTAAATTACCTGATATGGCTTTGCCTCGATTAAATAATTTAAGTTTTTGGTTATTATTTCCAGCTACTACTTTTATTTTATTATCATTTTTTCAAAATGTTTTACCTGGTACTGGATGAACTTTGTATCCTCCTTTATCTACT---TTTGGTTTACCCGAAAAGAGAACAGATTTTTTAATTTTTAGTTTACATGTTGCTGGGGTTAGATCTTTAGTTTCTTCTATAAAATTTATTGTTACT------TTTTTTTCTGCTAATCAAAGTTTTATTTCTTTAAGTTTATTTAGATGAAGTATTTTTTGTACAACTTGATTATTGTTATTAAGTTTACCTGTTTTAGCTGGAGGTTTAACTATGTTAATTACAGATCGAAAATTTAATACTTCTTTTTTTGATCCTACAGGAGGAGGAGATGCTATTTTATTTCAACATATTTTT---ACTGCAGTAATTCTGGAGCTAATACGTGCAACTAAGCCTAGACCTTCATGGAATGGGCGCATTTATTAGATCAAAACCAA-CCACACTTC--GGTGTGTCCTTGTTGATGACTCTGGATAA-CTT--TGCTGATCGCATGGCCTTAGAGCCGGCGACGTATCTTTCAAATGTCTGCCCTATCAACTTACGATGGTAGGTGATATGCCTACCATGGTTGTAACGGGTAACGGGGAATCAGGGTTCGATTCCGGAGAGGGAGCCTGAGAAACGGCTACCACATCTAAGGAAGGCAGCAGGCGCGCAAATTACCCACTCCCGGCACGGGGAGGTAGTGACGAAAAATAACGATACGGAACTCTTTTGAGGCTCCGTAATTGGAATGAGTACAATTTAAATCCTTTAACGAGGATCCATTGGAGGGCAAGTCTGGTGCCAGCAGCCGCGGTAATTCCAGCTCCAATAGCGTATATTAAAGTTGTTGCAGTTAAAAAGCTCGTAGTTGGATCTGAGGACTAGAGATAATGG-TGCGATAA-CTTCGTTACTGTTATTTCTGCCTAAAAAGACAGTGCTAGGCATTGGTGCTCTTAATTGAGTGCTTTTGCTGCCTGTCAAGTTTACTTTGAAAAAATTAGAGTGCTCAAAGCAGGCGCTTTGCCTGAATAGTGGTGCATGGAATAATGGAATAAGATCTTCGGATCTATTTTGTTGGTTTTCGGAAGCCGAGGTAATGATTAAGAGAGACAGACGGGGGCATTCGTATTGTGGTGTTAGAGGTGAAATTCTTGGATCGCCGCAAG--ACGAACAACTGCGAAAGCATTTGCCAAGCATGTTTTCATTAATCAAGAACGAAAGTCAGAGGTTCGAAGACGATCAGATACCGTCCTAGTTCTGACCATAAACGATGCCAGCTGGCGATCCGCGGTGGTTGTTATTTTCGACCCCGCGGGCAGCCTCCGGGAAACCAAAGCCTTTGGGTTCCGGGGGAAGTATGATTGCAAAGTCGAAACTTAAAGGAATTGACGGAAGGGCACCACCAGGAGTGGAGCCTGCGGCTTAATTTGACTCAACACGGGAAAACTCACCCGGCCCGGACACTGTTAGGATTGACAGATTGAAAGCTCTTTCTCGATTCGGTGGGTGGTGGTGCATGGCCGTTCTTAGTTGGTGGAG-CGATTTGTCTGGTTAATTCCGATAACGAACGAGACTCTAGCCTGCTAAATAGTCGGGTCGTATTATTTAGCGACTTTATGACTTCTTAGAGGGACAAGCGGCAACTAGTCGCACGAGATTGAGCAATAACAGGTCTGTGATGCCCTTAGATGTTCGGGGCCGCACGCGCGCTACACTGAAGGGAACAACGAGTAGTTTTCCTGGCCCGAATGGGTCGGGTAACCTGTTGAATACCCTTCGTGACAGGGATCGGGGCTTGCAATTATTCCCCGTGAACGAGGAATTCCCAGTAAGCGCAAGTCATAAGCTTGCGTTGATTACGTCCCTGCCCTTTGTACACACCGCCCGTCGCTACTACCGATTGAATGTTCTGGTGAAATCATCAGAGTGGTGCCGATGGGGTGGTCTCCACTCCATTGGAAACTGC
>Miclin_A2_76d
GTATTGTATTTTATTCTTTCTGTTTGAGGAGGTCTTGTTGGTTTATCTTTAAGTGTGTTAATACGTTTTAATTTAAGAACACCT---TATTTTATTTTTAGTAGAGAATTTTATAATTGTATTGTAACTTTACATGCTTTATTTATGATTTTTTTTTTTGTTATGCCTATGACTGTTGGGGGATTTGGTAATTGAATTATTCCTTTACATTGCAAATTACCTGATATGGCTTTGCCTCGATTAAATAATTTAAGTTTTTGGTTATTATTTCCAGCTACTACTTTTATTTTATTATCATTTTTTCAAAATGTTTTACCTGGTACTGGATGAACTTTGTATCCTCCTTTATCTACT---TTTGGTTTACCCGAAAAGAGAACAGATTTTTTAATTTTTAGTTTACATGTTGCTGGGGTTAGATCTTTAGTTTCTTCTATAAAATTTATTGTTACT------TTTTTTTCTGCTAATCAAAGTTTTATTTCTTTAAGTTTATTTAGATGAAGTATTTTTTGTACAACTTGATTATTGTTATTAAGTTTACCTGTTTTAGCTGGAGGTTTAACTATGTTAATTACAGATCGAAAATTTAATACTTCTTTTTTTGATCCTACAGGAGGAGGAGATGCTATTTTATTTCAACATATTTTT---ACTGCAGTAATTCTGGAGCTAATACGTGCAACTAAGCCTAGACCTTCATGGAATGGGCGCATTTATTAGATCAAAACCAA-CCACACTTC--GGTGTGTCCTTGTTGATGACTCTGGATAA-CTT--TGCTGATCGCATGGCCTTAGAGCCGGCGACGTATCTTTCAAATGTCTGCCCTATCAACTTACGATGGTAGGTGATATGCCTACCATGGTTGTAACGGGTAACGGGGAATCAGGGTTCGATTCCGGAGAGGGAGCCTGAGAAACGGCTACCACATCTAAGGAAGGCAGCAGGCGCGCAAATTACCCACTCCCGGCACGGGGAGGTAGTGACGAAAAATAACGATACGGAACTCTTTTGAGGCTCCGTAATTGGAATGAGTACAATTTAAATCCTTTAACGAGGATCCATTGGAGGGCAAGTCTGGTGCCAGCAGCCGCGGTAATTCCAGCTCCAATAGCGTATATTAAAGTTGTTGCAGTTAAAAAGCTCGTAGTTGGATCTGAGGACTAGAGATAATGG-TGCGATAA-CTTCGTTACTGTTATTTCTGCCTAAAAAGACAGTGCTAGGCATTGGTGCTCTTAATTGAGTGCTTTTGCTGCCTGTCAAGTTTACTTTGAAAAAATTAGAGTGCTCAAAGCAGGCGCTTTGCCTGAATAGTGGTGCATGGAATAATGGAATAAGATCTTCGGATCTATTTTGTTGGTTTTCGGAAGCCGAGGTAATGATTAAGAGAGACAGACGGGGGCATTCGTATTGTGGTGTTAGAGGTGAAATTCTTGGATCGCCGCAAG--ACGAACAACTGCGAAAGCATTTGCCAAGCATGTTTTCATTAATCAAGAACGAAAGTCAGAGGTTCGAAGACGATCAGATACCGTCCTAGTTCTGACCATAAACGATGCCAGCTGGCGATCCGCGGTGGTTGTTATTTTCGACCCCGCGGGCAGCCTCCGGGAAACCAAAGCCTTTGGGTTCCGGGGGAAGTATGATTGCAAAGTCGAAACTTAAAGGAATTGACGGAAGGGCACCACCAGGAGTGGAGCCTGCGGCTTAATTTGACTCAACACGGGAAAACTCACCCGGCCCGGACACTGTTAGGATTGACAGATTGAAAGCTCTTTCTCGATTCGGTGGGTGGTGGTGCATGGCCGTTCTTAGTTGGTGGAG-CGATTTGTCTGGTTAATTCCGATAACGAACGAGACTCTAGCCTGCTAAATAGTCGGGTCGTATTATTTAGCGACTTTATGACTTCTTAGAGGGACAAGCGGCAACTAGTCGCACGAGATTGAGCAATAACAGGTCTGTGATGCCCTTAGATGTTCGGGGCCGCACGCGCGCTACACTGAAGGGAACAACGAGTAGTTTTCCTGGCCCGAATGGGTCGGGTAACCTGTTGAATACCCTTCGTGACAGGGATCGGGGCTTGCAATTATTCCCCGTGAACGAGGAATTCCCAGTAAGCGCAAGTCATAAGCTTGCGTTGATTACGTCCCTGCCCTTTGTACACACCGCCCGTCGCTACTACCGATTGAATGTTCTGGTGAAATCATCAGAGTGGTGCCGATGGGGTGGTCTCCACTCCATTGGAAACTGC
>Miclin_A27
GTATTGTATTTTATTCTTTCTGTTTGAGGAGGTCTTGTTGGTTTATCTTTAAGTGTGTTAATACGTTTTAATTTAAGAACACCT---TATTTTATTTTTAGTAGAGAATTTTATAATTGTATTGTAACTTTACATGCTTTATTTATGATTTTTTTTTTTGTCATGCCTATGACTGTTGGGGGATTTGGTAATTGAATTATTCCTTTACATTGTAAATTACCTGATATGGCTTTGCCTCGATTAAATAATTTAAGTTTTTGGTTATTATTTCCAGCTACTACTTTTATTTTATTATCATTTTTTCAAAATGTTTTACCTGGTACTGGATGAACTTTGTATCCTCCTTTATCTACT---TTTGGTTTACCCGAAAAGAGAACAGATTTTTTAATTTTTAGTTTACATGTTGCTGGGGTTAGATCTTTAGTTTCTTCTATAAAATTTATTGTTACT------TTTTTTTCTGCTAATCAAAGTTTTATTTCTTTAAGTTTATTTAGATGAAGTATTTTTTGTACAACTTGATTATTGTTATTAAGTTTACCTGTTTTAGCTGGAGGTTTAACTATGTTAATTACAGATCGAAAATTTAATACTTCTTTTTTTGATCCTACAGGAGGAGGAGATGCTATTTTATTTCAACATATTTTT---ACTGCAGTAATTCTGGAGCTAATACGTGCAACTAAGCCTAGACCTTCATGGAATGGGCGCATTTATTAGATCAAAACCAA-CCACACTTC--GGTGTGTCCTTGTTGATGACTCTGGATAA-CTT--TGCTGATCGCATGGCCTTAGAGCCGGCGACGTATCTTTCAAATGTCTGCCCTATCAACTTACGATGGTAGGTGATATGCCTACCATGGTTGTAACGGGTAACGGGGAATCAGGGTTCGATTCCGGAGAGGGAGCCTGAGAAACGGCTACCACATCTAAGGAAGGCAGCAGGCGCGCAAATTACCCACTCCCGGCACGGGGAGGTAGTGACGAAAAATAACGATACGGAACTCTTTTGAGGCTCCGTAATTGGAATGAGTACAATTTAAATCCTTTAACGAGGATCCATTGGAGGGCAAGTCTGGTGCCAGCAGCCGCGGTAATTCCAGCTCCAATAGCGTATATTAAAGTTGTTGCAGTTAAAAAGCTCGTAGTTGGATCTGAGGACTAGAGATAATGG-TGCGATAA-CTTCGTTACTGTTATTTCTGCCTAAAAAGACAGTGCTAGGCATTGGTGCTCTTAATTGAGTGCTTTTGCTGCCTGTCAAGTTTACTTTGAAAAAATTAGAGTGCTCAAAGCAGGCGCTTTGCCTGAATAGTGGTGCATGGAATAATGGAATAAGATCTTCGGATCTATTTTGTTGGTTTTCGGAAGCCGAGGTAATGATTAAGAGAGACAGACGGGGGCATTCGTATTGTGGTGTTAGAGGTGAAATTCTTGGATCGCCGCAAG--ACGAACAACTGCGAAAGCATTTGCCAAGCATGTTTTCATTAATCAAGAACGAAAGTCAGAGGTTCGAAGACGATCAGATACCGTCCTAGTTCTGACCATAAACGATGCCAGCTGGCGATCCGCGGTGGTTGTTATTTTCGACCCCGCGGGCAGCCTCCGGGAAACCAAAGCCTTTGGGTTCCGGGGGAAGTATGATTGCAAAGTCGAAACTTAAGGGAATTGACGGAAGGGCACCACCAGGAGTGGAGCCTGCGGCTTAATTTGACTCAACACGGGAAAACTCACCCGGCCCGGACACTGTTAGGATTGACAGATTGAAAGCTCTTTCTCGATTCGGTGGGTGGTGGTGCATGGCCGTTCTTAGTTGGTGGAG-CGATTTGTCTGGTTAATTCCGATAACGAACGAGACTCTAGCCTGCTAAATAGTCGGGTCGTATTATTTAGCGACTTTATGACTTCTTAGAGGGACAAGCGGCAACTAGTCGCACGAGATTGAGCAATAACAGGTCTGTGATGCCCTTAGATGTTCGGGGCCGCACGCGCGCTACACTGAAGGGAACAACGAGTAGTTTTCCTGGCCCGAATGGGTCGGGTAACCTGTTGAATACCCTTCGTGACAGGGATCGGGGCTTGCAATTATTCCCCGTGAACGAGGAATTCCCAGTAAGCGCAAGTCATAAGCTTGCGTTGATTACGTCCCTGCCCTTTGTACACACCGCCCGTCGCTACTACCGATTGAATGTTCTGGTGAAATCATCAGAGTGGTGCCGATGGGGTGGTCTCCACTCCATTGGAAACTGC
>Miclin_A3_77d
GTATTGTATTTTATTCTTTCTGTTTGAGGAGGTCTTGTTGGTTTATCTTTAAGTGTGTTAATACGTTTTAATTTAAGAACACCT---TATTTTATTTTTAGTAGAGAATTTTATAATTGTATTGTAACTTTACATGCTTTATTTATGATTTTTTTTTTTGTTATGCCTATGACTGTTGGGGGATTTGGTAATTGAATTATTCCTTTACATTGTAAATTACCTGATATGGCTTTGCCTCGATTAAATAATTTAAGTTTTTGGTTATTATTTCCAGCTACTACTTTTATTTTATTATCATTTTTTCAAAATGTTTTACCTGGTACTGGATGAACTTTGTATCCTCCTTTATCTACT---TTTGGTTTACCCGAAAAGAGAACAGATTTTTTAATTTTTAGTTTACATGTTGCTGGGGTTAGATCTTTAGTTTCTTCTATAAAATTTATTGTTACT------TTTTTTTCTGCTAATCAAAGTTTTATTTCTTTAAGTTTATTTAGATGAAGTATTTTTTGTACAACTTGATTATTGTTATTAAGTTTACCTGTTTTAGCTGGAGGTTTAACTATGTTAATTACAGATCGAAAATTTAATACTTCTTTTTTTGATCCTACAGGAGGAGGAGATGCTATTTTATTTCAACATATTTTT---ACTGCAGTAATTCTGGAGCTAATACGTGCAACTAAGCCTAGACCTTCATGGAATGGGCGCATTTATTAGATCAAAACCAA-CCACACTTC--GGTGTGTCCTTGTTGATGACTCTGGATAA-CTT--TGCTGATCGCATGGCCTTAGAGCCGGCGACGTATCTTTCAAATGTCTGCCCTATCAACTTACGATGGTAGGTGATATGCCTACCATGGTTGTAACGGGTAACGGGGAATCAGGGTTCGATTCCGGAGAGGGAGCCTGAGAAACGGCTACCACATCTAAGGAAGGCAGCAGGCGCGCAAATTACCCACTCCCGGCACGGGGAGGTAGTGACGAAAAATAACGATACGGAACTCTTTTGAGGCTCCGTAATTGGAATGAGTACAATTTAAATCCTTTAACGAGGATCCATTGGAGGGCAAGTCTGGTGCCAGCAGCCGCGGTAATTCCAGCTCCAATAGCGTATATTAAAGTTGTTGCAGTTAAAAAGCTCGTAGTTGGATCTGAGGACTAGAGATAATGG-TGCGATAA-CTTCGTTACTGTTATTTCTGCCTAAAAAGACAGTGCTAGGCATTGGTGCTCTTAATTGAGTGCTTTTGCTGCCTGTCAAGTTTACTTTGAAAAAATTAGAGTGCTCAAAGCAGGCGCTTTGCCTGAATAGTGGTGCATGGAATAATGGAATAAGATCTTCGGATCTATTTTGTTGGTTTTCGGAAGCCGAGGTAATGATTAAGAGAGACAGACGGGGGCATTCGTATTGTGGTGTTAGAGGTGAAATTCTTGGATCGCCGCAAG--ACGAACAACTGCGAAAGCATTTGCCAAGCATGTTTTCATTAATCAAGAACGAAAGTCAGAGGTTCGAAGACGATCAGATACCGTCCTAGTTCTGACCATAAACGATGCCAGCTGGCGATCCGCGGTGGTTGTTATTTTCGACCCCGCGGGCAGCCTCCGGGAAACCAAAGCCTTTGGGTTCCGGGGGAAGTATGATTGCAAAGTCGAAACTTAAAGGAATTGACGGAAGGGCACCACCAGGAGTGGAGCCTGCGGCTTAATTTGACTCAACACGGGAAAACTCACCCGGCCCGGACACTGTTAGGATTGACAGATTGAAAGCTCTTTCTCGATTCGGTGGGTGGTGGTGCATGGCCGTTCTTAGTTGGTGGAG-CGATTTGTCTGGTTAATTCCGATAACGAACGAGACTCTAGCCTGCTAAATAGTCGGGTCGTATTATTTAGCGACTTTATGACTTCTTAGAGGGACAAGCGGCAACTAGTCGCACGAGATTGAGCAATAACAGGTCTGTGATGCCCTTAGATGTTCGGGGCCGCACGCGCGCTACACTGAAGGGAACAACGAGTAGTTTTCCTGGCCCGAATGGGTCGGGTAACCTGTTGAATACCCTTCGTGACAGGGATCGGGGCTTGCAATTATTCCCCGTGAACGAGGAATTCCCAGTAAGCGCAAGTCATAAGCTTGCGTTGATTACGTCCCTGCCCTTTGTACACACCGCCCGTCGCTACTACCGATTGAATGTTCTGGTGAAATCATCAGAGTGGTGCCGATGGGGTGGTCTCCACTCCATTGGAAACTGC
>Miclin_A3_81d
GTATTGTATTTTATTCTTTCTGTTTGAGGAGGTCTTGTTGGTTTATCTTTAAGTGTGTTAATACGTTTTAATTTAAGAACACCT---TATTTTATTTTTAGTAGAGAATTTTATAATTGTATTGTAACTTTACATGCTTTATTTATGATTTTTTTTTTTGTTATGCCTATGACTGTTGGGGGATTTGGTAATTGAATTATTCCTTTACATTGCAAATTACCTGATATGGCTTTGCCTCGATTAAATAATTTAAGTTTTTGGTTATTATTTCCAGCTACTACTTTTATTTTATTATCATTTTTTCAAAATGTTTTACCTGGTACTGGATGAACTTTGTATCCTCCTTTATCTACT---TTTGGTTTACCCGAAAAGAGAACAGATTTTTTAATTTTTAGTTTACATGTTGCTGGGGTTAGATCTTTAGTTTCTTCTATAAAATTTATTGTTACT------TTTTTTTCTGCTAATCAAAGTTTTATTTCTTTAAGTTTATTTAGATGAAGTATTTTTTGTACAACTTGATTATTGTTATTAAGTTTACCTGTTTTAGCTGGAGGTTTAACTATGTTAATTACAGATCGAAAATTTAATACTTCTTTTTTTGATCCTACAGGAGGAGGAGATGCTATTTTATTTCAACATATTTTT---ACTGCAGTAATTCTGGAGCTAATACGTGCAACTAAGCCTAGACCTTCATGGAATGGGCGCATTTATTAGATCAAAACCAA-CCACACTTC--GGTGTGTCCTTGTTGATGACTCTGGATAA-CTT--TGCTGATCGCATGGCCTTAGAGCCGGCGACGTATCTTTCAAATGTCTGCCCTATCAACTTACGATGGTAGGTGATATGCCTACCATGGTTGTAACGGGTAACGGGGAATCAGGGTTCGATTCCGGAGAGGGAGCCTGAGAAACGGCTACCACATCTAAGGAAGGCAGCAGGCGCGCAAATTACCCACTCCCGGCACGGGGAGGTAGTGACGAAAAATAACGATACGGAACTCTTTTGAGGCTCCGTAATTGGAATGAGTACAATTTAAATCCTTTAACGAGGATCCATTGGAGGGCAAGTCTGGTGCCAGCAGCCGCGGTAATTCCAGCTCCAATAGCGTATATTAAAGTTGTTGCAGTTAAAAAGCTCGTAGTTGGATCTGAGGACTAGAGATAATGG-TGCGATAA-CTTCGTTACTGTTATTTCTGCCTAAAAAGACAGTGCTAGGCATTGGTGCTCTTAATTGAGTGCTTTTGCTGCCTGTCAAGTTTACTTTGAAAAAATTAGAGTGCTCAAAGCAGGCGCTTTGCCTGAATAGTGGTGCATGGAATAATGGAATAAGATCTTCGGATCTATTTTGTTGGTTTTCGGAAGCCGAGGTAATGATTAAGAGAGACAGACGGGGGCATTCGTATTGTGGTGTTAGAGGTGAAATTCTTGGATCGCCGCAAG--ACGAACAACTGCGAAAGCATTTGCCAAGCATGTTTTCATTAATCAAGAACGAAAGTCAGAGGTTCGAAGACGATCAGATACCGTCCTAGTTCTGACCATAAACGATGCCAGCTGGCGATCCGCGGTGGTTGTTATTTTCGACCCCGCGGGCAGCCTCCGGGAAACCAAAGCCTTTGGGTTCCGGGGGAAGTATGATTGCAAAGTCGAAACTTAAAGGAATTGACGGAAGGGCACCACCAGGAGTGGAGCCTGCGGCTTAATTTGACTCAACACGGGAAAACTCACCCGGCCCGGACACTGTTAGGATTGACAGATTGAAAGCTCTTTCTCGATTCGGTGGGTGGTGGTGCATGGCCGTTCTTAGTTGGTGGAG-CGATTTGTCTGGTTAATTCCGATAACGAACGAGACTCTAGCCTGCTAAATAGTCGGGTCGTATTATTTAGCGACTTTATGACTTCTTAGAGGGACAAGCGGCAACTAGTCGCACGAGATTGAGCAATAACAGGTCTGTGATGCCCTTAGATGTTCGGGGCCGCACGCGCGCTACACTGAAGGGAACAACGAGTAGTTTTCCTGGCCCGAATGGGTCGGGTAACCTGTTGAATACCCTTCGTGACAGGGATCGGGGCTTGCAATTATTCCCCGTGAACGAGGAATTCCCAGTAAGCGCAAGTCATAAGCTTGCGTTGATTACGTCCCTGCCCTTTGTACACACCGCCCGTCGCTACTACCGATTGAATGTTCTGGTGAAATCATCAGAGTGGTGCCGATGGGGTGGTCTCCACTCCATTGGAAACTGC
>Miclin_A30
GTATTGTATTTTATTCTTTCTGTTTGAGGAGGTCTTGTTGGTTTATCTTTAAGTGTGTTAATACGTTTTAATTTAAGAACACCT---TATTTTATTTTTAGTAGAGAATTTTATAATTGTATTGTAACTTTACATGCTTTATTTATGATTTTTTTTTTTGTCATGCCTATGACTGTTGGGGGATTTGGTAATTGAATTATTCCTTTACATTGTAAATTACCTGATATGGCTTTGCCTCGATTAAATAATTTAAGTTTTTGGTTATTATTTCCAGCTACTACTTTTATTTTATTATCATTTTTTCAAAATGTTTTACCTGGTACTGGATGAACTTTGTATCCTCCTTTATCTACT---TTTGGTTTACCCGAAAAGAGAACAGATTTTTTAATTTTTAGTTTACATGTTGCTGGGGTTAGATCTTTAGTTTCTTCTATAAAATTTATTGTTACT------TTTTTTTCTGCTAATCAAAGTTTTATTTCTTTAAGTTTATTTAGATGAAGTATTTTTTGTACAACTTGATTATTGTTATTAAGTTTACCTGTTTTAGCTGGAGGTTTAACTATGTTAATTACAGATCGAAAATTTAATACTTCTTTTTTTGATCCTACAGGAGGAGGAGATGCTATTTTATTTCAACATATTTTT---ACTGCAGTAATTCTGGAGCTAATACGTGCAACTAAGCCTAGACCTTCATGGAATGGGCGCATTTATTAGATCAAAACCAA-CCACACTTC--GGTGTGTCCTTGTTGATGACTCTGGATAA-CTT--TGCTGATCGCATGGCCTTAGAGCCGGCGACGTATCTTTCAAATGTCTGCCCTATCAACTTACGATGGTAGGTGATATGCCTACCATGGTTGTAACGGGTAACGGGGAATCAGGGTTCGATTCCGGAGAGGGAGCCTGAGAAACGGCTACCACATCTAAGGAAGGCAGCAGGCGCGCAAATTACCCACTCCCGGCACGGGGAGGTAGTGACGAAAAATAACGATACGGAACTCTTTTGAGGCTCCGTAATTGGAATGAGTACAATTTAAATCCTTTAACGAGGATCCATTGGAGGGCAAGTCTGGTGCCAGCAGCCGCGGTAATTCCAGCTCCAATAGCGTATATTAAAGTTGTTGCAGTTAAAAAGCTCGTAGTTGGATCTGAGGACTAGAGATAATGG-TGCGATAA-CTTCGTTACTGTTATTTCTGCCTAAAAAGACAGTGCTAGGCATTGGTGCTCTTAATTGAGTGCTTTTGCTGCCTGTCAAGTTTACTTTGAAAAAATTAGAGTGCTCAAAGCAGGCGCTTTGCCTGAATAGTGGTGCATGGAATAATGGAATAAGATCTTCGGATCTATTTTGTTGGTTTTCGGAAGCCGAGGTAATGATTAAGAGAGACAGACGGGGGCATTCGTATTGTGGTGTTAGAGGTGAAATTCTTGGATCGCCGCAAG--ACGAACAACTGCGAAAGCATTTGCCAAGCATGTTTTCATTAATCAAGAACGAAAGTCAGAGGTTCGAAGACGATCAGATACCGTCCTAGTTCTGACCATAAACGATGCCAGCTGGCGATCCGCGGTGGTTGTTATTTTCGACCCCGCGGGCAGCCTCCGGGAAACCAAAGCCTTTGGGTTCCGGGGGAAGTATGATTGCAAAGTCGAAACTTAAAGGAATTGACGGAAGGGCACCACCAGGAGTGGAGCCTGCGGCTTAATTTGACTCAACACGGGAAAACTCACCCGGCCCGGACACTGTTAGGATTGACAGATTGAAAGCTCTTTCTCGATTCGGTGGGTGGTGGTGCATGGCCGTTCTTAGTTGGTGGAG-CGATTTGTCTGGTTAATTCCGATAACGAACGAGACTCTAGCCTGCTAAATAGTCGGGTCGTATTATTTAGCGACTTTATGACTTCTTAGAGGGACAAGCGGCAACTAGTCGCACGAGATTGAGCAATAACAGGTCTGTGATGCCCTTAGATGTTCGGGGCCGCACGCGCGCTACACTGAAGGGAACAACGAGTAGTTTTCCTGGCCCGAATGGGTCGGGTAACCTGTTGAATACCCTTCGTGACAGGGATCGGGGCTTGCAATTATTCCCCGTGAACGAGGAATTCCCAGTAAGCGCAAGTCATAAGCTTGCGTTGATTACGTCCCTGCCCTTTGTACACACCGCCCGTCGCTACTACCGATTGAATGTTCTGGTGAAATCATCAGAGTGGTGCCGATGGGGTGGTCTCCACTCCATTGGAAACTGC
>Miclin_A31
GTATTGTATTTTATTCCTTCTGTTTGAGGAGGTCTTGTTGGTTTATCTTTAAGTGTGTTAATACGTTTTAATTTAAGAACACCT---TATTTTATTTTTAGTAGAGAATTTTATAATTGTATTGTAACTTTACATGCTTTATTTATGATTTTTTTTTTTGTCATGCCTATGACTGTTGGGGGATTTGGTAATTGAATTATTCCTTTACATTGTAAATTACCTGATATGGCTTTGCCTCGATTAAATAATTTAAGTTTTTGGTTATTATTTCCAGCTACTACTTTTATTTTATTATCATTTTTTCAAAATGTTTTACCTGGTACTGGATGAACTTTGTATCCTCCTTTATCTACT---TTTGGTTTACCCGAAAAGAGAACAGATTTTTTAATTTTTAGTTTACATGTTGCTGGGGTTAGATCTTTAGTTTCTTCTATAAAATTTATTGTTACT------TTTTTTTCTGCTAATCAAAGTTTTATTTCTTTAAGTTTATTTAGATGAAGTATTTTTTGTACAACTTGATTATTGTTATTAAGTTTACCTGTTTTAGCTGGAGGTTTAACTATGTTAATTACAGATCGAAAATTTAATACTTCTTTTTTTGATCCTACAGGAGGAGGAGATGCTATTTTATTTCAACATATTTTT---ACTGCAGTAATTCTGGAGCTAATACGTGCAACTAAGCCTAGACCTTCATGGAATGGGCGCATTTATTAGATCAAAACCAA-CCACACTTC--GGTGTGTCCTTGTTGATGACTCTGGATAA-CTT--TGCTGATCGCATGGCCTTAGAGCCGGCGACGTATCTTTCAAATGTCTGCCCTATCAACTTACGATGGTAGGTGATATGCCTACCATGGTTGTAACGGGTAACGGGGAATCAGGGTTCGATTCCGGAGAGGGAGCCTGAGAAACGGCTACCACATCTAAGGAAGGCAGCAGGCGCGCAAATTACCCACTCCCGGCACGGGGAGGTAGTGACGAAAAATAACGATACGGAACTCTTTTGAGGCTCCGTAATTGGAATGAGTACAATTTAAATCCTTTAACGAGGATCCATTGGAGGGCAAGTCTGGTGCCAGCAGCCGCGGTAATTCCAGCTCCAATAGCGTATATTAAAGTTGTTGCAGTTAAAAAGCTCGTAGTTGGATCTGAGGACTAGAGATAATGG-TGCGATAA-CTTCGTTACTGTTATTTCTGCCTAAAAAGACAGTGCTAGGCATTGGTGCTCTTAATTGAGTGCTTTTGCTGCCTGTCAAGTTTACTTTGAAAAAATTAGAGTGCTCAAAGCAGGCGCTTTGCCTGAATAGTGGTGCATGGAATAATGGAATAAGATCTTCGGATCTATTTTGTTGGTTTTCGGAAGCCGAGGTAATGATTAAGAGAGACAGACGGGGGCATTCGTATTGTGGTGTTAGAGGTGAAATTCTTGGATCGCCGCAAG--ACGAACAACTGCGAAAGCATTTGCCAAGCATGTTTTCATTAATCAAGAACGAAAGTCAGAGGTTCGAAGACGATCAGATACCGTCCTAGTTCTGACCATAAACGATGCCAGCTGGCGATCCGCGGTGGTTGTTATTTTCGACCCCGCGGGCAGCCTCCGGGAAACCAAAGCCTTTGGGTTCCGGGGGAAGTATGATTGCAAAGTCGAAACTTAAAGGAATTGACGGAAGGGCACCACCAGGAGTGGAGCCTGCGGCTTAATTTGACTCAACACGGGAAAACTCACCCGGCCCGGACACTGTTAGGATTGACAGATTGAAAGCTCTTTCTCGATTCGGTGGGTGGTGGTGCATGGCCGTTCTTAGTTGGTGGAG-CGATTTGTCTGGTTAATTCCGATAACGAACGAGACTCTAGCCTGCTAAATAGTCGGGTCGTATTATTTAGCGACTTTATGACTTCTTAGAGGGACAAGCGGCAACTAGTCGCACGAGATTGAGCAATAACAGGTCTGTGATGCCCTTAGATGTTCGGGGCCGCACGCGCGCTACACTGAAGGGAACAACGAGTAGTTTTCCTGGCCCGAATGGGTCGGGTAACCTGTTGAATACCCTTCGTGACAGGGATCGGGGCTTGCAATTATTCCCCGTGAACGAGGAATTCCCAGTAAGCGCAAGTCATAAGCTTGCGTTGATTACGTCCCTGCCCTTTGTACACACCGCCCGTCGCTACTACCGATTGAATGTTCTGGTGAAATCATCAGAGTGGTGCCGATGGGGTGGTCTCCACTCCATTGGAAACTGC
>Miclin_A32
GTATTGTATTTTATTCTTTCTGTTTGAGGAGGTCTTGTTGGTTTATCTTTAAGTGTGTTAATACGTTTTAATTTAAGAACACCT---TATTTTATTTTTAGTAGAGAATTTTATAATTGTATTGTAACTTTACATGCTTTATTTATGATTTTTTTTTTTGTCATGCCTATGACTGTTGGGGGATTTGGTAATTGAATTATTCCTTTACATTGTAAATTACCTGATATGGCTTTGCCTCGATTAAATAATTTAAGTTTTTGGTTATTATTTCCAGCTACTACTTTTATTTTATTATCATTTTTTCAAAATGTTTTACCTGGTACTGGATGAACTTTGTATCCTCCTTTATCTACT---TTTGGTTTACCCGAAAAGAGAACAGATTTTTTAATTTTTAGTTTACATGTTGCTGGGGTTAGATCTTTAGTTTCTTCTATAAAATTTATTGTTACT------TTTTTTTCTGCTAATCAAAGTTTTATTTCTTTAAGTTTATTTAGATGAAGTATTTTTTGTACAACTTGATTATTGTTATTAAGTTTACCTGTTTTAGCTGGAGGTTTAACTATGTTAATTACAGATCGAAAATTTAATACTTCTTTTTTTGATCCTACAGGAGGAGGAGATGCTATTTTATTTCAACATATTTTT---ACTGCAGTAATTCTGGAGCTAATACGTGCAACTAAGCCTAGACCTTCATGGAATGGGCGCATTTATTAGATCAAAACCAA-CCACACTTC--GGTGTGTCCTTGTTGATGACTCTGGATAA-CTT--TGCTGATCGCATGGCCTTAGAGCCGGCGACGTATCTTTCAAATGTCTGCCCTATCAACTTACGATGGTAGGTGATATGCCTACCATGGTTGTAACGGGTAACGGGGAATCAGGGTTCGATTCCGGAGAGGGAGCCTGAGAAACGGCTACCACATCTAAGGAAGGCAGCAGGCGCGCAAATTACCCACTCCCGGCACGGGGAGGTAGTGACGAAAAATAACGATACGGAACTCTTTTGAGGCTCCGTAATTGGAATGAGTACAATTTAAATCCTTTAACGAGGATCCATTGGAGGGCAAGTCTGGTGCCAGCAGCCGCGGTAATTCCAGCTCCAATAGCGTATATTAAAGTTGTTGCAGTTAAAAAGCTCGTAGTTGGATCTGAGGACTAGAGATAATGG-TGCGATAA-CTTCGTTACTGTTATTTCTGCCTAAAAAGACAGTGCTAGGCATTGGTGCTCTTAATTGAGTGCTTTTGCTGCCTGTCAAGTTTACTTTGAAAAAATTAGAGTGCTCAAAGCAGGCGCTTTGCCTGAATAGTGGTGCATGGAATAATGGAATAAGATCTTCGGATCTATTTTGTTGGTTTTCGGAAGCCGAGGTAATGATTAAGAGAGACAGACGGGGGCATTCGTATTGTGGTGTTAGAGGTGAAATTCTTGGATCGCCGCAAG--ACGAACAACTGCGAAAGCATTTGCCAAGCATGTTTTCATTAATCAAGAACGAAAGTCAGAGGTTCGAAGACGATCAGATACCGTCCTAGTTCTGACCATAAACGATGCCAGCTGGCGATCCGCGGTGGTTGTTATTTTCGACCCCGCGGGCAGCCTCCGGGAAACCAAAGCCTTTGGGTTCCGGGGGAAGTATGATTGCAAAGTCGAAACTTAAAGGAATTGACGGAAGGGCACCACCAGGAGTGGAGCCTGCGGCTTAATTTGACTCAACACGGGAAAACTCACCCGGCCCGGACACTGTTAGGATTGACAGATTGAAAGCTCTTTCTCGATTCGGTGGGTGGTGGTGCATGGCCGTTCTTAGTTGGTGGAG-CGATTTGTCTGGTTAATTCCGATAACGAACGAGACTCTAGCCTGCTAAATAGTCGGGTCGTATTATTTAGCGACTTTATGACTTCTTAGAGGGACAAGCGGCAACTAGTCGCACGAGATTGAGCAATAACAGGTCTGTGATGCCCTTAGATGTTCGGGGCCGCACGCGCGCTACACTGAAGGGAACAACGAGTAGTTTTCCTGGCCCGAATGGGTCGGGTAACCTGTTGAATACCCTTCGTGACAGGGATCGGGGCTTGCAATTATTCCCCGTGAACGAGGAATTCCCAGTAAGCGCAAGTCATAAGCTTGCGTTGATTACGTCCCTGCCCTTTGTACACACCGCCCGTCGCTACTACCGATTGAATGTTCTGGTGAAATCATCAGAGTGGTGCCGATGGGGTGGTCTCCACTCCATTGGAAACTGC
>Miclin_A34
GTATTGTATTTTATTCTTTCTGTTTGAGGAGGTCTTGTTGGTTTATCTTTAAGTGTGTTAATACGTTTTAATTTAAGAACACCT---TATTTTATTTTTAGTAGAGAATTTTATAATTGTATTGTAACTTTACATGCTTTATTTATGATTTTTTTTTTTGTCATGCCTATGACTGTTGGGGGATTTGGTAATTGAATTATTCCTTTACATTGTAAATTACCTGATATGGCTTTGCCTCGATTAAATAATTTAAGTTTTTGGTTATTATTTCCAGCTACTACTTTTATTTTATTATCATTTTTTCAAAATGTTTTACCTGGTACTGGATGAACTTTGTATCCTCCTTTATCTACT---TTTGGTTTACCCGAAAAGAGAACAGATTTTTTAATTTTTAGTTTACATGTTGCTGGGGTTAGATCTTTAGTTTCTTCTATAAAATTTATTGTTACT------TTTTTTTCTGCTAATCAAAGTTTTATTTCTTTAAGTTTATTTAGATGAAGTATTTTTTGTACAACTTGATTATTGTTATTAAGTTTACCTGTTTTAGCTGGAGGTTTAACTATGTTAATTACAGATCGAAAATTTAATACTTCTTTTTTTGATCCTACAGGAGGAGGAGATGCTATTTTATTTCAACATATTTTT---ACTGCAGTAATTCTGGAGCTAATACGTGCAACTAAGCCTAGACCTTCATGGAATGGGCGCATTTATTAGATCAAAACCAA-CCACACTTC--GGTGTGTCCTTGTTGATGACTCTGGATAA-CTT--TGCTGATCGCATGGCCTTAGAGCCGGCGACGTATCTTTCAAATGTCTGCCCTATCAACTTACGATGGTAGGTGATATGCCTACCATGGTTGTAACGGGTAACGGGGAATCAGGGTTCGATTCCGGAGAGGGAGCCTGAGAAACGGCTACCACATCTAAGGAAGGCAGCAGGCGCGCAAATTACCCACTCCCGGCACGGGGAGGTAGTGACGAAAAATAACGATACGGAACTCTTTTGAGGCTCCGTAATTGGAATGAGTACAATTTAAATCCTTTAACGAGGATCCATTGGAGGGCAAGTCTGGTGCCAGCAGCCGCGGTAATTCCAGCTCCAATAGCGTATATTAAAGTTGTTGCAGTTAAAAAGCTCGTAGTTGGATCTGAGGACTAGAGATAATGG-TGCGATAA-CTTCGTTACTGTTATTTCTGCCTAAAAAGACAGTGCTAGGCATTGGTGCTCTTAATTGAGTGCTTTTGCTGCCTGTCAAGTTTACTTTGAAAAAATTAGAGTGCTCAAAGCAGGCGCTTTGCCTGAATAGTGGTGCATGGAATAATGGAATAAGATCTTCGGATCTATTTTGTTGGTTTTCGGAAGCCGAGGTAATGATTAAGAGAGACAGACGGGGGCATTCGTATTGTGGTGTTAGAGGTGAAATTCTTGGATCGCCGCAAG--ACGAACAACTGCGAAAGCATTTGCCAAGCATGTTTTCATTAATCAAGAACGAAAGTCAGAGGTTCGAAGACGATCAGATACCGTCCTAGTTCTGACCATAAACGATGCCAGCTGGCGATCCGCGGTGGTTGTTATTTTCGACCCCGCGGGCAGCCTCCGGGAAACCAAAGCCTTTGGGTTCCGGGGGAAGTATGATTGCAAAGTCGAAACTTAAAGGAATTGACGGAAGGGCACCACCAGGAGTGGAGCCTGCGGCTTAATTTGACTCAACACGGGAAAACTCACCCGGCCCGGACACTGTTAGGATTGACAGATTGAAAGCTCTTTCTCGATTCGGTGGGTGGTGGTGCATGGCCGTTCTTAGTTGGTGGAG-CGATTTGTCTGGTTAATTCCGATAACGAACGAGACTCTAGCCTGCTAAATAGTCGGGTCGTATTATTTAGCGACTTTATGACTTCTTAGAGGGACAAGCGGCAACTAGTCGCACGAGATTGAGCAATAACAGGTCTGTGATGCCCTTAGATGTTCGGGGCCGCACGCGCGCTACACTGAAGGGAACAACGAGTAGTTTTCCTGGCCCGAATGGGTCGGGTAACCTGTTGAATACCCTTCGTGACAGGGATCGGGGCTTGCAATTATTCCCCGTGAACGAGGAATTCCCAGTAAGCGCAAGTCATAAGCTTGCGTTGATTACGTCCCTGCCCTTTGTACACACCGCCCGTCGCTACTACCGATTGAATGTTCTGGTGAAATCATCAGAGTGGTGCCGATGGGGTGGTCTCCACTCCATTGGAAACTGC
>Miclin_A36_42d
GTATTGTATTTTATTCTTTCTGTTTGAGGAGGTCTTGTTGGTTTATCTTTAAGTGTGTTAATACGTTTTAATTTAAGAACACCT---TATTTTATTTTTAGTAGAGAATTTTATAATTGTATTGTAACTTTACATGCTTTATTTATGATTTTTTTTTTTGTCATGCCTATGACTGTTGGGGGATTTGGTAATTGAATTATTCCTTTACATTGTAAATTACCTGATATGGCTTTGCCTCGATTAAATAATTTAAGTTTTTGGTTATTATTTCCAGCTACTACTTTTATTTTATTATCATTTTTTCAAAATGTTTTACCTGGTACTGGATGAACTTTGTATCCTCCTTTATCTACT---TTTGGTTTACCCGAAAAGAGAACAGATTTTTTAATTTTTAGTTTACATGTTGCTGGGGTTAGATCTTTAGTTTCTTCTATAAAATTTATTGTTACT------TTTTTTTCTGCTAATCAAAGTTTTATTTCTTTAAGTTTATTTAGATGAAGTATTTTTTGTACAACTTGATTATTGTTATTAAGTTTACCTGTTTTAGCTGGAGGTTTAACTATGTTAATTACAGATCGAAAATTTAATACTTCTTTTTTTGATCCTACAGGAGGAGGAGATGCTATTTTATTTCAACATATTTTT---ACTGCAGTAATTCTGGAGCTAATACGTGCAACTAAGCCTAGACCTTCATGGAATGGGCGCATTTATTAGATCAAAACCAA-CCACACTTC--GGTGTGTCCTTGTTGATGACTCTGGATAA-CTT--TGCTGATCGCATGGCCTTAGAGCCGGCGACGTATCTTTCAAATGTCTGCCCTATCAACTTACGATGGTAGGTGATATGCCTACCATGGTTGTAACGGGTAACGGGGAATCAGGGTTCGATTCCGGAGAGGGAGCCTGAGAAACGGCTACCACATCTAAGGAAGGCAGCAGGCGCGCAAATTACCCACTCCCGGCACGGGGAGGTAGTGACGAAAAATAACGATACGGAACTCTTTTGAGGCTCCGTAATTGGAATGAGTACAATTTAAATCCTTTAACGAGGATCCATTGGAGGGCAAGTCTGGTGCCAGCAGCCGCGGTAATTCCAGCTCCAATAGCGTATATTAAAGTTGTTGCAGTTAAAAAGCTCGTAGTTGGATCTGAGGACTAGAGATAATGG-TGCGATAA-CTTCGTTACTGTTATTTCTGCCTAAAAAGACAGTGCTAGGCATTGGTGCTCTTAATTGAGTGCTTTTGCTGCCTGTCAAGTTTACTTTGAAAAAATTAGAGTGCTCAAAGCAGGCGCTTTGCCTGAATAGTGGTGCATGGAATAATGGAATAAGATCTTCGGATCTATTTTGTTGGTTTTCGGAAGCCGAGGTAATGATTAAGAGAGACAGACGGGGGCATTCGTATTGTGGTGTTAGAGGTGAAATTCTTGGATCGCCGCAAG--ACGAACAACTGCGAAAGCATTTGCCAAGCATGTTTTCATTAATCAAGAACGAAAGTCAGAGGTTCGAAGACGATCAGATACCGTCCTAGTTCTGACCATAAACGATGCCAGCTGGCGATCCGCGGTGGTTGTTATTTTCGACCCCGCGGGCAGCCTCCGGGAAACCAAAGCCTTTGGGTTCCGGGGGAAGTATGATTGCAAAGTCGAAACTTAAAGGAATTGACGGAAGGGCACCACCAGGAGTGGAGCCTGCGGCTTAATTTGACTCAACACGGGAAAACTCACCCGGCCCGGACACTGTTAGGATTGACAGATTGAAAGCTCTTTCTCGATTCGGTGGGTGGTGGTGCATGGCCGTTCTTAGTTGGTGGAG-CGATTTGTCTGGTTAATTCCGATAACGAACGAGACTCTAGCCTGCTAAATAGTCGGGTCGTATTATTTAGCGACTTTATGACTTCTTAGAGGGACAAGCGGCAACTAGTCGCACGAGATTGAGCAATAACAGGTCTGTGATGCCCTTAGATGTTCGGGGCCGCACGCGCGCTACACTGAAGGGAACAACGAGTAGTTTTCCTGGCCCGAATGGGTCGGGTAACCTGTTGAATACCCTTCGTGACAGGGATCGGGGCTTGCAATTATTCCCCGTGAACGAGGAATTCCCAGTAAGCGCAAGTCATAAGCTTGCGTTGATTACGTCCCTGCCCTTTGTACACACCGCCCGTCGCTACTACCGATTGAATGTTCTGGTGAAATCATCAGAGTGGTGCCGATGGGGTGGTCTCCACTCCATTGGAAACTGC
>Miclin_A36_88d
GTATTGTATTTTATTCTTTCTGTTTGAGGAGGTCTTGTTGGTTTATCTTTAAGTGTGTTAATACGTTTTAATTTAAGAACACCT---TATTTTATTTTTAGTAGAGAATTTTATAATTGTATTGTAACTTTACATGCTTTATTTATGATTTTTTTTTTTGTCATGCCTATGACTGTTGGGGGATTTGGTAATTGAATTATTCCTTTACATTGTAAATTACCTGATATGGCTTTGCCTCGATTAAATAATTTAAGTTTTTGGTTATTATTTCCAGCTACTACTTTTATTTTATTATCATTTTTTCAAAATGTTTTACCTGGTACTGGATGAACTTTGTATCCTCCTTTATCTACT---TTTGGTTTACCCGAAAAGAGAACAGATTTTTTAATTTTTAGTTTACATGTTGCTGGGGTTAGATCTTTAGTTTCTTCTATAAAATTTATTGTTACT------TTTTTTTCTGCTAATCAAAGTTTTATTTCTTTAAGTTTATTTAGATGAAGTATTTTTTGTACAACTTGATTATTGTTATTAAGTTTACCTGTTTTAGCTGGAGGTTTAACTATGTTAATTACAGATCGAAAATTTAATACTTCTTTTTTTGATCCTACAGGAGGAGGAGATGCTATTTTATTTCAACATATTTTT---ACTGCAGTAATTCTGGAGCTAATACGTGCAACTAAGCCTAGACCTTCATGGAATGGGCGCATTTATTAGATCAAAACCAA-CCACACTTC--GGTGTGTCCTTGTTGATGACTCTGGATAA-CTT--TGCTGATCGCATGGCCTTAGAGCCGGCGACGTATCTTTCAAATGTCTGCCCTATCAACTTACGATGGTAGGTGATATGCCTACCATGGTTGTAACGGGTAACGGGGAATCAGGGTTCGATTCCGGAGAGGGAGCCTGAGAAACGGCTACCACATCTAAGGAAGGCAGCAGGCGCGCAAATTACCCACTCCCGGCACGGGGAGGTAGTGACGAAAAATAACGATACGGAACTCTTTTGAGGCTCCGTAATTGGAATGAGTACAATTTAAATCCTTTAACGAGGATCCATTGGAGGGCAAGTCTGGTGCCAGCAGCCGCGGTAATTCCAGCTCCAATAGCGTATATTAAAGTTGTTGCAGTTAAAAAGCTCGTAGTTGGATCTGAGGACTAGAGATAATGG-TGCGATAA-CTTCGTTACTGTTATTTCTGCCTAAAAAGACAGTGCTAGGCATTGGTGCTCTTAATTGAGTGCTTTTGCTGCCTGTCAAGTTTACTTTGAAAAAATTAGAGTGCTCAAAGCAGGCGCTTTGCCTGAATAGTGGTGCATGGAATAATGGAATAAGATCTTCGGATCTATTTTGTTGGTTTTCGGAAGCCGAGGTAATGATTAAGAGAGACAGACGGGGGCATTCGTATTGTGGTGTTAGAGGTGAAATTCTTGGATCGCCGCAAG--ACGAACAACTGCGAAAGCATTTGCCAAGCATGTTTTCATTAATCAAGAACGAAAGTCAGAGGTTCGAAGACGATCAGATACCGTCCTAGTTCTGACCATAAACGATGCCAGCTGGCGATCCGCGGTGGTTGTTATTTTCGACCCCGCGGGCAGCCTCCGGGAAACCAAAGCCTTTGGGTTCCGGGGGAAGTATGATTGCAAAGTCGAAACTTAAAGGAATTGACGGAAGGGCACCACCAGGAGTGGAGCCTGCGGCTTAATTTGACTCAACACGGGAAAACTCACCCGGCCCGGACACTGTTAGGATTGACAGATTGAAAGCTCTTTCTCGATTCGGTGGGTGGTGGTGCATGGCCGTTCTTAGTTGGTGGAG-CGATTTGTCTGGTTAATTCCGATAACGAACGAGACTCTAGCCTGCTAAATAGTCGGGTCGTATTATTTAGCGACTTTATGACTTCTTAGAGGGACAAGCGGCAACTAGTCGCACGAGATTGAGCAATAACAGGTCTGTGATGCCCTTAGATGTTCGGGGCCGCACGCGCGCTACACTGAAGGGAACAACGAGTAGTTTTCCTGGCCCGAATGGGTCGGGTAACCTGTTGAATACCCTTCGTGACAGGGATCGGGGCTTGCAATTATTCCCCGTGAACGAGGAATTCCCAGTAAGCGCAAGTCATAAGCTTGCGTTGATTACGTCCCTGCCCTTTGTACACACCGCCCGTCGCTACTACCGATTGAATGTTCTGGTGAAATCATCAGAGTGGTGCCGATGGGGTGGTCTCCACTCCATTGGAAACTGC
>Miclin_A37
GTATTGTATTTTATTCTTTCTGTTTGAGGAGGTCTTGTTGGTTTATCTTTAAGTGTGTTAATACGTTTTAATTTAAGAACACCT---TATTTTATTTTTAGTAGAGAATTTTATAATTGTATTGTAACTTTACATGCTTTATTTATGATTTTTTTTTTTGTCATGCCTATGACTGTTGGGGGATTTGGTAATTGAATTATTCCTTTACATTGTAAATTACCTGATATGGCTTTGCCTCGATTAAATAATTTAAGTTTTTGGTTATTATTTCCAGCTACTACTTTTATTTTATTATCATTTTTTCAAAATGTTTTACCTGGTACTGGATGAACTTTGTATCCTCCTTTATCTACT---TTTGGTTTACCCGAAAAGAGAACAGATTTTTTAATTTTTAGTTTACATGTTGCTGGGGTTAGATCTTTAGTTTCTTCTATAAAATTTATTGTTACT------TTTTTTTCTGCTAATCAAAGTTTTATTTCTTTAAGTTTATTTAGATGAAGTATTTTTTGTACAACTTGATTATTGTTATTAAGTTTACCTGTTTTAGCTGGAGGTTTAACTATGTTAATTACAGATCGAAAATTTAATACTTCTTTTTTTGATCCTACAGGAGGAGGAGATGCTATTTTATTTCAACATATTTTT---ACTGCAGTAATTCTGGAGCTAATACGTGCAACTAAGCCTAGACCTTCATGGAATGGGCGCATTTATTAGATCAAAACCAA-CCACACTTC--GGTGTGTCCTTGTTGATGACTCTGGATAA-CTT--TGCTGATCGCATGGCCTTAGAGCCGGCGACGTATCTTTCAAATGTCTGCCCTATCAACTTACGATGGTAGGTGATATGCCTACCATGGTTGTAACGGGTAACGGGGAATCAGGGTTCGATTCCGGAGAGGGAGCCTGAGAAACGGCTACCACATCTAAGGAAGGCAGCAGGCGCGCAAATTACCCACTCCCGGCACGGGGAGGTAGTGACGAAAAATAACGATACGGAACTCTTTTGAGGCTCCGTAATTGGAATGAGTACAATTTAAATCCTTTAACGAGGATCCATTGGAGGGCAAGTCTGGTGCCAGCAGCCGCGGTAATTCCAGCTCCAATAGCGTATATTAAAGTTGTTGCAGTTAAAAAGCTCGTAGTTGGATCTGAGGACTAGAGATAATGG-TGCGATAA-CTTCGTTACTGTTATTTCTGCCTAAAAAGACAGTGCTAGGCATTGGTGCTCTTAATTGAGTGCTTTTGCTGCCTGTCAAGTTTACTTTGAAAAAATTAGAGTGCTCAAAGCAGGCGCTTTGCCTGAATAGTGGTGCATGGAATAATGGAATAAGATCTTCGGATCTATTTTGTTGGTTTTCGGAAGCCGAGGTAATGATTAAGAGAGACAGACGGGGGCATTCGTATTGTGGTGTTAGAGGTGAAATTCTTGGATCGCCGCAAG--ACGAACAACTGCGAAAGCATTTGCCAAGCATGTTTTCATTAATCAAGAACGAAAGTCAGAGGTTCGAAGACGATCAGATACCGTCCTAGTTCTGACCATAAACGATGCCAGCTGGCGATCCGCGGTGGTTGTTATTTTCGACCCCGCGGGCAGCCTCCGGGAAACCAAAGCCTTTGGGTTCCGGGGGAAGTATGATTGCAAAGTCGAAACTTAAAGGAATTGACGGAAGGGCACCACCAGGAGTGGAGCCTGCGGCTTAATTTGACTCAACACGGGAAAACTCACCCGGCCCGGACACTGTTAGGATTGACAGATTGAAAGCTCTTTCTCGATTCGGTGGGTGGTGGTGCATGGCCGTTCTTAGTTGGTGGAG-CGATTTGTCTGGTTAATTCCGATAACGAACGAGACTCTAGCCTGCTAAATAGTCGGGTCGTATTATTTAGCGACTTTATGACTTCTTAGAGGGACAAGCGGCAACTAGTCGCACGAGATTGAGCAATAACAGGTCTGTGATGCCCTTAGATGTTCGGGGCCGCACGCGCGCTACACTGAAGGGAACAACGAGTAGTTTTCCTGGCCCGAATGGGTCGGGTAACCTGTTGAATACCCTTCGTGACAGGGATCGGGGCTTGCAATTATTCCCCGTGAACGAGGAATTCCCAGTAAGCGCAAGTCATAAGCTTGCGTTGATTACGTCCCTGCCCTTTGTACACACCGCCCGTCGCTACTACCGATTGAATGTTCTGGTGAAATCATCAGAGTGGTGCCGATGGGGTGGTCTCCACTCCATTGGAAACTGC
>Miclin_A38
GTATTGTATTTTATTCCTTCTGTTTGAGGAGGTCTTGTTGGTTTATCTTTAAGTGTGTTAATACGTTTTAATTTAAGAACACCT---TATTTTATTTTTAGTAGAGAATTTTATAATTGTATTGTAACTTTACATGCTTTATTTATGATTTTTTTTTTTGTCATGCCTATGACTGTTGGGGGATTTGGTAATTGAATTATTCCTTTACATTGTAAATTACCTGATATGGCTTTGCCTCGATTAAATAATTTAAGTTTTTGGTTATTATTTCCAGCTACTACTTTTATTTTATTATCATTTTTTCAAAATGTTTTACCTGGTACTGGATGAACTTTGTATCCTCCTTTATCTACT---TTTGGTTTACCCGAAAAGAGAACAGATTTTTTAATTTTTAGTTTACATGTTGCTGGGGTTAGATCTTTAGTTTCTTCTATAAAATTTATTGTTACT------TTTTTTTCTGCTAATCAAAGTTTTATTTCTTTAAGTTTATTTAGATGAAGTATTTTTTGTACAACTTGATTATTGTTATTAAGTTTACCTGTTTTAGCTGGAGGTTTAACTATGTTAATTACAGATCGAAAATTTAATACTTCTTTTTTTGATCCTACAGGAGGAGGAGATGCTATTTTATTTCAACATATTTTT---ACTGCAGTAATTCTGGAGCTAATACGTGCAACTAAGCCTAGACCTTCATGGAATGGGCGCATTTATTAGATCAAAACCAA-CCACACTTC--GGTGTGTCCTTGTTGATGACTCTGGATAA-CTT--TGCTGATCGCATGGCCTTAGAGCCGGCGACGTATCTTTCAAATGTCTGCCCTATCAACTTACGATGGTAGGTGATATGCCTACCATGGTTGTAACGGGTAACGGGGAATCAGGGTTCGATTCCGGAGAGGGAGCCTGAGAAACGGCTACCACATCTAAGGAAGGCAGCAGGCGCGCAAATTACCCACTCCCGGCACGGGGAGGTAGTGACGAAAAATAACGATACGGAACTCTTTTGAGGCTCCGTAATTGGAATGAGTACAATTTAAATCCTTTAACGAGGATCCATTGGAGGGCAAGTCTGGTGCCAGCAGCCGCGGTAATTCCAGCTCCAATAGCGTATATTAAAGTTGTTGCAGTTAAAAAGCTCGTAGTTGGATCTGAGGACTAGAGATAATGG-TGCGATAA-CTTCGTTACTGTTATTTCTGCCTAAAAAGACAGTGCTAGGCATTGGTGCTCTTAATTGAGTGCTTTTGCTGCCTGTCAAGTTTACTTTGAAAAAATTAGAGTGCTCAAAGCAGGCGCTTTGCCTGAATAGTGGTGCATGGAATAATGGAATAAGATCTTCGGATCTATTTTGTTGGTTTTCGGAAGCCGAGGTAATGATTAAGAGAGACAGACGGGGGCATTCGTATTGTGGTGTTAGAGGTGAAATTCTTGGATCGCCGCAAG--ACGAACAACTGCGAAAGCATTTGCCAAGCATGTTTTCATTAATCAAGAACGAAAGTCAGAGGTTCGAAGACGATCAGATACCGTCCTAGTTCTGACCATAAACGATGCCAGCTGGCGATCCGCGGTGGTTGTTATTTTCGACCCCGCGGGCAGCCTCCGGGAAACCAAAGCCTTTGGGTTCCGGGGGAAGTATGATTGCAAAGTCGAAACTTAAAGGAATTGACGGAAGGGCACCACCAGGAGTGGAGCCTGCGGCTTAATTTGACTCAACACGGGAAAACTCACCCGGCCCGGACACTGTTAGGATTGACAGATTGAAAGCTCTTTCTCGATTCGGTGGGTGGTGGTGCATGGCCGTTCTTAGTTGGTGGAG-CGATTTGTCTGGTTAATTCCGATAACGAACGAGACTCTAGCCTGCTAAATAGTCGGGTCGTATTATTTAGCGACTTTATGACTTCTTAGAGGGACAAGCGGCAACTAGTCGCACGAGATTGAGCAATAACAGGTCTGTGATGCCCTTAGATGTTCGGGGCCGCACGCGCGCTACACTGAAGGGAACAACGAGTAGTTTTCCTGGCCCGAATGGGTCGGGTAACCTGTTGAATACCCTTCGTGACAGGGATCGGGGCTTGCAATTATTCCCCGTGAACGAGGAATTCCCAGTAAGCGCAAGTCATAAGCTTGCGTTGATTACGTCCCTGCCCTTTGTACACACCGCCCGTCGCTACTACCGATTGAATGTTCTGGTGAAATCATCAGAGTGGTGCCGATGGGGTGGTCTCCACTCCATTGGAAACTGC
>Miclin_A39
GTATTGTATTTTATTCTTTCTGTTTGAGGAGGTCTTGTTGGTTTATCTTTAAGTGTGTTAATACGTTTTAATTTAAGAACACCT---TATTTTATTTTTAGTAGAGAATTTTATAATTGTATTGTAACTTTACATGCTTTATTTATGATTTTTTTTTTTGTCATGCCTATGACTGTTGGGGGATTTGGTAATTGAATTATTCCTTTACATTGTAAATTACCTGATATGGCTTTGCCTCGATTAAATAATTTAAGTTTTTGGTTATTATTTCCAGCTACTACTTTTATTTTATTATCATTTTTTCAAAATGTTTTACCTGGTACTGGATGAACTTTGTATCCTCCTTTATCTACT---TTTGGTTTACCCGAAAAGAGAACAGATTTTTTAATTTTTAGTTTACATGTTGCTGGGGTTAGATCTTTAGTTTCTTCTATAAAATTTATTGTTACT------TTTTTTTCTGCTAATCAAAGTTTTATTTCTTTAAGTTTATTTAGATGAAGTATTTTTTGTACAACTTGATTATTGTTATTAAGTTTACCTGTTTTAGCTGGAGGTTTAACTATGTTAATTACAGATCGAAAATTTAATACTTCTTTTTTTGATCCTACAGGAGGAGGAGATGCTATTTTATTTCAACATATTTTT---ACTGCAGTAATTCTGGAGCTAATACGTGCAACTAAGCCTAGACCTTCATGGAATGGGCGCATTTATTAGATCAAAACCAA-CCACACTTC--GGTGTGTCCTTGTTGATGACTCTGGATAA-CTT--TGCTGATCGCATGGCCTTAGAGCCGGCGACGTATCTTTCAAATGTCTGCCCTATCAACTTACGATGGTAGGTGATATGCCTACCATGGTTGTAACGGGTAACGGGGAATCAGGGTTCGATTCCGGAGAGGGAGCCTGAGAAACGGCTACCACATCTAAGGAAGGCAGCAGGCGCGCAAATTACCCACTCCCGGCACGGGGAGGTAGTGACGAAAAATAACGATACGGAACTCTTTTGAGGCTCCGTAATTGGAATGAGTACAATTTAAATCCTTTAACGAGGATCCATTGGAGGGCAAGTCTGGTGCCAGCAGCCGCGGTAATTCCAGCTCCAATAGCGTATATTAAAGTTGTTGCAGTTAAAAAGCTCGTAGTTGGATCTGAGGACTAGAGATAATGG-TGCGATAA-CTTCGTTACTGTTATTTCTGCCTAAAAAGACAGTGCTAGGCATTGGTGCTCTTAATTGAGTGCTTTTGCTGCCTGTCAAGTTTACTTTGAAAAAATTAGAGTGCTCAAAGCAGGCGCTTTGCCTGAATAGTGGTGCATGGAATAATGGAATAAGATCTTCGGATCTATTTTGTTGGTTTTCGGAAGCCGAGGTAATGATTAAGAGAGACAGACGGGGGCATTCGTATTGTGGTGTTAGAGGTGAAATTCTTGGATCGCCGCAAG--ACGAACAACTGCGAAAGCATTTGCCAAGCATGTTTTCATTAATCAAGAACGAAAGTCAGAGGTTCGAAGACGATCAGATACCGTCCTAGTTCTGACCATAAACGATGCCAGCTGGCGATCCGCGGTGGTTGTTATTTTCGACCCCGCGGGCAGCCTCCGGGAAACCAAAGCCTTTGGGTTCCGGGGGAAGTATGATTGCAAAGTCGAAACTTAAAGGAATTGACGGAAGGGCACCACCAGGAGTGGAGCCTGCGGCTTAATTTGACTCAACACGGGAAAACTCACCCGGCCCGGACACTGTTAGGATTGACAGATTGAAAGCTCTTTCTCGATTCGGTGGGTGGTGGTGCATGGCCGTTCTTAGTTGGTGGAG-CGATTTGTCTGGTTAATTCCGATAACGAACGAGACTCTAGCCTGCTAAATAGTCGGGTCGTATTATTTAGCGACTTTATGACTTCTTAGAGGGACAAGCGGCAACTAGTCGCACGAGATTGAGCAATAACAGGTCTGTGATGCCCTTAGATGTTCGGGGCCGCACGCGCGCTACACTGAAGGGAACAACGAGTAGTTTTCCTGGCCCGAATGGGTCGGGTAACCTGTTGAATACCCTTCGTGACAGGGATCGGGGCTTGCAATTATTCCCCGTGAACGAGGAATTCCCAGTAAGCGCAAGTCATAAGCTTGCGTTGATTACGTCCCTGCCCTTTGTACACACCGCCCGTCGCTACTACCGATTGAATGTTCTGGTGAAATCATCAGAGTGGTGCCGATGGGGTGGTCTCCACTCCATTGGAAACTGC
>Miclin_A4
GTATTGTATTTTATTCTTTCTGTTTGAGGAGGTCTTGTTGGTTTATCTTTAAGTGTGTTAATACGTTTTAATTTAAGAACACCT---TATTTTATTTTTAGTAGAGAATTTTATAATTGTATTGTAACTTTACATGCTTTATTTATGATTTTTTTTTTTGTTATGCCTATGACTGTTGGGGGATTTGGTAATTGAATTATTCCTTTACATTGCAAATTACCTGATATGGCTTTGCCTCGATTAAATAATTTAAGTTTTTGGTTATTATTTCCAGCTACTACTTTTATTTTATTATCATTTTTTCAAAATGTTTTACCTGGTACTGGATGAACTTTGTATCCTCCTTTATCTACT---TTTGGTTTACCCGAAAAGAGAACAGATTTTTTAATTTTTAGTTTACATGTTGCTGGGGTTAGATCTTTAGTTTCTTCTATAAAATTTATTGTTACT------TTTTTTTCTGCTAATCAAAGTTTTATTTCTTTAAGTTTATTTAGATGAAGTATTTTTTGTACAACTTGATTATTGTTATTAAGTTTACCTGTTTTAGCTGGAGGTTTAACTATGTTAATTACAGATCGAAAATTTAATACTTCTTTTTTTGATCCTACAGGAGGAGGAGATGCTATTTTATTTCAACATATTTTT---ACTGCAGTAATTCTGGAGCTAATACGTGCAACTAAGCCTAGACCTTCATGGAATGGGCGCATTTATTAGATCAAAACCAA-CCACACTTC--GGTGTGTCCTTGTTGATGACTCTGGATAA-CTT--TGCTGATCGCATGGCCTTAGAGCCGGCGACGTATCTTTCAAATGTCTGCCCTATCAACTTACGATGGTAGGTGATATGCCTACCATGGTTGTAACGGGTAACGGGGAATCAGGGTTCGATTCCGGAGAGGGAGCCTGAGAAACGGCTACCACATCTAAGGAAGGCAGCAGGCGCGCAAATTACCCACTCCCGGCACGGGGAGGTAGTGACGAAAAATAACGATACGGAACTCTTTTGAGGCTCCGTAATTGGAATGAGTACAATTTAAATCCTTTAACGAGGATCCATTGGAGGGCAAGTCTGGTGCCAGCAGCCGCGGTAATTCCAGCTCCAATAGCGTATATTAAAGTTGTTGCAGTTAAAAAGCTCGTAGTTGGATCTGAGGACTAGAGATAATGG-TGCGATAA-CTTCGTTACTGTTATTTCTGCCTAAAAAGACAGTGCTAGGCATTGGTGCTCTTAATTGAGTGCTTTTGCTGCCTGTCAAGTTTACTTTGAAAAAATTAGAGTGCTCAAAGCAGGCGCTTTGCCTGAATAGTGGTGCATGGAATAATGGAATAAGATCTTCGGATCTATTTTGTTGGTTTTCGGAAGCCGAGGTAATGATTAAGAGAGACAGACGGGGGCATTCGTATTGTGGTGTTAGAGGTGAAATTCTTGGATCGCCGCAAG--ACGAACAACTGCGAAAGCATTTGCCAAGCATGTTTTCATTAATCAAGAACGAAAGTCAGAGGTTCGAAGACGATCAGATACCGTCCTAGTTCTGACCATAAACGATGCCAGCTGGCGATCCGCGGTGGTTGTTATTTTCGACCCCGCGGGCAGCCTCCGGGAAACCAAAGCCTTTGGGTTCCGGGGGAAGTATGATTGCAAAGTCGAAACTTAAAGGAATTGACGGAAGGGCACCACCAGGAGTGGAGCCTGCGGCTTAATTTGACTCAACACGGGAAAACTCACCCGGCCCGGACACTGTTAGGATTGACAGATTGAAAGCTCTTTCTCGATTCGGTGGGTGGTGGTGCATGGCCGTTCTTAGTTGGTGGAG-CGATTTGTCTGGTTAATTCCGATAACGAACGAGACTCTAGCCTGCTAAATAGTCGGGTCGTATTATTTAGCGACTTTATGACTTCTTAGAGGGACAAGCGGCAACTAGTCGCACGAGATTGAGCAATAACAGGTCTGTGATGCCCTTAGATGTTCGGGGCCGCACGCGCGCTACACTGAAGGGAACAACGAGTAGTTTTCCTGGCCCGAATGGGTCGGGTAACCTGTTGAATACCCTTCGTGACAGGGATCGGGGCTTGCAATTATTCCCCGTGAACGAGGAATTCCCAGTAAGCGCAAGTCATAAGCTTGCGTTGATTACGTCCCTGCCCTTTGTACACACCGCCCGTCGCTACTACCGATTGAATGTTCTGGTGAAATCATCAGAGTGGTGCCGATGGGGTGGTCTCCACTCCATTGGAAACTGC
>Miclin_A41
TTATTGTATTTTATTCCTTCTGTTTGAGGAGGTCTTGTTGGTTTATCTTTAAGTGTGTTAATACGTTTTAATTTAAGAACACCT---TATTTTATTTTTAGTAGAGAATTTTATAATTGTATTGTAACTTTACATGCTTTATTTATGATTTTTTTTTTTGTCATGCCTATGACTGTTGGGGGATTTGGTAATTGAATTATTCCTTTACATTGTAAATTACCTGATATGGCTTTGCCTCGATTAAATAATTTAAGTTTTTGGTTATTATTTCCAGCTACTACTTTTATTTTATTATCATTTTTTCAAAATGTTTTACCTGGTACTGGATGAACTTTGTATCCTCCTTTATCTACT---TTTGGTTTACCCGAAAAGAGAACAGATTTTTTAATTTTTAGTTTACATGTTGCTGGGGTTAGATCTTTAGTTTCTTCTATAAAATTTATTGTTACT------TTTTTTTCTGCTAATCAAAGTTTTATTTCTTTAAGTTTATTTAGATGAAGTATTTTTTGTACAACTTGATTATTGTTATTAAGTTTACCTGTTTTAGCTGGAGGTTTAACTATGTTAATTACAGATCGAAAATTTAATACTTCTTTTTTTGATCCTACAGGAGGAGGAGATGCTATTTTATTTCAACATATTTTT---ACTGCAGTAATTCTGGAGCTAATACGTGCAACTAAGCCTAGACCTTCATGGAATGGGCGCATTTATTAGATCAAAACCAA-CCACACTTC--GGTGTGTCCTTGTTGATGACTCTGGATAA-CTT--TGCTGATCGCATGGCCTTAGAGCCGGCGACGTATCTTTCAAATGTCTGCCCTATCAACTTACGATGGTAGGTGATATGCCTACCATGGTTGTAACGGGTAACGGGGAATCAGGGTTCGATTCCGGAGAGGGAGCCTGAGAAACGGCTACCACATCTAAGGAAGGCAGCAGGCGCGCAAATTACCCACTCCCGGCACGGGGAGGTAGTGACGAAAAATAACGATACGGAACTCTTTTGAGGCTCCGTAATTGGAATGAGTACAATTTAAATCCTTTAACGAGGATCCATTGGAGGGCAAGTCTGGTGCCAGCAGCCGCGGTAATTCCAGCTCCAATAGCGTATATTAAAGTTGTTGCAGTTAAAAAGCTCGTAGTTGGATCTGAGGACTAGAGATAATGG-TGCGATAA-CTTCGTTACTGTTATTTCTGCCTAAAAAGACAGTGCTAGGCATTGGTGCTCTTAATTGAGTGCTTTTGCTGCCTGTCAAGTTTACTTTGAAAAAATTAGAGTGCTCAAAGCAGGCGCTTTGCCTGAATAGTGGTGCATGGAATAATGGAATAAGATCTTCGGATCTATTTTGTTGGTTTTCGGAAGCCGAGGTAATGATTAAGAGAGACAGACGGGGGCATTCGTATTGTGGTGTTAGAGGTGAAATTCTTGGATCGCCGCAAG--ACGAACAACTGCGAAAGCATTTGCCAAGCATGTTTTCATTAATCAAGAACGAAAGTCAGAGGTTCGAAGACGATCAGATACCGTCCTAGTTCTGACCATAAACGATGCCAGCTGGCGATCCGCGGTGGTTGTTATTTTCGACCCCGCGGGCAGCCTCCGGGAAACCAAAGCCTTTGGGTTCCGGGGGAAGTATGATTGCAAAGTCGAAACTTAAAGGAATTGACGGAAGGGCACCACCAGGAGTGGAGCCTGCGGCTTAATTTGACTCAACACGGGAAAACTCACCCGGCCCGGACACTGTTAGGATTGACAGATTGAAAGCTCTTTCTCGATTCGGTGGGTGGTGGTGCATGGCCGTTCTTAGTTGGTGGAG-CGATTTGTCTGGTTAATTCCGATAACGAACGAGACTCTAGCCTGCTAAATAGTCGGGTCGTATTATTTAGCGACTTTATGACTTCTTAGAGGGACAAGCGGCAACTAGTCGCACGAGATTGAGCAATAACAGGTCTGTGATGCCCTTAGATGTTCGGGGCCGCACGCGCGCTACACTGAAGGGAACAACGAGTAGTTTTCCTGGCCCGAATGGGTCGGGTAACCTGTTGAATACCCTTCGTGACAGGGATCGGGGCTTGCAATTATTCCCCGTGAACGAGGAATTCCCAGTAAGCGCAAGTCATAAGCTTGCGTTGATTACGTCCCTGCCCTTTGTACACACCGCCCGTCGCTACTACCGATTGAATGTTCTGGTGAAATCATCAGAGTGGTGCCGATGGGGTGGTCTCCACTCCATTGGAAACTGC
>Miclin_A42
TTATTGTATTTTATTCTTTCTGTTTGAGGAGGTCTTGTTGGTTTATCTTTAAGTGTGTTAATACGTTTTAATTTAAGAACACCT---TATTTTATTTTTAGTAGAGAATTTTATAATTGTATTGTAACTTTACATGCTTTATTTATGATTTTTTTTTTTGTCATGCCTATGACTGTTGGGGGATTTGGTAATTGAATTATTCCTTTACATTGTAAATTACCTGATATGGCTTTGCCTCGATTAAATAATTTAAGTTTTTGGTTATTATTTCCAGCTACTACTTTTATTTTATTATCATTTTTTCAAAATGTTTTACCTGGTACTGGATGAACTTTGTATCCTCCTTTATCTACT---TTTGGTTTACCCGAAAAGAGAACAGATTTTTTAATTTTTAGTTTACATGTTGCTGGGGTTAGATCTTTAGTTTCTTCTATAAAATTTATTGTTACT------TTTTTTTCTGCTAATCAAAGTTTTATTTCTTTAAGTTTATTTAGATGAAGTATTTTTTGTACAACTTGATTATTGTTATTAAGTTTACCTGTTTTAGCTGGAGGTTTAACTATGTTAATTACAGATCGAAAATTTAATACTTCTTTTTTTGATCCTACAGGAGGAGGAGATGCTATTTTATTTCAACATATTTTT---ACTGCAGTAATTCTGGAGCTAATACGTGCAACTAAGCCTAGACCTTCATGGAATGGGCGCATTTATTAGATCAAAACCAA-CCACACTTC--GGTGTGTCCTTGTTGATGACTCTGGATAA-CTT--TGCTGATCGCATGGCCTTAGAGCCGGCGACGTATCTTTCAAATGTCTGCCCTATCAACTTACGATGGTAGGTGATATGCCTACCATGGTTGTAACGGGTAACGGGGAATCAGGGTTCGATTCCGGAGAGGGAGCCTGAGAAACGGCTACCACATCTAAGGAAGGCAGCAGGCGCGCAAATTACCCACTCCCGGCACGGGGAGGTAGTGACGAAAAATAACGATACGGAACTCTTTTGAGGCTCCGTAATTGGAATGAGTACAATTTAAATCCTTTAACGAGGATCCATTGGAGGGCAAGTCTGGTGCCAGCAGCCGCGGTAATTCCAGCTCCAATAGCGTATATTAAAGTTGTTGCAGTTAAAAAGCTCGTAGTTGGATCTGAGGACTAGAGATAATGG-TGCGATAA-CTTCGTTACTGTTATTTCTGCCTAAAAAGACAGTGCTAGGCATTGGTGCTCTTAATTGAGTGCTTTTGCTGCCTGTCAAGTTTACTTTGAAAAAATTAGAGTGCTCAAAGCAGGCGCTTTGCCTGAATAGTGGTGCATGGAATAATGGAATAAGATCTTCGGATCTATTTTGTTGGTTTTCGGAAGCCGAGGTAATGATTAAGAGAGACAGACGGGGGCATTCGTATTGTGGTGTTAGAGGTGAAATTCTTGGATCGCCGCAAG--ACGAACAACTGCGAAAGCATTTGCCAAGCATGTTTTCATTAATCAAGAACGAAAGTCAGAGGTTCGAAGACGATCAGATACCGTCCTAGTTCTGACCATAAACGATGCCAGCTGGCGATCCGCGGTGGTTGTTATTTTCGACCCCGCGGGCAGCCTCCGGGAAACCAAAGCCTTTGGGTTCCGGGGGAAGTATGATTGCAAAGTCGAAACTTAAAGGAATTGACGGAAGGGCACCACCAGGAGTGGAGCCTGCGGCTTAATTTGACTCAACACGGGAAAACTCACCCGGCCCGGACACTGTTAGGATTGACAGATTGAAAGCTCTTTCTCGATTCGGTGGGTGGTGGTGCATGGCCGTTCTTAGTTGGTGGAG-CGATTTGTCTGGTTAATTCCGATAACGAACGAGACTCTAGCCTGCTAAATAGTCGGGTCGTATTATTTAGCGACTTTATGACTTCTTAGAGGGACAAGCGGCAACTAGTCGCACGAGATTGAGCAATAACAGGTCTGTGATGCCCTTAGATGTTCGGGGCCGCACGCGCGCTACACTGAAGGGAACAACGAGTAGTTTTCCTGGCCCGAATGGGTCGGGTAACCTGTTGAATACCCTTCGTGACAGGGATCGGGGCTTGCAATTATTCCCCGTGAACGAGGAATTCCCAGTAAGCGCAAGTCATAAGCTTGCGTTGATTACGTCCCTGCCCTTTGTACACACCGCCCGTCGCTACTACCGATTGAATGTTCTGGTGAAATCATCAGAGTGGTGCCGATGGGGTGGTCTCCACTCCATTGGAAACTGC
>Miclin_A5
GTATTGTATTTTATTCTTTCTGTTTGAGGAGGTCTTGTTGGTTTATCTTTAAGTGTGTTAATACGTTTTAATTTAAGAACACCT---TATTTTATTTTTAGTAGAGAATTTTATAATTGTATTGTAACTTTACATGCTTTATTTATGATTTTTTTTTTTGTTATGCCTATGACTGTTGGGGGATTTGGTAATTGAATTATTCCTTTACATTGCAAATTACCTGATATGGCTTTGCCTCGATTAAATAATTTAAGTTTTTGGTTATTATTTCCAGCTACTACTTTTATTTTATTATCATTTTTTCAAAATGTTTTACCTGGTACTGGATGAACTTTGTATCCTCCTTTATCTACT---TTTGGTTTACCCGAAAAGAGAACAGATTTTTTAATTTTTAGTTTACATGTTGCTGGGGTTAGATCTTTAGTTTCTTCTATAAAATTTATTGTTACT------TTTTTTTCTGCTAATCAAAGTTTTATTTCTTTAAGTTTATTTAGATGAAGTATTTTTTGTACAACTTGATTATTGTTATTAAGTTTACCTGTTTTAGCTGGAGGTTTAACTATGTTAATTACAGATCGAAAATTTAATACTTCTTTTTTTGATCCTACAGGAGGAGGAGATGCTATTTTATTTCAACATATTTTT---ACTGCAGTAATTCTGGAGCTAATACGTGCAACTAAGCCTAGACCTTCATGGAATGGGCGCATTTATTAGATCAAAACCAA-CCACACTTC--GGTGTGTCCTTGTTGATGACTCTGGATAA-CTT--TGCTGATCGCATGGCCTTAGAGCCGGCGACGTATCTTTCAAATGTCTGCCCTATCAACTTACGATGGTAGGTGATATGCCTACCATGGTTGTAACGGGTAACGGGGAATCAGGGTTCGATTCCGGAGAGGGAGCCTGAGAAACGGCTACCACATCTAAGGAAGGCAGCAGGCGCGCAAATTACCCACTCCCGGCACGGGGAGGTAGTGACGAAAAATAACGATACGGAACTCTTTTGAGGCTCCGTAATTGGAATGAGTACAATTTAAATCCTTTAACGAGGATCCATTGGAGGGCAAGTCTGGTGCCAGCAGCCGCGGTAATTCCAGCTCCAATAGCGTATATTAAAGTTGTTGCAGTTAAAAAGCTCGTAGTTGGATCTGAGGACTAGAGATAATGG-TGCGATAA-CTTCGTTACTGTTATTTCTGCCTAAAAAGACAGTGCTAGGCATTGGTGCTCTTAATTGAGTGCTTTTGCTGCCTGTCAAGTTTACTTTGAAAAAATTAGAGTGCTCAAAGCAGGCGCTTTGCCTGAATAGTGGTGCATGGAATAATGGAATAAGATCTTCGGATCTATTTTGTTGGTTTTCGGAAGCCGAGGTAATGATTAAGAGAGACAGACGGGGGCATTCGTATTGTGGTGTTAGAGGTGAAATTCTTGGATCGCCGCAAG--ACGAACAACTGCGAAAGCATTTGCCAAGCATGTTTTCATTAATCAAGAACGAAAGTCAGAGGTTCGAAGACGATCAGATACCGTCCTAGTTCTGACCATAAACGATGCCAGCTGGCGATCCGCGGTGGTTGTTATTTTCGACCCCGCGGGCAGCCTCCGGGAAACCAAAGCCTTTGGGTTCCGGGGGAAGTATGATTGCAAAGTCGAAACTTAAAGGAATTGACGGAAGGGCACCACCAGGAGTGGAGCCTGCGGCTTAATTTGACTCAACACGGGAAAACTCACCCGGCCCGGACACTGTTAGGATTGACAGATTGAAAGCTCTTTCTCGATTCGGTGGGTGGTGGTGCATGGCCGTTCTTAGTTGGTGGAG-CGATTTGTCTGGTTAATTCCGATAACGAACGAGACTCTAGCCTGCTAAATAGTCGGGTCGTATTATTTAGCGACTTTATGACTTCTTAGAGGGACAAGCGGCAACTAGTCGCACGAGATTGAGCAATAACAGGTCTGTGATGCCCTTAGATGTTCGGGGCCGCACGCGCGCTACACTGAAGGGAACAACGAGTAGTTTTCCTGGCCCGAATGGGTCGGGTAACCTGTTGAATACCCTTCGTGACAGGGATCGGGGCTTGCAATTATTCCCCGTGAACGAGGAATTCCCAGTAAGCGCAAGTCATAAGCTTGCGTTGATTACGTCCCTGCCCTTTGTACACACCGCCCGTCGCTACTACCGATTGAATGTTCTGGTGAAATCATCAGAGTGGTGCCGATGGGGTGGTCTCCACTCCATTGGAAACTGC
>Miclin_A51
GTATTGTATTTTATTCTTTCTGTTTGAGGAGGTCTTGTTGGTTTATCTTTAAGTGTGTTAATACGTTTTAATTTAAGAACACCT---TATTTTATTTTTAGTAGAGAATTTTATAATTGTATTGTAACTTTACATGCTTTATTTATGATTTTTTTTTTTGTCATGCCTATGACTGTTGGGGGATTTGGTAATTGAATTATTCCTTTACATTGTAAATTACCTGATATGGCTTTGCCTCGATTAAATAATTTAAGTTTTTGGTTATTATTTCCAGCTACTACTTTTATTTTATTATCATTTTTTCAAAATGTTTTACCTGGTACTGGATGAACTTTGTATCCTCCTTTATCTACT---TTTGGTTTACCCGAAAAGAGAACAGATTTTTTAATTTTTAGTTTACATGTTGCTGGGGTTAGATCTTTAGTTTCTTCTATAAAATTTATTGTTACT------TTTTTTTCTGCTAATCAAAGTTTTATTTCTTTAAGTTTATTTAGATGAAGTATTTTTTGTACAACTTGATTATTGTTATTAAGTTTACCTGTTTTAGCTGGAGGTTTAACTATGTTAATTACAGATCGAAAATTTAATACTTCTTTTTTTGATCCTACAGGAGGAGGAGATGCTATTTTATTTCAACATATTTTT---ACTGCAGTAATTCTGGAGCTAATACGTGCAACTAAGCCTAGACCTTCATGGAATGGGCGCATTTATTAGATCAAAACCAA-CCACACTTC--GGTGTGTCCTTGTTGATGACTCTGGATAA-CTT--TGCTGATCGCATGGCCTTAGAGCCGGCGACGTATCTTTCAAATGTCTGCCCTATCAACTTACGATGGTAGGTGATATGCCTACCATGGTTGTAACGGGTAACGGGGAATCAGGGTTCGATTCCGGAGAGGGAGCCTGAGAAACGGCTACCACATCTAAGGAAGGCAGCAGGCGCGCAAATTACCCACTCCCGGCACGGGGAGGTAGTGACGAAAAATAACGATACGGAACTCTTTTGAGGCTCCGTAATTGGAATGAGTACAATTTAAATCCTTTAACGAGGATCCATTGGAGGGCAAGTCTGGTGCCAGCAGCCGCGGTAATTCCAGCTCCAATAGCGTATATTAAAGTTGTTGCAGTTAAAAAGCTCGTAGTTGGATCTGAGGACTAGAGATAATGG-TGCGATAA-CTTCGTTACTGTTATTTCTGCCTAAAAAGACAGTGCTAGGCATTGGTGCTCTTAATTGAGTGCTTTTGCTGCCTGTCAAGTTTACTTTGAAAAAATTAGAGTGCTCAAAGCAGGCGCTTTGCCTGAATAGTGGTGCATGGAATAATGGAATAAGATCTTCGGATCTATTTTGTTGGTTTTCGGAAGCCGAGGTAATGATTAAGAGAGACAGACGGGGGCATTCGTATTGTGGTGTTAGAGGTGAAATTCTTGGATCGCCGCAAG--ACGAACAACTGCGAAAGCATTTGCCAAGCATGTTTTCATTAATCAAGAACGAAAGTCAGAGGTTCGAAGACGATCAGATACCGTCCTAGTTCTGACCATAAACGATGCCAGCTGGCGATCCGCGGTGGTTGTTATTTTCGACCCCGCGGGCAGCCTCCGGGAAACCAAAGCCTTTGGGTTCCGGGGGAAGTATGATTGCAAAGTCGAAACTTAAAGGAATTGACGGAAGGGCACCACCAGGAGTGGAGCCTGCGGCTTAATTTGACTCAACACGGGAAAACTCACCCGGCCCGGACACTGTTAGGATTGACAGATTGAAAGCTCTTTCTCGATTCGGTGGGTGGTGGTGCATGGCCGTTCTTAGTTGGTGGAG-CGATTTGTCTGGTTAATTCCGATAACGAACGAGACTCTAGCCTGCTAAATAGTCGGGTCGTATTATTTAGCGACTTTATGACTTCTTAGAGGGACAAGCGGCAACTAGTCGCACGAGATTGAGCAATAACAGGTCTGTGATGCCCTTAGATGTTCGGGGCCGCACGCGCGCTACACTGAAGGGAACAACGAGTAGTTTTCCTGGCCCGAATGGGTCGGGTAACCTGTTGAATACCCTTCGTGACAGGGATCGGGGCTTGCAATTATTCCCCGTGAACGAGGAATTCCCAGTAAGCGCAAGTCATAAGCTTGCGTTGATTACGTCCCTGCCCTTTGTACACACCGCCCGTCGCTACTACCGATTGAATGTTCTGGTGAAATCATCAGAGTGGTGCCGATGGGGTGGTCTCCACTCCATTGGAAACTGC
>Miclin_A56_8d_SA04
---------------------------------------------------------------------------------------------------------------------------------------------------------------------------------------------------------------------------------------------------------------------------------------------------------------------------------------------------------------------------------------------------------------------------------------------------------------------------------------------------------------------------------------------------------------------------------------------------------------------------------------------------------------------------------ACTGCAGTAATTCTGGAGCTAATACGTGCAACTAAGCCTAGACCTTCATGGAATGGGCGCATTTATTAGATCAAAACCAA-CCACACTTC--GGTGTGTCCTTGTTGATGACTCTGGATAA-CTT--TGCTGATCGCATGGCCTTAGAGCCGGCGACGTATCTTTCAAATGTCTGCCCTATCAACTTACGATGGTAGGTGATATGCCTACCATGGTTGTAACGGGTAACGGGGAATCAGGGTTCGATTCCGGAGAGGGAGCCTGAGAAACGGCTACCACATCTAAGGAAGGCAGCAGGCGCGCAAATTACCCACTCCCGGCACGGGGAGGTAGTGACGAAAAATAACGATACGGAACTCTTTTGAGGCTCCGTAATTGGAATGAGTACAATTTAAATCCTTTAACGAGGATCCATTGGAGGGCAAGTCTGGTGCCAGCAGCCGCGGTAATTCCAGCTCCAATAGCGTATATTAAAGTTGTTGCAGTTAAAAAGCTCGTAGTTGGATCTGAGGACTAGAGATAATGG-TGCGATAA-CTTCGTTACTGTTATTTCTGCCTAAAAAGACAGTGCTAGGCATTGGTGCTCTTAATTGAGTGCTTTTGCTGCCTGTCAAGTTTACTTTGAAAAAATTAGAGTGCTCAAAGCAGGCGCTTTGCCTGAATAGTGGTGCATGGAATAATGGAATAAGATCTTCGGATCTATTTTGTTGGTTTTCGGAAGCCGAGGTAATGATTAAGAGAGACAGACGGGGGCATTCGTATTGTGGTGTTAGAGGTGAAATTCTTGGATCGCCGCAAG--ACGAACAACTGCGAAAGCATTTGCCAAGCATGTTTTCATTAATCAAGAACGAAAGTCAGAGGTTCGAAGACGATCAGATACCGTCCTAGTTCTGACCATAAACGATGCCAGCTGGCGATCCGCGGTGGTTGTTATTTTCGACCCCGCGGGCAGCCTCCGGGAAACCAAAGCCTTTGGGTTCCGGGGGAAGTATGATTGCAAAGTCGAAACTTAAAGGAATTGACGGAAGGGCACCACCAGGAGTGGAGCCTGCGGCTTAATTTGACTCAACACGGGAAAACTCACCCGGCCCGGACACTGTTAGGATTGACAGATTGAAAGCTCTTTCTCGATTCGGTGGGTGGTGGTGCATGGCCGTTCTTAGTTGGTGGAG-CGATTTGTCTGGTTAATTCCGATAACGAACGAGACTCTAGCCTGCTAAATAGTCGGGTCGTATTATTTAGCGACTTTATGACTTCTTAGAGGGACAAGCGGCAACTAGTCGCACGAGATTGAGCAATAACAGGTCTGTGATGCCCTTAGATGTTCGGGGCCGCACGCGCGCTACACTGAAGGGAACAACGAGTAGTTTTCCTGGCCCGAATGGGTCGGGTAACCTGTTGAATACCCTTCGTGACAGGGATCGGGGCTTGCAATTATTCCCCGTGAACGAGGAATTCCCAGTAAGCGCAAGTCATAAGCTTGCGTTGATTACGTCCCTGCCCTTTGTACACACCGCCCGTCGCTACTACCGATTGAATGTTCTGGTGAAATCATCAGAGTGGTGCCGATGGGGTGGTCTCCACTCCATTGGAAACTGC
>Miclin_A57
GTATTGTATTTTATTCTTTCTGTTTGAGGAGGTCTTGTTGGTTTATCTTTAAGTGTGTTAATACGTTTTAATTTAAGAACACCT---TATTTTATTTTTAGTAGAGAATTTTATAATTGTATTGTAACTTTACATGCTTTATTTATGATTTTTTTTTTTGTCATGCCTATGACTGTTGGGGGATTTGGTAATTGAATTATTCCTTTACATTGTAAATTACCTGATATGGCTTTGCCTCGATTAAATAATTTAAGTTTTTGGTTATTATTTCCAGCTACTACTTTTATTTTATTATCATTTTTTCAAAATGTTTTACCTGGTACTGGATGAACTTTGTATCCTCCTTTATCTACT---TTTGGTTTACCCGAAAAGAGAACAGATTTTTTAATTTTTAGTTTACATGTTGCTGGGGTTAGATCTTTAGTTTCTTCTATAAAATTTATTGTTACT------TTTTTTTCTGCTAATCAAAGTTTTATTTCTTTAAGTTTATTTAGATGAAGTATTTTTTGTACAACTTGATTATTGTTATTAAGTTTACCTGTTTTAGCTGGAGGTTTAACTATGTTAATTACAGATCGAAAATTTAATACTTCTTTTTTTGATCCTACAGGAGGAGGAGATGCTATTTTATTTCAACATATTTTT---ACTGCAGTAATTCTGGAGCTAATACGTGCAACTAAGCCTAGACCTTCATGGAATGGGCGCATTTATTAGATCAAAACCAA-CCACACTTC--GGTGTGTCCTTGTTGATGACTCTGGATAA-CTT--TGCTGATCGCATGGCCTTAGAGCCGGCGACGTATCTTTCAAATGTCTGCCCTATCAACTTACGATGGTAGGTGATATGCCTACCATGGTTGTAACGGGTAACGGGGAATCAGGGTTCGATTCCGGAGAGGGAGCCTGAGAAACGGCTACCACATCTAAGGAAGGCAGCAGGCGCGCAAATTACCCACTCCCGGCACGGGGAGGTAGTGACGAAAAATAACGATACGGAACTCTTTTGAGGCTCCGTAATTGGAATGAGTACAATTTAAATCCTTTAACGAGGATCCATTGGAGGGCAAGTCTGGTGCCAGCAGCCGCGGTAATTCCAGCTCCAATAGCGTATATTAAAGTTGTTGCAGTTAAAAAGCTCGTAGTTGGATCTGAGGACTAGAGATAATGG-TGCGATAA-CTTCGTTACTGTTATTTCTGCCTAAAAAGACAGTGCTAGGCATTGGTGCTCTTAATTGAGTGCTTTTGCTGCCTGTCAAGTTTACTTTGAAAAAATTAGAGTGCTCAAAGCAGGCGCTTTGCCTGAATAGTGGTGCATGGAATAATGGAATAAGATCTTCGGATCTATTTTGTTGGTTTTCGGAAGCCGAGGTAATGATTAAGAGAGACAGACGGGGGCATTCGTATTGTGGTGTTAGAGGTGAAATTCTTGGATCGCCGCAAG--ACGAACAACTGCGAAAGCATTTGCCAAGCATGTTTTCATTAATCAAGAACGAAAGTCAGAGGTTCGAAGACGATCAGATACCGTCCTAGTTCTGACCATAAACGATGCCAGCTGGCGATCCGCGGTGGTTGTTATTTTCGACCCCGCGGGCAGCCTCCGGGAAACCAAAGCCTTTGGGTTCCGGGGGAAGTATGATTGCAAAGTCGAAACTTAAAGGAATTGACGGAAGGGCACCACCAGGAGTGGAGCCTGCGGCTTAATTTGACTCAACACGGGAAAACTCACCCGGCCCGGACACTGTTAGGATTGACAGATTGAAAGCTCTTTCTCGATTCGGTGGGTGGTGGTGCATGGCCGTTCTTAGTTGGTGGAG-CGATTTGTCTGGTTAATTCCGATAACGAACGAGACTCTAGCCTGCTAAATAGTCGGGTCGTATTATTTAGCGACTTTATGACTTCTTAGAGGGACAAGCGGCAACTAGTCGCACGAGATTGAGCAATAACAGGTCTGTGATGCCCTTAGATGTTCGGGGCCGCACGCGCGCTACACTGAAGGGAACAACGAGTAGTTTTCCTGGCCCGAATGGGTCGGGTAACCTGTTGAATACCCTTCGTGACAGGGATCGGGGCTTGCAATTATTCCCCGTGAACGAGGAATTCCCAGTAAGCGCAAGTCATAAGCTTGCGTTGATTACGTCCCTGCCCTTTGTACACACCGCCCGTCGCTACTACCGATTGAATGTTCTGGTGAAATCATCAGAGTGGTGCCGATGGGGTGGTCTCCACTCCATTGGAAACTGC
>Miclin_A58
GTATTGTATTTTATTCTTTCTGTTTGAGGAGGTCTTGTTGGTTTATCTTTAAGTGTGTTAATACGTTTTAATTTAAGAACACCT---TATTTTATTTTTAGTAGAGAATTTTATAATTGTATTGTAACTTTACATGCTTTATTTATGATTTTTTTTTTTGTCATGCCTATGACTGTTGGGGGATTTGGTAATTGAATTATTCCTTTACATTGTAAATTACCTGATATGGCTTTGCCTCGATTAAATAATTTAAGTTTTTGGTTATTATTTCCAGCTACTACTTTTATTTTATTATCATTTTTTCAAAATGTTTTACCTGGTACTGGATGAACTTTGTATCCTCCTTTATCTACT---TTTGGTTTACCCGAAAAGAGAACAGATTTTTTAATTTTTAGTTTACATGTTGCTGGGGTTAGATCTTTAGTTTCTTCTATAAAATTTATTGTTACT------TTTTTTTCTGCTAATCAAAGTTTTATTTCTTTAAGTTTATTTAGATGAAGTATTTTTTGTACAACTTGATTATTGTTATTAAGTTTACCTGTTTTAGCTGGAGGTTTAACTATGTTAATTACAGATCGAAAATTTAATACTTCTTTTTTTGATCCTACAGGAGGAGGAGATGCTATTTTATTTCAACATATTTTT---ACTGCAGTAATTCTGGAGCTAATACGTGCAACTAAGCCTAGACCTTCATGGAATGGGCGCATTTATTAGATCAAAACCAA-CCACACTTC--GGTGTGTCCTTGTTGATGACTCTGGATAA-CTT--TGCTGATCGCATGGCCTTAGAGCCGGCGACGTATCTTTCAAATGTCTGCCCTATCAACTTACGATGGTAGGTGATATGCCTACCATGGTTGTAACGGGTAACGGGGAATCAGGGTTCGATTCCGGAGAGGGAGCCTGAGAAACGGCTACCACATCTAAGGAAGGCAGCAGGCGCGCAAATTACCCACTCCCGGCACGGGGAGGTAGTGACGAAAAATAACGATACGGAACTCTTTTGAGGCTCCGTAATTGGAATGAGTACAATTTAAATCCTTTAACGAGGATCCATTGGAGGGCAAGTCTGGTGCCAGCAGCCGCGGTAATTCCAGCTCCAATAGCGTATATTAAAGTTGTTGCAGTTAAAAAGCTCGTAGTTGGATCTGAGGACTAGAGATAATGG-TGCGATAA-CTTCGTTACTGTTATTTCTGCCTAAAAAGACAGTGCTAGGCATTGGTGCTCTTAATTGAGTGCTTTTGCTGCCTGTCAAGTTTACTTTGAAAAAATTAGAGTGCTCAAAGCAGGCGCTTTGCCTGAATAGTGGTGCATGGAATAATGGAATAAGATCTTCGGATCTATTTTGTTGGTTTTCGGAAGCCGAGGTAATGATTAAGAGAGACAGACGGGGGCATTCGTATTGTGGTGTTAGAGGTGAAATTCTTGGATCGCCGCAAG--ACGAACAACTGCGAAAGCATTTGCCAAGCATGTTTTCATTAATCAAGAACGAAAGTCAGAGGTTCGAAGACGATCAGATACCGTCCTAGTTCTGACCATAAACGATGCCAGCTGGCGATCCGCGGTGGTTGTTATTTTCGACCCCGCGGGCAGCCTCCGGGAAACCAAAGCCTTTGGGTTCCGGGGGAAGTATGATTGCAAAGTCGAAACTTAAAGGAATTGACGGAAGGGCACCACCAGGAGTGGAGCCTGCGGCTTAATTTGACTCAACACGGGAAAACTCACCCGGCCCGGACACTGTTAGGATTGACAGATTGAAAGCTCTTTCTCGATTCGGTGGGTGGTGGTGCATGGCCGTTCTTAGTTGGTGGAG-CGATTTGTCTGGTTAATTCCGATAACGAACGAGACTCTAGCCTGCTAAATAGTCGGGTCGTATTATTTAGCGACTTTATGACTTCTTAGAGGGACAAGCGGCAACTAGTCGCACGAGATTGAGCAATAACAGGTCTGTGATGCCCTTAGATGTTCGGGGCCGCACGCGCGCTACACTGAAGGGAACAACGAGTAGTTTTCCTGGCCCGAATGGGTCGGGTAACCTGTTGAATACCCTTCGTGACAGGGATCGGGGCTTGCAATTATTCCCCGTGAACGAGGAATTCCCAGTAAGCGCAAGTCATAAGCTTGCGTTGATTACGTCCCTGCCCTTTGTACACACCGCCCGTCGCTACTACCGATTGAATGTTCTGGTGAAATCATCAGAGTGGTGCCGATGGGGTGGTCTCCACTCCATTGGAAACTGC
>Miclin_A59
GTATTGTATTTTATTCTTTCTGTTTGAGGAGGTCTTGTTGGTTTATCTTTAAGTGTGTTAATACGTTTTAATTTAAGAACACCT---TATTTTATTTTTAGTAGAGAATTTTATAATTGTATTGTAACTTTACATGCTTTATTTATGATTTTTTTTTTTGTCATGCCTATGACTGTTGGGGGATTTGGTAATTGAATTATTCCTTTACATTGTAAATTACCTGATATGGCTTTGCCTCGATTAAATAATTTAAGTTTTTGGTTATTATTTCCAGCTACTACTTTTATTTTATTATCATTTTTTCAAAATGTTTTACCTGGTACTGGATGAACTTTGTATCCTCCTTTATCTACT---TTTGGTTTACCCGAAAAGAGAACAGATTTTTTAATTTTTAGTTTACATGTTGCTGGGGTTAGATCTTTAGTTTCTTCTATAAAATTTATTGTTACT------TTTTTTTCTGCTAATCAAAGTTTTATTTCTTTAAGTTTATTTAGATGAAGTATTTTTTGTACAACTTGATTATTGTTATTAAGTTTACCTGTTTTAGCTGGAGGTTTAACTATGTTAATTACAGATCGAAAATTTAATACTTCTTTTTTTGATCCTACAGGAGGAGGAGATGCTATTTTATTTCAACATATTTTT---ACTGCAGTAATTCTGGAGCTAATACGTGCAACTAAGCCTAGACCTTCATGGAATGGGCGCATTTATTAGATCAAAACCAA-CCACACTTC--GGTGTGTCCTTGTTGATGACTCTGGATAA-CTT--TGCTGATCGCATGGCCTTAGAGCCGGCGACGTATCTTTCAAATGTCTGCCCTATCAACTTACGATGGTAGGTGATATGCCTACCATGGTTGTAACGGGTAACGGGGAATCAGGGTTCGATTCCGGAGAGGGAGCCTGAGAAACGGCTACCACATCTAAGGAAGGCAGCAGGCGCGCAAATTACCCACTCCCGGCACGGGGAGGTAGTGACGAAAAATAACGATACGGAACTCTTTTGAGGCTCCGTAATTGGAATGAGTACAATTTAAATCCTTTAACGAGGATCCATTGGAGGGCAAGTCTGGTGCCAGCAGCCGCGGTAATTCCAGCTCCAATAGCGTATATTAAAGTTGTTGCAGTTAAAAAGCTCGTAGTTGGATCTGAGGACTAGAGATAATGG-TGCGATAA-CTTCGTTACTGTTATTTCTGCCTAAAAAGACAGTGCTAGGCATTGGTGCTCTTAATTGAGTGCTTTTGCTGCCTGTCAAGTTTACTTTGAAAAAATTAGAGTGCTCAAAGCAGGCGCTTTGCCTGAATAGTGGTGCATGGAATAATGGAATAAGATCTTCGGATCTATTTTGTTGGTTTTCGGAAGCCGAGGTAATGATTAAGAGAGACAGACGGGGGCATTCGTATTGTGGTGTTAGAGGTGAAATTCTTGGATCGCCGCAAG--ACGAACAACTGCGAAAGCATTTGCCAAGCATGTTTTCATTAATCAAGAACGAAAGTCAGAGGTTCGAAGACGATCAGATACCGTCCTAGTTCTGACCATAAACGATGCCAGCTGGCGATCCGCGGTGGTTGTTATTTTCGACCCCGCGGGCAGCCTCCGGGAAACCAAAGCCTTTGGGTTCCGGGGGAAGTATGATTGCAAAGTCGAAACTTAAAGGAATTGACGGAAGGGCACCACCAGGAGTGGAGCCTGCGGCTTAATTTGACTCAACACGGGAAAACTCACCCGGCCCGGACACTGTTAGGATTGACAGATTGAAAGCTCTTTCTCGATTCGGTGGGTGGTGGTGCATGGCCGTTCTTAGTTGGTGGAG-CGATTTGTCTGGTTAATTCCGATAACGAACGAGACTCTAGCCTGCTAAATAGTCGGGTCGTATTATTTAGCGACTTTATGACTTCTTAGAGGGACAAGCGGCAACTAGTCGCACGAGATTGAGCAATAACAGGTCTGTGATGCCCTTAGATGTTCGGGGCCGCACGCGCGCTACACTGAAGGGAACAACGAGTAGTTTTCCTGGCCCGAATGGGTCGGGTAACCTGTTGAATACCCTTCGTGACAGGGATCGGGGCTTGCAATTATTCCCCGTGAACGAGGAATTCCCAGTAAGCGCAAGTCATAAGCTTGCGTTGATTACGTCCCTGCCCTTTGTACACACCGCCCGTCGCTACTACCGATTGAATGTTCTGGTGAAATCATCAGAGTGGTGCCGATGGGGTGGTCTCCACTCCATTGGAAACTGC
>Miclin_A60
GTATTATATTTTATTCTTTCTGTTTGAGGAGGTCTTGTTGGTTTATCTTTAAGTGTGTTAATACGTTTTAATTTAAGAACGCCT---TATTTTATTTTTAGTAGTGAATTTTATAATTGTATTGTAACTTTACATGCTTTATTTATGATTTTTTTTTTTGTCATGCCTATGACTGTTGGGGGATTTGGTAATTGAATTATTCCTTTACATTGCAAATTACCTGATATGGCTTTGCCTCGATTAAATAATTTAAGTTTCTGGTTATTGTTTCCAGCTACTACTTTTATTTTATTATCATTTTTTCAAAATGTTTTACCTGGTACTGGATGAACTTTGTATCCTCCTTTATCTACT---TTTGGTTTACCTGAAAAGAGAACAGATTTTTTAATTTTTAGTTTACATGTTGCTGGGGTTAGATCTTTAGTTTCTTCTATAAAATTTATTGTTACT------TTTTTTTCTGCTAATCAAAGTTTTATTTCTTTAAGTTTATTTAGATGAAGTATTTTTTGTACAACTTGATTATTGTTATTAAGTTTACCTGTTTTAGCTGGAGGTTTAACTATGTTAATTACAGATCGAAAATTTAATACTTCTTTTTTTGATCCTACAGGAGGAGGAGATGCTATTTTATTTCAACATATTTTT---ACTGCAGTAATTCTGGAGCTAATACGTGCAACTAAGCCTAGACCTTCATGGAATGGGCGCATTTATTAGATCAAAACCAA-CCACACTTC--GGTGTGTCCTTGTTGATGACTCTGGATAA-CTT--TGCTGATCGCATGGCCTTAGAGCCGGCGACGTATCTTTCAAATGTCTGCCCTATCAACTTACGATGGTAGGTGATATGCCTACCATGGTTGTAACGGGTAACGGGGAATCAGGGTTCGATTCCGGAGAGGGAGCCTGAGAAACGGCTACCACATCTAAGGAAGGCAGCAGGCGCGCAAATTACCCACTCCCGGCACGGGGAGGTAGTGACGAAAAATAACGATACGGAACTCTTTTGAGGCTCCGTAATTGGAATGAGTACAATTTAAATCCTTTAACGAGGATCCATTGGAGGGCAAGTCTGGTGCCAGCAGCCGCGGTAATTCCAGCTCCAATAGCGTATATTAAAGTTGTTGCAGTTAAAAAGCTCGTAGTTGGATCTGAGGACTAGAGATAATGG-TGCGATAA-CTTCGTTACTGTTATTTCTGCCTAAAAAGACAGTGCTAGGCATTGGTGCTCTTAATTGAGTGCTTTTGCTGCCTGTCAAGTTTACTTTGAAAAAATTAGAGTGCTCAAAGCAGGCGCTTTGCCTGAATAGTGGTGCATGGAATAATGGAATAAGATCTTCGGATCTATTTTGTTGGTTTTCGGAAGCCGAGGTAATGATTAAGAGAGACAGACGGGGGCATTCGTATTGTGGTGTTAGAGGTGAAATTCTTGGATCGCCGCAAG--ACGAACAACTGCGAAAGCATTTGCCAAGCATGTTTTCATTAATCAAGAACGAAAGTCAGAGGTTCGAAGACGATCAGATACCGTCCTAGTTCTGACCATAAACGATGCCAGCTGGCGATCCGCGGTGGTTGTTATTTTCGACCCCGCGGGCAGCCTCCGGGAAACCAAAGCCTTTGGGTTCCGGGGGAAGTATGATTGCAAAGTCGAAACTTAAAGGAATTGACGGAAGGGCACCACCAGGAGTGGAGCCTGCGGCTTAATTTGACTCAACACGGGAAAACTCACCCGGCCCGGACACTGTTAGGATTGACAGATTGAAAGCTCTTTCTCGATTCGGTGGGTGGTGGTGCATGGCCGTTCTTAGTTGGTGGAG-CGATTTGTCTGGTTAATTCCGATAACGAACGAGACTCTAGCCTGCTAAATAGTCGGGTCGTATTATTTAGCGACTTTATGACTTCTTAGAGGGACAAGCGGCAACTAGTCGCACGAGATTGAGCAATAACAGGTCTGTGATGCCCTTAGATGTTCGGGGCCGCACGCGCGCTACACTGAAGGGAACAACGAGTAGTTTTCCTGGCCCGAATGGGTCGGGTAACCTGTTGAATACCCTTCGTGACAGGGATCGGGGCTTGCAATTATTCCCCGTGAACGAGGAATTCCCAGTAAGCGCAAGTCATAAGCTTGCGTTGATTACGTCCCTGCCCTTTGTACACACCGCCCGTCGCTACTACCGATTGAATGTTCTGGTGAAATCATCAGAGTGGTGCCGATGGGGTGGTCTCCACTCCATTGGAAACTGC
>Miclin_A61
GTATTGTATTTTATTCTTTCTGTTTGAGGAGGTCTTGTTGGTTTATCTTTAAGTGTGTTAATACGTTTTAATTTAAGAACACCT---TATTTTATTTTTAGTAGAGAATTTTATAATTGTATTGTAACTTTACATGCTTTATTTATGATTTTTTTTTTTGTCATGCCTATGACTGTTGGGGGATTTGGTAATTGAATTATTCCTTTACATTGTAAATTACCTGATATGGCTTTGCCTCGATTAAATAATTTAAGTTTTTGGTTATTATTTCCAGCTACTACTTTTATTTTATTATCATTTTTTCAAAATGTTTTACCTGGTACTGGATGAACTTTGTATCCTCCTTTATCTACT---TTTGGTTTACCCGAAAAGAGAACAGATTTTTTAATTTTTAGTTTACATGTTGCTGGGGTTAGATCTTTAGTTTCTTCTATAAAATTTATTGTTACT------TTTTTTTCTGCTAATCAAAGTTTTATTTCTTTAAGTTTATTTAGATGAAGTATTTTTTGTACAACTTGATTATTGTTATTAAGTTTACCTGTTTTAGCTGGAGGTTTAACTATGTTAATTACAGATCGAAAATTTAATACTTCTTTTTTTGATCCTACAGGAGGAGGAGATGCTATTTTATTTCAACATATTTTT---ACTGCAGTAATTCTGGAGCTAATACGTGCAACTAAGCCTAGACCTTCATGGAATGGGCGCATTTATTAGATCAAAACCAA-CCACACTTC--GGTGTGTCCTTGTTGATGACTCTGGATAA-CTT--TGCTGATCGCATGGCCTTAGAGCCGGCGACGTATCTTTCAAATGTCTGCCCTATCAACTTACGATGGTAGGTGATATGCCTACCATGGTTGTAACGGGTAACGGGGAATCAGGGTTCGATTCCGGAGAGGGAGCCTGAGAAACGGCTACCACATCTAAGGAAGGCAGCAGGCGCGCAAATTACCCACTCCCGGCACGGGGAGGTAGTGACGAAAAATAACGATACGGAACTCTTTTGAGGCTCCGTAATTGGAATGAGTACAATTTAAATCCTTTAACGAGGATCCATTGGAGGGCAAGTCTGGTGCCAGCAGCCGCGGTAATTCCAGCTCCAATAGCGTATATTAAAGTTGTTGCAGTTAAAAAGCTCGTAGTTGGATCTGAGGACTAGAGGTAATGG-TGCGATAA-CTTCGTTACTGTTATTTCTGCCTAAAAAGACAGTGCTAGGCATTGGTGCTCTTAATTGAGTGCTTTTGCTGCCTGTCAAGTTTACTTTGAAAAAATTAGAGTGCTCAAAGCAGGCGCTTTGCCTGAATAGTGGTGCATGGAATAATGGAATAAGATCTTCGGATCTATTTTGTTGGTTTTCGGAAGCCGAGGTAATGATTAAGAGAGACAGACGGGGGCATTCGTATTGTGGTGTTAGAGGTGAAATTCTTGGATCGCCGCAAG--ACGAACAACTGCGAAAGCATTTGCCAAGCATGTTTTCATTAATCAAGAACGAAAGTCAGAGGTTCGAAGACGATCAGATACCGTCCTAGTTCTGACCATAAACGATGCCAGCTGGCGATCCGCGGTGGTTGTTATTTTCGACCCCGCGGGCAGCCTCCGGGAAACCAAAGCCTTTGGGTTCCGGGGGAAGTATGATTGCAAAGTCGAAACTTAAAGGAATTGACGGAAGGGCACCACCAGGAGTGGAGCCTGCGGCTTAATTTGACTCAACACGGGAAAACTCACCCGGCCCGGACACTGTTAGGATTGACAGATTGAAAGCTCTTTCTCGATTCGGTGGGTGGTGGTGCATGGCCGTTCTTAGTTGGTGGAG-CGATTTGTCTGGTTAATTCCGATAACGAACGAGACTCTAGCCTGCTAAATAGTCGGGTCGTATTATTTAGCGACTTTATGACTTCTTAGAGGGACAAGCGGCAACTAGTCGCACGAGATTGAGCAATAACAGGTCTGTGATGCCCTTAGATGTTCGGGGCCGCACGCGCGCTACACTGAAGGGAACAACGAGTAGTTTTCCTGGCCCGAATGGGTCGGGTAACCTGTTGAATACCCTTCGTGACAGGGATCGGGGCTTGCAATTATTCCCCGTGAACGAGGAATTCCCAGTAAGCGCAAGTCATAAGCTTGCGTTGATTACGTCCCTGCCCTTTGTACACACCGCCCGTCGCTACTACCGATTGAATGTTCTGGTGAAATCATCAGAGTGGTGCCGATGGGGTGGTCTCCACTCCATTGGAAACTGC
>Miclin_A62
GTATTGTATTTTATTCTTTCTGTTTGAGGAGGTCTTGTTGGTTTATCTTTAAGTGTGTTAATACGTTTTAATTTAAGAACACCT---TATTTTATTTTTAGTAGAGAATTTTATAATTGTATTGTAACTTTACATGCTTTATTTATGATTTTTTTTTTTGTCATGCCTATGACTGTTGGGGGATTTGGTAATTGAATTATTCCTTTACATTGTAAATTACCTGATATGGCTTTGCCTCGATTAAATAATTTAAGTTTTTGGTTATTATTTCCAGCTACTACTTTTATTTTATTATCATTTTTTCAAAATGTTTTACCTGGTACTGGATGAACTTTGTATCCTCCTTTATCTACT---TTTGGTTTACCCGAAAAGAGAACAGATTTTTTAATTTTTAGTTTACATGTTGCTGGGGTTAGATCTTTAGTTTCTTCTATAAAATTTATTGTTACT------TTTTTTTCTGCTAATCAAAGTTTTATTTCTTTAAGTTTATTTAGATGAAGTATTTTTTGTACAACTTGATTATTGTTATTAAGTTTACCTGTTTTAGCTGGAGGTTTAACTATGTTAATTACAGATCGAAAATTTAATACTTCTTTTTTTGATCCTACAGGAGGAGGAGATGCTATTTTATTTCAACATATTTTT---ACTGCAGTAATTCTGGAGCTAATACGTGCAACTAAGCCTAGACCTTCATGGAATGGGCGCATTTATTAGATCAAAACCAA-CCACACTTC--GGTGTGTCCTTGTTGATGACTCTGGATAA-CTT--TGCTGATCGCATGGCCTTAGAGCCGGCGACGTATCTTTCAAATGTCTGCCCTATCAACTTACGATGGTAGGTGATATGCCTACCATGGTTGTAACGGGTAACGGGGAATCAGGGTTCGATTCCGGAGAGGGAGCCTGAGAAACGGCTACCACATCTAAGGAAGGCAGCAGGCGCGCAAATTACCCACTCCCGGCACGGGGAGGTAGTGACGAAAAATAACGATACGGAACTCTTTTGAGGCTCCGTAATTGGAATGAGTACAATTTAAATCCTTTAACGAGGATCCATTGGAGGGCAAGTCTGGTGCCAGCAGCCGCGGTAATTCCAGCTCCAATAGCGTATATTAAAGTTGTTGCAGTTAAAAAGCTCGTAGTTGGATCTGAGGACTAGAGGTAATGG-TGCGATAA-CTTCGTTACTGTTATTTCTGCCTAAAAAGACAGTGCTAGGCATTGGTGCTCTTAATTGAGTGCTTTTGCTGCCTGTCAAGTTTACTTTGAAAAAATTAGAGTGCTCAAAGCAGGCGCTTTGCCTGAATAGTGGTGCATGGAATAATGGAATAAGATCTTCGGATCTATTTTGTTGGTTTTCGGAAGCCGAGGTAATGATTAAGAGAGACAGACGGGGGCATTCGTATTGTGGTGTTAGAGGTGAAATTCTTGGATCGCCGCAAG--ACGAACAACTGCGAAAGCATTTGCCAAGCATGTTTTCATTAATCAAGAACGAAAGTCAGAGGTTCGAAGACGATCAGATACCGTCCTAGTTCTGACCATAAACGATGCCAGCTGGCGATCCGCGGTGGTTGTTATTTTCGACCCCGCGGGCAGCCTCCGGGAAACCAAAGCCTTTGGGTTCCGGGGGAAGTATGATTGCAAAGTCGAAACTTAAAGGAATTGACGGAAGGGCACCACCAGGAGTGGAGCCTGCGGCTTAATTTGACTCAACACGGGAAAACTCACCCGGCCCGGACACTGTTAGGATTGACAGATTGAAAGCTCTTTCTCGATTCGGTGGGTGGTGGTGCATGGCCGTTCTTAGTTGGTGGAG-CGATTTGTCTGGTTAATTCCGATAACGAACGAGACTCTAGCCTGCTAAATAGTCGGGTCGTATTATTTAGCGACTTTATGACTTCTTAGAGGGACAAGCGGCAACTAGTCGCACGAGATTGAGCAATAACAGGTCTGTGATGCCCTTAGATGTTCGGGGCCGCACGCGCGCTACACTGAAGGGAACAACGAGTAGTTTTCCTGGCCCGAATGGGTCGGGTAACCTGTTGAATACCCTTCGTGACAGGGATCGGGGCTTGCAATTATTCCCCGTGAACGAGGAATTCCCAGTAAGCGCAAGTCATAAGCTTGCGTTGATTACGTCCCTGCCCTTTGTACACACCGCCCGTCGCTACTACCGATTGAATGTTCTGGTGAAATCATCAGAGTGGTGCCGATGGGGTGGTCTCCACTCCATTGGAAACTGC
>Miclin_A63
GTATTGTATTTTATTCTTTCTGTTTGAGGAGGTCTTGTTGGTTTATCTTTAAGTGTGTTAATACGTTTTAATTTAAGAACACCT---TATTTTATTTTTAGTAGAGAATTTTATAATTGTATTGTAACTTTACATGCTTTATTTATGATTTTTTTTTTTGTCATGCCTATGACTGTTGGGGGATTTGGTAATTGAATTATTCCTTTACATTGTAAATTACCTGATATGGCTTTGCCTCGATTAAATAATTTAAGTTTTTGGTTATTATTTCCAGCTACTACTTTTATTTTATTATCATTTTTTCAAAATGTTTTACCTGGTACTGGATGAACTTTGTATCCTCCTTTATCTACT---TTTGGTTTACCCGAAAAGAGAACAGATTTTTTAATTTTTAGTTTACATGTTGCTGGGGTTAGATCTTTAGTTTCTTCTATAAAATTTATTGTTACT------TTTTTTTCTGCTAATCAAAGTTTTATTTCTTTAAGTTTATTTAGATGAAGTATTTTTTGTACAACTTGATTATTGTTATTAAGTTTACCTGTTTTAGCTGGAGGTTTAACTATGTTAATTACAGATCGAAAATTTAATACTTCTTTTTTTGATCCTACAGGAGGAGGAGATGCTATTTTATTTCAACATATTTTT---ACTGCAGTAATTCTGGAGCTAATACGTGCAACTAAGCCTAGACCTTCATGGAATGGGCGCATTTATTAGATCAAAACCAA-CCACACTTC--GGTGTGTCCTTGTTGATGACTCTGGATAA-CTT--TGCTGATCGCATGGCCTTAGAGCCGGCGACGTATCTTTCAAATGTCTGCCCTATCAACTTACGATGGTAGGTGATATGCCTACCATGGTTGTAACGGGTAACGGGGAATCAGGGTTCGATTCCGGAGAGGGAGCCTGAGAAACGGCTACCACATCTAAGGAAGGCAGCAGGCGCGCAAATTACCCACTCCCGGCACGGGGAGGTAGTGACGAAAAATAACGATACGGAACTCTTTTGAGGCTCCGTAATTGGAATGAGTACAATTTAAATCCTTTAACGAGGATCCATTGGAGGGCAAGTCTGGTGCCAGCAGCCGCGGTAATTCCAGCTCCAATAGCGTATATTAAAGTTGTTGCAGTTAAAAAGCTCGTAGTTGGATCTGAGGACTAGAGGTAATGG-TGCGATAA-CTTCGTTACTGTTATTTCTGCCTAAAAAGACAGTGCTAGGCATTGGTGCTCTTAATTGAGTGCTTTTGCTGCCTGTCAAGTTTACTTTGAAAAAATTAGAGTGCTCAAAGCAGGCGCTTTGCCTGAATAGTGGTGCATGGAATAATGGAATAAGATCTTCGGATCTATTTTGTTGGTTTTCGGAAGCCGAGGTAATGATTAAGAGAGACAGACGGGGGCATTCGTATTGTGGTGTTAGAGGTGAAATTCTTGGATCGCCGCAAG--ACGAACAACTGCGAAAGCATTTGCCAAGCATGTTTTCATTAATCAAGAACGAAAGTCAGAGGTTCGAAGACGATCAGATACCGTCCTAGTTCTGACCATAAACGATGCCAGCTGGCGATCCGCGGTGGTTGTTATTTTCGACCCCGCGGGCAGCCTCCGGGAAACCAAAGCCTTTGGGTTCCGGGGGAAGTATGATTGCAAAGTCGAAACTTAAAGGAATTGACGGAAGGGCACCACCAGGAGTGGAGCCTGCGGCTTAATTTGACTCAACACGGGAAAACTCACCCGGCCCGGACACTGTTAGGATTGACAGATTGAAAGCTCTTTCTCGATTCGGTGGGTGGTGGTGCATGGCCGTTCTTAGTTGGTGGAG-CGATTTGTCTGGTTAATTCCGATAACGAACGAGACTCTAGCCTGCTAAATAGTCGGGTCGTATTATTTAGCGACTTTATGACTTCTTAGAGGGACAAGCGGCAACTAGTCGCACGAGATTGAGCAATAACAGGTCTGTGATGCCCTTAGATGTTCGGGGCCGCACGCGCGCTACACTGAAGGGAACAACGAGTAGTTTTCCTGGCCCGAATGGGTCGGGTAACCTGTTGAATACCCTTCGTGACAGGGATCGGGGCTTGCAATTATTCCCCGTGAACGAGGAATTCCCAGTAAGCGCAAGTCATAAGCTTGCGTTGATTACGTCCCTGCCCTTTGTACACACCGCCCGTCGCTACTACCGATTGAATGTTCTGGTGAAATCATCAGAGTGGTGCCGATGGGGTGGTCTCCACTCCATTGGAAACTGC
>Miclin_A64_28j
GTATTGTATTTTATTCTTTCTGTTTGAGGAGGTCTTGTTGGTTTATCTTTAAGTGTGTTAATACGTTTTAATTTAAGAACACCT---TATTTTATTTTTAGTAGAGAATTTTATAATTGTATTGTAACTTTACATGCTTTATTTATGATTTTTTTTTTTGTCATGCCTATGACTGTTGGGGGATTTGGTAATTGAATTATTCCTTTACATTGTAAATTACCTGATATGGCTTTGCCTCGATTAAATAATTTAAGTTTTTGGTTATTATTTCCAGCTACTACTTTTATTTTATTATCATTTTTTCAAAATGTTTTACCTGGTACTGGATGAACTTTGTATCCTCCTTTATCTACT---TTTGGTTTACCCGAAAAGAGAACAGATTTTTTAATTTTTAGTTTACATGTTGCTGGGGTTAGATCTTTAGTTTCTTCTATAAAATTTATTGTTACT------TTTTTTTCTGCTAATCAAAGTTTTATTTCTTTAAGTTTATTTAGATGAAGTATTTTTTGTACAACTTGATTATTGTTATTAAGTTTACCTGTTTTAGCTGGAGGTTTAACTATGTTAATTACAGATCGAAAATTTAATACTTCTTTTTTTGATCCTACAGGAGGAGGAGATGCTATTTTATTTCAACATATTTTT---ACTGCAGTAATTCTGGAGCTAATACGTGCAACTAAGCCTAGACCTTCATGGAATGGGCGCATTTATTAGATCAAAACCAA-CCACACTTC--GGTGTGTCCTTGTTGATGACTCTGGATAA-CTT--TGCTGATCGCATGGCCTTAGAGCCGGCGACGTATCTTTCAAATGTCTGCCCTATCAACTTACGATGGTAGGTGATATGCCTACCATGGTTGTAACGGGTAACGGGGAATCAGGGTTCGATTCCGGAGAGGGAGCCTGAGAAACGGCTACCACATCTAAGGAAGGCAGCAGGCGCGCAAATTACCCACTCCCGGCACGGGGAGGTAGTGACGAAAAATAACGATACGGAACTCTTTTGAGGCTCCGTAATTGGAATGAGTACAATTTAAATCCTTTAACGAGGATCCATTGGAGGGCAAGTCTGGTGCCAGCAGCCGCGGTAATTCCAGCTCCAATAGCGTATATTAAAGTTGTTGCAGTTAAAAAGCTCGTAGTTGGATCTGAGGACTAGAGATAATGG-TGCGATAA-CTTCGTTACTGTTATTTCTGCCTAAAAAGACAGTGCTAGGCATTGGTGCTCTTAATTGAGTGCTTTTGCTGCCTGTCAAGTTTACTTTGAAAAAATTAGAGTGCTCAAAGCAGGCGCTTTGCCTGAATAGTGGTGCATGGAATAATGGAATAAGATCTTCGGATCTATTTTGTTGGTTTTCGGAAGCCGAGGTAATGATTAAGAGAGACAGACGGGGGCATTCGTATTGTGGTGTTAGAGGTGAAATTCTTGGATCGCCGCAAG--ACGAACAACTGCGAAAGCATTTGCCAAGCATGTTTTCATTAATCAAGAACGAAAGTCAGAGGTTCGAAGACGATCAGATACCGTCCTAGTTCTGACCATAAACGATGCCAGCTGGCGATCCGCGGTGGTTGTTATTTTCGACCCCGCGGGCAGCCTCCGGGAAACCAAAGCCTTTGGGTTCCGGGGGAAGTATGATTGCAAAGTCGAAACTTAAAGGAATTGACGGAAGGGCACCACCAGGAGTGGAGCCTGCGGCTTAATTTGACTCAACACGGGAAAACTCACCCGGCCCGGACACTGTTAGGATTGACAGATTGAAAGCTCTTTCTCGATTCGGTGGGTGGTGGTGCATGGCCGTTCTTAGTTGGTGGAG-CGATTTGTCTGGTTAATTCCGATAACGAACGAGACTCTAGCCTGCTAAATAGTCGGGTCGTATTATTTAGCGACTTTATGACTTCTTAGAGGGACAAGCGGCAACTAGTCGCACGAGATTGAGCAATAACAGGTCTGTGATGCCCTTAGATGTTCGGGGCCGCACGCGCGCTACACTGAAGGGAACAACGAGTAGTTTTCCTGGCCCGAATGGGTCGGGTAACCTGTTGAATACCCTTCGTGACAGGGATCGGGGCTTGCAATTATTCCCCGTGAACGAGGAATTCCCAGTAAGCGCAAGTCATAAGCTTGCGTTGATTACGTCCCTGCCCTTTGTACACACCGCCCGTCGCTACTACCGATTGAATGTTCTGGTGAAATCATCAGAGTGGTGCCGATGGGGTGGTCTCCACTCCATTGGAAACTGC
>Miclin_A69
GTATTGTATTTTATTCTTTCTGTTTGAGGAGGTCTTGTTGGTTTATCTTTAAGTGTGTTAATACGTTTTAATTTAAGAACACCT---TATTTTATTTTTAGTAGAGAATTTTATAATTGTATTGTAACTTTACATGCTTTATTTATGATTTTTTTTTTTGTCATGCCTATGACTGTTGGGGGATTTGGTAATTGAATTATTCCTTTACATTGTAAATTACCTGATATGGCTTTGCCTCGATTAAATAATTTAAGTTTTTGGTTATTATTTCCAGCTACTACTTTTATTTTATTATCATTTTTTCAAAATGTTTTACCTGGTACTGGATGAACTTTGTATCCTCCTTTATCTACT---TTTGGTTTACCCGAAAAGAGAACAGATTTTTTAATTTTTAGTTTACATGTTGCTGGGGTTAGATCTTTAGTTTCTTCTATAAAATTTATTGTTACT------TTTTTTTCTGCTAATCAAAGTTTTATTTCTTTAAGTTTATTTAGATGAAGTATTTTTTGTACAACTTGATTATTGTTATTAAGTTTACCTGTTTTAGCTGGAGGTTTAACTATGTTAATTACAGATCGAAAATTTAATACTTCTTTTTTTGATCCTACAGGAGGAGGAGATGCTATTTTATTTCAACATATTTTT---ACTGCAGTAATTCTGGAGCTAATACGTGCAACTAAGCCTAGACCTTCATGGAATGGGCGCATTTATTAGATCAAAACCAA-CCACACTTC--GGTGTGTCCTTGTTGATGACTCTGGATAA-CTT--TGCTGATCGCATGGCCTTAGAGCCGGCGACGTATCTTTCAAATGTCTGCCCTATCAACTTACGATGGTAGGTGATATGCCTACCATGGTTGTAACGGGTAACGGGGAATCAGGGTTCGATTCCGGAGAGGGAGCCTGAGAAACGGCTACCACATCTAAGGAAGGCAGCAGGCGCGCAAATTACCCACTCCCGGCACGGGGAGGTAGTGACGAAAAATAACGATACGGAACTCTTTTGAGGCTCCGTAATTGGAATGAGTACAATTTAAATCCTTTAACGAGGATCCATTGGAGGGCAAGTCTGGTGCCAGCAGCCGCGGTAATTCCAGCTCCAATAGCGTATATTAAAGTTGTTGCAGTTAAAAAGCTCGTAGTTGGATCTGAGGACTAGAGATAATGG-TGCGATAA-CTTCGTTACTGTTATTTCTGCCTAAAAAGACAGTGCTAGGCATTGGTGCTCTTAATTGAGTGCTTTTGCTGCCTGTCAAGTTTACTTTGAAAAAATTAGAGTGCTCAAAGCAGGCGCTTTGCCTGAATAGTGGTGCATGGAATAATGGAATAAGATCTTCGGATCTATTTTGTTGGTTTTCGGAAGCCGAGGTAATGATTAAGAGAGACAGACGGGGGCATTCGTATTGTGGTGTTAGAGGTGAAATTCTTGGATCGCCGCAAG--ACGAACAACTGCGAAAGCATTTGCCAAGCATGTTTTCATTAATCAAGAACGAAAGTCAGAGGTTCGAAGACGATCAGATACCGTCCTAGTTCTGACCATAAACGATGCCAGCTGGCGATCCGCGGTGGTTGTTATTTTCGACCCCGCGGGCAGCCTCCGGGAAACCAAAGCCTTTGGGTTCCGGGGGAAGTATGATTGCAAAGTCGAAACTTAAAGGAATTGACGGAAGGGCACCACCAGGAGTGGAGCCTGCGGCTTAATTTGACTCAACACGGGAAAACTCACCCGGCCCGGACACTGTTAGGATTGACAGATTGAAAGCTCTTTCTCGATTCGGTGGGTGGTGGTGCATGGCCGTTCTTAGTTGGTGGAG-CGATTTGTCTGGTTAATTCCGATAACGAACGAGACTCTAGCCTGCTAAATAGTCGGGTCGTATTATTTAGCGACTTTATGACTTCTTAGAGGGACAAGCGGCAACTAGTCGCACGAGATTGAGCAATAACAGGTCTGTGATGCCCTTAGATGTTCGGGGCCGCACGCGCGCTACACTGAAGGGAACAACGAGTAGTTTTCCTGGCCCGAATGGGTCGGGTAACCTGTTGAATACCCTTCGTGACAGGGATCGGGGCTTGCAATTATTCCCCGTGAACGAGGAATTCCCAGTAAGCGCAAGTCATAAGCTTGCGTTGATTACGTCCCTGCCCTTTGTACACACCGCCCGTCGCTACTACCGATTGAATGTTCTGGTGAAATCATCAGAGTGGTGCCGATGGGGTGGTCTCCACTCCATTGGAAACTGC
>Miclin_A70
GTATTGTATTTTATTCTTTCTGTTTGAGGAGGTCTTGTTGGTTTATCTTTAAGTGTGTTAATACGTTTTAATTTAAGAACACCT---TATTTTATTTTTAGTAGAGAATTTTATAATTGTATTGTAACTTTACATGCTTTATTTATGATTTTTTTTTTTGTCATGCCTATGACTGTTGGGGGATTTGGTAATTGAATTATTCCTTTACATTGTAAATTACCTGATATGGCTTTGCCTCGATTAAATAATTTAAGTTTTTGGTTATTATTTCCAGCTACTACTTTTATTTTATTATCATTTTTTCAAAATGTTTTACCTGGTACTGGATGAACTTTGTATCCTCCTTTATCTACT---TTTGGTTTACCCGAAAAGAGAACAGATTTTTTAATTTTTAGTTTACATGTTGCTGGGGTTAGATCTTTAGTTTCTTCTATAAAATTTATTGTTACT------TTTTTTTCTGCTAATCAAAGTTTTATTTCTTTAAGTTTATTTAGATGAAGTATTTTTTGTACAACTTGATTATTGTTATTAAGTTTACCTGTTTTAGCTGGAGGTTTAACTATGTTAATTACAGATCGAAAATTTAATACTTCTTTTTTTGATCCTACAGGAGGAGGAGATGCTATTTTATTTCAACATATTTTT---ACTGCAGTAATTCTGGAGCTAATACGTGCAACTAAGCCTAGACCTTCATGGAATGGGCGCATTTATTAGATCAAAACCAA-CCACACTTC--GGTGTGTCCTTGTTGATGACTCTGGATAA-CTT--TGCTGATCGCATGGCCTTAGAGCCGGCGACGTATCTTTCAAATGTCTGCCCTATCAACTTACGATGGTAGGTGATATGCCTACCATGGTTGTAACGGGTAACGGGGAATCAGGGTTCGATTCCGGAGAGGGAGCCTGAGAAACGGCTACCACATCTAAGGAAGGCAGCAGGCGCGCAAATTACCCACTCCCGGCACGGGGAGGTAGTGACGAAAAATAACGATACGGAACTCTTTTGAGGCTCCGTAATTGGAATGAGTACAATTTAAATCCTTTAACGAGGATCCATTGGAGGGCAAGTCTGGTGCCAGCAGCCGCGGTAATTCCAGCTCCAATAGCGTATATTAAAGTTGTTGCAGTTAAAAAGCTCGTAGTTGGATCTGAGGACTAGAGGTAATGG-TGCGATAA-CTTCGTTACTGTTATTTCTGCCTAAAAAGACAGTGCTAGGCATTGGTGCTCTTAATTGAGTGCTTTTGCTGCCTGTCAAGTTTACTTTGAAAAAATTAGAGTGCTCAAAGCAGGCGCTTTGCCTGAATAGTGGTGCATGGAATAATGGAATAAGATCTTCGGATCTATTTTGTTGGTTTTCGGAAGCCGAGGTAATGATTAAGAGAGACAGACGGGGGCATTCGTATTGTGGTGTTAGAGGTGAAATTCTTGGATCGCCGCAAG--ACGAACAACTGCGAAAGCATTTGCCAAGCATGTTTTCATTAATCAAGAACGAAAGTCAGAGGTTCGAAGACGATCAGATACCGTCCTAGTTCTGACCATAAACGATGCCAGCTGGCGATCCGCGGTGGTTGTTATTTTCGACCCCGCGGGCAGCCTCCGGGAAACCAAAGCCTTTGGGTTCCGGGGGAAGTATGATTGCAAAGTCGAAACTTAAAGGAATTGACGGAAGGGCACCACCAGGAGTGGAGCCTGCGGCTTAATTTGACTCAACACGGGAAAACTCACCCGGCCCGGACACTGTTAGGATTGACAGATTGAAAGCTCTTTCTCGATTCGGTGGGTGGTGGTGCATGGCCGTTCTTAGTTGGTGGAG-CGATTTGTCTGGTTAATTCCGATAACGAACGAGACTCTAGCCTGCTAAATAGTCGGGTCGTATTATTTAGCGACTTTATGACTTCTTAGAGGGACAAGCGGCAACTAGTCGCACGAGATTGAGCAATAACAGGTCTGTGATGCCCTTAGATGTTCGGGGCCGCACGCGCGCTACACTGAAGGGAACAACGAGTAGTTTTCCTGGCCCGAATGGGTCGGGTAACCTGTTGAATACCCTTCGTGACAGGGATCGGGGCTTGCAATTATTCCCCGTGAACGAGGAATTCCCAGTAAGCGCAAGTCATAAGCTTGCGTTGATTACGTCCCTGCCCTTTGTACACACCGCCCGTCGCTACTACCGATTGAATGTTCTGGTGAAATCATCAGAGTGGTGCCGATGGGGTGGTCTCCACTCCATTGGAAACTGC
>Miclin_A73
GTATTGTATTTTATTCTTTCTGTTTGAGGAGGTCTTGTTGGTTTATCTTTAAGTGTGTTAATACGTTTTAATTTAAGAACACCT---TATTTTATTTTTAGTAGAGAATTTTATAATTGTATTGTAACTTTACATGCTTTATTTATGATTTTTTTTTTTGTCATGCCTATGACTGTTGGGGGATTTGGTAATTGAATTATTCCTTTACATTGTAAATTACCTGATATGGCTTTGCCTCGATTAAATAATTTAAGTTTTTGGTTATTATTTCCAGCTACTACTTTTATTTTATTATCATTTTTTCAAAATGTTTTACCTGGTACTGGATGAACTTTGTATCCTCCTTTATCTACT---TTTGGTTTACCCGAAAAGAGAACAGATTTTTTAATTTTTAGTTTACATGTTGCTGGGGTTAGATCTTTAGTTTCTTCTATAAAATTTATTGTTACT------TTTTTTTCTGCTAATCAAAGTTTTATTTCTTTAAGTTTATTTAGATGAAGTATTTTTTGTACAACTTGATTATTGTTATTAAGTTTACCTGTTTTAGCTGGAGGTTTAACTATGTTAATTACAGATCGAAAATTTAATACTTCTTTTTTTGATCCTACAGGAGGAGGAGATGCTATTTTATTTCAACATATTTTT---ACTGCAGTAATTCTGGAGCTAATACGTGCAACTAAGCCTAGACCTTCAAGGAAGGGGCGCATTTATTAGATCAAAACCAA-CCACACTTC--GGTGTGTCCTTGTTGATGACTCTGGATAA-CTT--TGCTGATCGCATGGCCTTAGAGCCGGCGACGTATCTTTCAAATGTCTGCCCTATCAACTTACGATGGTAGGTGATATGCCTACCATGGTTGTAACGGGTAACGGGGAATCAGGGTTCGATTCCGGAGAGGGAGCCTGAGAAACGGCTACCACATCTAAGGAAGGCAGCAGGCGCGCAAATTACCCACTCCCGGCACGGGGAGGTAGTGACGAAAAATAACGATACGGAACTCTTTTGAGGCTCCGTAATTGGAATGAGTACAATTTAAATCCTTTAACGAGGATCCATTGGAGGGCAAGTCTGGTGCCAGCAGCCGCGGTAATTCCAGCTCCAATAGCGTATATTAAAGTTGTTGCAGTTAAAAAGCTCGTAGTTGGATCTGAGGACTAGAGATAATGG-TGCGATAA-CTTCGTTACTGTTATTTCTGCCTAAAAAGACAGTGCTAGGCATTGGTGCTCTTAATTGAGTGCTTTTGCTGCCTGTCAAGTTTACTTTGAAAAAATTAGAGTGCTCAAAGCAGGCGCTTTGCCTGAATAGTGGTGCATGGAATAATGGAATAAGATCTTCGGATCTATTTTGTTGGTTTTCGGAAGCCGAGGTAATGATTAAGAGAGACAGACGGGGGCATTCGTATTGTGGTGTTAGAGGTGAAATTCTTGGATCGCCGCAAG--ACGAACAACTGCGAAAGCATTTGCCAAGCATGTTTTCATTAATCAAGAACGAAAGTCAGAGGTTCGAAGACGATCAGATACCGTCCTAGTTCTGACCATAAACGATGCCAGCTGGCGATCCGCGGTGGTTGTTATTTTCGACCCCGCGGGCAGCCTCCGGGAAACCAAAGCCTTTGGGTTCCGGGGGAAGTATGATTGCAAAGTCGAAACTTAAAGGAATTGACGGAAGGGCACCACCAGGAGTGGAGCCTGCGGCTTAATTTGACTCAACACGGGAAAACTCACCCGGCCCGGACACTGTTAGGATTGACAGATTGAAAGCTCTTTCTCGATTCGGTGGGTGGTGGTGCATGGCCGTTCTTAGTTGGTGGAG-CGATTTGTCTGGTTAATTCCGATAACGAACGAGACTCTAGCCTGCTAAATAGTCGGGTCGTATTATTTAGCGACTTTATGACTTCTTAGAGGGACAAGCGGCAACTAGTCGCACGAGATTGAGCAATAACAGGTCTGTGATGCCCTTAGATGTTCGGGGCCGCACGCGCGCTACACTGAAGGGAACAACGAGTAGTTTTCCTGGCCCGAATGGGTCGGGTAACCTGTTGAATACCCTTCGTGACAGGGATCGGGGCTTGCAATTATTCCCCGTGAACGAGGAATTCCCAGTAAGCGCAAGTCATAAGCTTGCGTTGATTACGTCCCTGCCCTTTGTACACACCGCCCGTCGCTACTACCGATTGAATGTTCTGGTGAAATCATCAGAGTGGTGCCGATGGGGTGGTCTCCACTCCATTGGAAACTGC
>Miclin_A74
GTATTGTATTTTATTCTTTCTGTTTGAGGAGGTCTTGTTGGTTTATCTTTAAGTGTGTTAATACGTTTTAATTTAAGAACACCT---TATTTTATTTTTAGTAGAGAATTTTATAATTGTATTGTAACTTTACCTGCTTTATTTATGATTTTTTTTTTTGTCATGCCTATGACTGTTGGGGGATTTGGTAATTGAATTATTCCTTTACATTGTAAATTACCTGATATGGCTTTGCCTCGATTAAATAATTTAAGTTTTTGGTTATTATTTCCAGCTACTACTTTTATTTTATTATCATTTTTTCAAAATGTTTTACCTGGTACTGGATGAACTTTGTATCCTCCTTTATCTACT---TTTGGTTTACCCGAAAAGAGAACAGATTTTTTAATTTTTAGTTTACATGTTGCTGGGGTTAGATCTTTAGTTTCTTCTATAAAATTTATTGTTACT------TTTTTTTCTGCTAATCAAAGTTTTATTTCTTTAAGTTTATTTAGATGAAGTATTTTTTGTACAACTTGATTATTGTTATTAAGTTTACCTGTTTTAGCTGGAGGTTTAACTATGTTAATTACAGATCGAAAATTTAATACTTCTTTTTTTGATCCTACAGGAGGAGGAG------------------------------------------------------------------------------------------------------------------------------------------------------------------------------------------------------------------------------------------------------------------------------------------------------------------------------------------------------------------------------------------------------------------------------------------------------------------------------------------------------------------------------------------------------------------------------------------------------------------------------------------------------------------------------------------------------------------------------------------------------------------------------------------------------------------------------------------------------------------------------------------------------------------------------------------------------------------------------------------------------------------------------------------------------------------------------------------------------------------------------------------------------------------------------------------------------------------------------------------------------------------------------------------------------------------------------------------------------------------------------------------------------------------------------------------------------------------------------------------------------------------------------------------------------------------------------------------------------------------------------------------------------------------------------------------------
>Miclin_AJ405979
------------------------------------------------------------------------------------------------------------------------------------------------------------------------------------------------TGAATTATTCCTTTACATTGCAAATTACCTGATATGGCTTTGCCTCGATTAAATAATTTAAGTTTTTGGTTATTATTTCCAGCTACTACTTTTATTTTATTATCATTTTTTCAAAATGTTTTACCTGGTACTGGATGAACTTTGTATCCTCCTTTATCTACT---TTTGGTTTACCCGAAAAGAGAACAGATTTTTTAATTTTTAGTTTACATGTTGCTGGGGTTAGATCTTTAGTTTCTTCTATAAAATTTATTGTTACT------TTTTTTTCTGCTAATCAAAGTTTTATTTCTTTAAGTTTATTTAGATGAAGTATTTTTTGTACAACTTGATTATTGTTATTAAGTTTACCTGTTTTAGCTGGAGGTTTAACTATGTTAATTACAGATCGAAAATTTAATACTTCTTTTTTTGATCCTACAGGAGGAGGAGATGCTATTTTATTTCAACATATTTTT----------------------------------------------------------------------------------------------------------------------------------------------------------------------------------------------------------------------------------------------------------------------------------------------------------------------------------------------------------------------------------------------------------------------------------------------------------------------------------------------------------------------------------------------------------------------------------------------------------------------------------------------------------------------------------------------------------------------------------------------------------------------------------------------------------------------------------------------------------------------------------------------------------------------------------------------------------------------------------------------------------------------------------------------------------------------------------------------------------------------------------------------------------------------------------------------------------------------------------------------------------------------------------------------------------------------------------------------------------------------------------------------------------------------------------------------------------------------------------------------------------------------------------------------------------------------------------------------------------------------------------------------------------------------
>Miclin_B21
GTATTGTATTTTATTCTTTCTGTTTGAGGAGGTCTTGTTGGTTTATCTTTAAGTGTGTTAATACGTTTTAATTTAAGAACACCT---TATTTTATTTTTAGTAGAGAATTTTATAATTGTATTGTAACTTTACATGCTTTATTTATGATTTTTTTTTTTGTCATGCCTATGACTGTTGGGGGATTTGGTAATTGAATTATTCCTTTACATTGTAAATTACCTGATATGGCTTTGCCTCGATTAAATAATTTAAGTTTTTGGTTATTATTTCCAGCTACTACTTTTATTTTATTATCATTTTTTCAAAATGTTTTACCTGGTACTGGATGAACTTTGTATCCTCCTTTATCTACT---TTTGGTTTACCTGAAAAGAGAACAGATTTTTTAATTTTTAGTTTACATGTTGCTGGGGTTAGATCTTTAGTTTCTTCTATAAAATTTATTGTTACT------TTTTTTTCTGCTAATCAAAGTTTTATTTCTTTAAGTTTATTTAGATGAAGTATTTTTTGTACAACTTGATTATTGTTATTAAGTTTACCTGTTTTAGCTGGAGGTTTAACTATGTTAATTACAGATCGAAAATTTAATACTTCTTTTTTTGATCCTACAGGAGGAGGAGATGCTATTTTATTTCAACATATTTTT---ACTGCAGTAATTCTGGAGCTAATACGTGCAACTAAGCCTAGACCTTCATGGAATGGGCGCATTTATTAGATCAAAACCAACCCACACTTC--GGTGTGTCCTTGTTGATGACTCTGGATAA-CTT--TGCTGATCGCATGGCCTTAGAGCCGGCGACGTATCTTTCAAATGTCTGCCCTATCAACTTACGATGGTAGGTGATATGCCTACCATGGTTGTAACGGGTAACGGGGAATCAGGGTTCGATTCCGGAGAGGGAGCCTGAGAAACGGCTACCACATCTAAGGAAGGCAGCAGGCGCGCAAATTACCCACTCCCGGCACGGGGAGGTAGTGACGAAAAATAACGATACGGAACTCTTTTGAGGCTCCGTAATTGGAATGAGTACAATTTAAATCCTTTAACGAGGATCCATTGGAGGGCAAGTCTGGTGCCAGCAGCCGCGGTAATTCCAGCTCCAATAGCGTATATTAAAGTTGTTGCAGTTAAAAAGCTCGTAGTTGGATCTGAGGACTAGAGATAATGG-TGCGATAA-CTTCGTTACTGTTATTTCTGCCTAAAAAGACAGTGCTAGGCATTGGTGCTCTTAATTGAGTGCTTTTGCTGCCTGTCAAGTTTACTTTGAAAAAATTAGAGTGCTCAAAGCAGGCGCTTTGCCTGAATAGTGGTGCATGGAATAATGGAATAAGATCTTCGGATCTATTTTGTTGGTTTTCGGAAGCCGAGGTAATGATTAAGAGAGACAGACGGGGGCATTCGTATTGTGGTGTTAGAGGTGAAATTCTTGGATCGCCGCAAG--ACGAACAACTGCGAAAGCATTTGCCAAGCATGTTTTCATTAATCAAGAACGAAAGTCAGAGGTTCGAAGACGATCAGATACCGTCCTAGTTCTGACCATAAACGATGCCAGCTGGCGATCCGCGGTGGTTGTTATTTTCGACCCCGCGGGCAGCCTCCGGGAAACCAAAGCCTTTGGGTTCCGGGGGAAGTATGATTGCAAAGTCGAAACTTAAAGGAATTGACGGAAGGGCACCACCAGGAGTGGAGCCTGCGGCTTAATTTGACTCAACACGGGAAAACTCACCCGGCCCGGACACTGTTAGGATTGACAGATTGAAAGCTCTTTCTCGATTCGGTGGGTGGTGGTGCATGGCCGTTCTTAGTTGGTGGAG-CGATTTGTCTGGTTAATTCCGATAACGAACGAGACTCTAGCCTGCTAAATAGTCGGGTCGTATTATTTAGCGACTTTATGACTTCTTAGAGGGACAAGCGGCAACTAGTCGCACGAGATTGAGCAATAACAGGTCTGTGATGCCCTTAGATGTTCGGGGCCGCACGCGCGCTACACTGAAGGGAACAACGAGTAGTTTTCCTGGCCCGAATGGGTCGGGTAACCTGTTGAATACCCTTCGTGACAGGGATCGGGGCTTGCAATTATTCCCCGTGAACGAGGAATTCCCAGTAAGCGCAAGTCATAAGCTTGCGTTGATTACGTCCCTGCCCTTTGTACACACCGCCCGTCGCTACTACCGATTGAATGTTCTGGTGAAATCATCAGAGTGGTGCCGATGGGGTGGTCTCCACTCCATTGGAAACTGC
>Miclin_B3_30j_SA14-16
---------------------------------------------------------------------------------------------------------------------------------------------------------------------------------------------------------------------------------------------------------------------------------------------------------------------------------------------------------------------------------------------------------------------------------------------------------------------------------------------------------------------------------------------------------------------------------------------------------------------------------------------------------------------------------ACTGCAGTAATTCTGGAGCTAATACGTGCAACTAAGCCTAGACCTTCATGGAATGGGCGCATTTATTAGATCAAAACCAA-CCACACTTC--GGTGTGTCCTTGTTGATGACTCTGGATAA-CTT--TGCTGATCGCATGGCCTTAGAGCCGGCGACGTATCTTTCAAATGTCTGCCCTATCAACTTACGATGGTAGGTGATATGCCTACCATGGTTGTAACGGGTAACGGGGAATCAGGGTTCGATTCCGGAGAGGGAGCCTGAGAAACGGCTACCACATCTAAGGAAGGCAGCAGGCGCGCAAATTACCCACTCCCGGCACGGGGAGGTAGTGACGAAAAATAACGATACGGAACTCTTTTGAGGCTCCGTAATTGGAATGAGTACAATTTAAATCCTTTAACGAGGATCCATTGGAGGGCAAGTCTGGTGCCAGCAGCCGCGGTAATTCCAGCTCCAATAGCGTATATTAAAGTTGTTGCAGTTAAAAAGCTCGTAGTTGGATCTGAGGACTAGAGATAATGG-TGCGATAA-CTTCGTTACTGTTATTTCTGCCTAAAAAGACAGTGCTAGGCATTGGTGCTCTTAATTGAGTGCTTTTGCTGCCTGTCAAGTTTACTTTGAAAAAATTAGAGTGCTCAAAGCAGGCGCTTTGCCTGAATAGTGGTGCATGGAATAATGGAATAAGATCTTCGGATCTATTTTGTTGGTTTTCGGAAGCCGAGGTAATGATTAAGAGAGACAGACGGGGGCATTCGTATTGTGGTGTTAGAGGTGAAATTCTTGGATCGCCGCAAG--ACGAACAACTGCGAAAGCATTTGCCAAGCATGTTTTCATTAATCAAGAACGAAAGTCAGAGGTTCGAAGACGATCAGATACCGTCCTAGTTCTGACCATAAACGATGCCAGCTGGCGATCCGCGGTGGTTGTTATTTTCGACCCCGCGGGCAGCCTCCGGGAAACCAAAGCCTTTGGGTTCCGGGGGAAGTATGATTGCAAAGTCGAAACTTAAAGGAATTGACGGAAGGGCACCACCAGGAGTGGAGCCTGCGGCTTAATTTGACTCAACACGGGAAAACTCACCCGGCCCGGACACTGTTAGGATTGACAGATTGAAAGCTCTTTCTCGATTCGGTGGGTGGTGGTGCATGGCCGTTCTTAGTTGGTGGAG-CGATTTGTCTGGTTAATTCCGATAACGAACGAGACTCTAGCCTGCTAAATAGTCGGGTCGTATTATTTAGCGACTTTATGACTTCTTAGAGGGACAAGCGGCAACTAGTCGCACGAGATTGAGCAATAACAGGTCTGTGATGCCCTTAGATGTTCGGGGCCGCACGCGCGCTACACTGAAGGGAACAACGAGTAGTTTTCCTGGCCCGAATGGGTCGGGTAACCTGTTGAATACCCTTCGTGACAGGGATCGGGGCTTGCAATTATTCCCCGTGAACGAGGAATTCCCAGTAAGCGCAAGTCATAAGCTTGCGTTGATTACGTCCCTGCCCTTTGTACACACCGCCCGTCGCTACTACCGATTGAATGTTCTGGTGAAATCATCAGAGTGGTGCCGATGGGGTGGTCTCCACTCCATTGGAAACTGC
>Miclin_B4_31j_SA14-16
---------------------------------------------------------------------------------------------------------------------------------------------------------------------------------------------------------------------------------------------------------------------------------------------------------------------------------------------------------------------------------------------------------------------------------------------------------------------------------------------------------------------------------------------------------------------------------------------------------------------------------------------------------------------------------ACTGCAGTAATTCTGGAGCTAATACGTGCAACTAAGCCTAGACCTTCATGGAATGGGCGCATTTATTAGATCAAAACCAA-CCACACTTC--GGTGTGTCCTTGTTGATGACTCTGGATAA-CTT--TGCTGATCGCATGGCCTTAGAGCCGGCGACGTATCTTTCAAATGTCTGCCCTATCAACTTACGATGGTAGGTGATATGCCTACCATGGTTGTAACGGGTAACGGGGAATCAGGGTTCGATTCCGGAGAGGGAGCCTGAGAAACGGCTACCACATCTAAGGAAGGCAGCAGGCGCGCAAATTACCCACTCCCGGCACGGGGAGGTAGTGACGAAAAATAACGATACGGAACTCTTTTGAGGCTCCGTAATTGGAATGAGTACAATTTAAATCCTTTAACGAGGATCCATTGGAGGGCAAGTCTGGTGCCAGCAGCCGCGGTAATTCCAGCTCCAATAGCGTATATTAAAGTTGTTGCAGTTAAAAAGCTCGTAGTTGGATCTGAGGACTAGAGATAATGG-TGCGATAA-CTTCGTTACTGTTATTTCTGCCTAAAAAGACAGTGCTAGGCATTGGTGCTCTTAATTGAGTGCTTTTGCTGCCTGTCAAGTTTACTTTGAAAAAATTAGAGTGCTCAAAGCAGGCGCTTTGCCTGAATAGTGGTGCATGGAATAATGGAATAAGATCTTCGGATCTATTTTGTTGGTTTTCGGAAGCCGAGGTAATGATTAAGAGAGACAGACGGGGGCATTCGTATTGTGGTGTTAGAGGTGAAATTCTTGGATCGCCGCAAG--ACGAACAACTGCGAAAGCATTTGCCAAGCATGTTTTCATTAATCAAGAACGAAAGTCAGAGGTTCGAAGACGATCAGATACCGTCCTAGTTCTGACCATAAACGATGCCAGCTGGCGATCCGCGGTGGTTGTTATTTTCGACCCCGCGGGCAGCCTCCGGGAAACCAAAGCCTTTGGGTTCCGGGGGAAGTATGATTGCAAAGTCGAAACTTAAAGGAATTGACGGAAGGGCACCACCAGGAGTGGAGCCTGCGGCTTAATTTGACTCAACACGGGAAAACTCACCCGGCCCGGACACTGTTAGGATTGACAGATTGAAAGCTCTTTCTCGATTCGGTGGGTGGTGGTGCATGGCCGTTCTTAGTTGGTGGAG-CGATTTGTCTGGTTAATTCCGATAACGAACGAGACTCTAGCCTGCTAAATAGTCGGGTCGTATTATTTAGCGACTTTATGACTTCTTAGAGGGACAAGCGGCAACTAGTCGCACGAGATTGAGCAATAACAGGTCTGTGATGCCCTTAGATGTTCGGGGCCGCACGCGCGCTACACTGAAGGGAACAACGAGTAGTTTTCCTGGCCCGAATGGGTCGGGTAACCTGTTGAATACCCTTCGTGACAGGGATCGGGGCTTGCAATTATTCCCCGTGAACGAGGAATTCCCAGTAAGCGCAAGTCATAAGCTTGCGTTGATTACGTCCCTGCCCTTTGTACACACCGCCCGTCGCTACTACCGATTGAATGTTCTGGTGAAATCATCAGAGTGGTGCCGATGGGGTGGTCTCCACTCCATTGGAAACTGC
>Miclin_E102
GTATTGTATTTTATTCTTTCTGTTTGAGGAGGTCTTGTTGGTTTATCTTTAAGTGTGTTAATACGTTTTAATTTAAGAACACCT---TATTTTATTTTTAGTAGAGAATTTTATAATTGTATTGTAACTTTACATGCTTTATTTATGATTTTTTTTTTTGTCATGCCTATGACTGTTGGGGGATTTGGTAATTGAATTATTCCTTTACATTGCAAATTACCTGATATGGCTTTGCCTCGATTAAATAATTTAAGTTTTTGGTTATTATTTCCAGCTACTACTTTTATTTTATTATCATTTTTTCAAAATGTTTTACCTGGTACTGGATGAACTTTGTATCCTCCTTTATCTACT---TTTGGTTTACCCGAAAAGAGAACAGATTTTTTAATTTTTAGTTTACATGTTGCTGGGGTTAGATCTTTAGTTTCTTCTATAAAATTTATTGTTACT------TTTTTTTCTGCTAATCAAAGTTTTATTTCTTTAAGTTTATTTAGATGAAGTATTTTTTGTACAACTTGATTATTGTTATTAAGTTTACCTGTTTTAGCTGGAGGTTTAACTATGTTAATTACAGATCGAAAATTTAATACTTCTTTTTTTGATCCTACAGGAGGAGGAGATGCTATTTTATTTCAACATATTTTT----------------------------------------------------------------------------------------------------------------------------------------------------------------------------------------------------------------------------------------------------------------------------------------------------------------------------------------------------------------------------------------------------------------------------------------------------------------------------------------------------------------------------------------------------------------------------------------------------------------------------------------------------------------------------------------------------------------------------------------------------------------------------------------------------------------------------------------------------------------------------------------------------------------------------------------------------------------------------------------------------------------------------------------------------------------------------------------------------------------------------------------------------------------------------------------------------------------------------------------------------------------------------------------------------------------------------------------------------------------------------------------------------------------------------------------------------------------------------------------------------------------------------------------------------------------------------------------------------------------------------------------------------------------------
>Miclin_E103
GTATTGTATTTTATTCTTTCTGTTTGAGGAGGTCTTGTTGGTTTATCTTTAAGTGTGTTAATACGTTTTAATTTAAGAACACCT---TATTTTATTTTTAGTAGAGAATTTTATAATTGTATTGTAACTTTACATGCTTTATTTATGATTTTTTTTTTTGTCATGCCTATGACTGTTGGGGGATTTGGTAATTGAATTATTCCTTTACATTGCAAATTACCTGATATGGCTTTGCCTCGATTAAATAATTTAAGTTTTTGGTTATTATTTCCAGCTACTACTTTTATTTTATTATCATTTTTTCAAAATGTTTTACCTGGTACTGGATGAACTTTGTATCCTCCTTTATCTACT---TTTGGTTTACCCGAAAAGAGAACAGATTTTTTAATTTTTAGTTTACATGTTGCTGGGGTTAGATCTTTAGTTTCTTCTATAAAATTTATTGTTACT------TTTTTTTCTGCTAATCAAAGTTTTATTTCTTTAAGTTTATTTAGATGAAGTATTTTTTGTACAACTTGATTATTGTTATTAAGTTTACCTGTTTTAGCTGGAGGTTTAACTATGTTAATTACAGATCGAAAATTTAATACTTCTTTTTTTGATCCTACAGGAGGAGGAGATGCTATTTTATTTCAACATATTTTT----------------------------------------------------------------------------------------------------------------------------------------------------------------------------------------------------------------------------------------------------------------------------------------------------------------------------------------------------------------------------------------------------------------------------------------------------------------------------------------------------------------------------------------------------------------------------------------------------------------------------------------------------------------------------------------------------------------------------------------------------------------------------------------------------------------------------------------------------------------------------------------------------------------------------------------------------------------------------------------------------------------------------------------------------------------------------------------------------------------------------------------------------------------------------------------------------------------------------------------------------------------------------------------------------------------------------------------------------------------------------------------------------------------------------------------------------------------------------------------------------------------------------------------------------------------------------------------------------------------------------------------------------------------------
>Miclin_E104
GTATTGTATTTTATTCTTTYTGTTTGAGGAGGTCTTGTTGGTTTATCTTTAAGTGTGTTAATACGTTTTAATTTAAGAACACCT---TATTTTATTTTTAGTAGAGAATTTTATAATTGTATTGTAACTTTACATGCTTTATTTATGATTTTTTTTTTTGTCATGCCTATGACTGTTGGGGGATTTGGTAATTGAATTATTCCTTTACATTGCAAATTACCTGATATGGCTTTGCCTCGATTAAATAATTTAAGTTTTTGGTTATTATTTCCAGCTACTACTTTTATTTTATTATCATTTTTTCAAAATGTTTTACCTGGTACTGGATGAACTTTGTATCCTCCTTTATCTACT---TTTGGTTTACCCGAAAAGAGAACAGATTTTTTAATTTTTAGTTTACATGTTGCTGGGGTTAGATCTTTAGTTTCTTCTATAAAATTTATTGTTACT------TTTTTTTCTGCTAATCAAAGTTTTATTTCTTTAAGTTTATTTAGATGAAGTATTTTTTGTACAACTTGATTATTGTTATTAAGTTTACCTGTTTTAGCTGGAGGTTTAACTATGTTAATTACAGATCGAAAATTTAATACTTCTTTTTTTGATCCTACAGGAGGAGGAGATGCTATTTTATTTCAACATATTTTT----------------------------------------------------------------------------------------------------------------------------------------------------------------------------------------------------------------------------------------------------------------------------------------------------------------------------------------------------------------------------------------------------------------------------------------------------------------------------------------------------------------------------------------------------------------------------------------------------------------------------------------------------------------------------------------------------------------------------------------------------------------------------------------------------------------------------------------------------------------------------------------------------------------------------------------------------------------------------------------------------------------------------------------------------------------------------------------------------------------------------------------------------------------------------------------------------------------------------------------------------------------------------------------------------------------------------------------------------------------------------------------------------------------------------------------------------------------------------------------------------------------------------------------------------------------------------------------------------------------------------------------------------------------------
>Miclin_E105
GTATTGTATTTTATTCTTTCTGTTTGAGGAGGTCTTGTTGGTTTATCTTTAAGTGTGTTAATACGTTTTAATTTAAGAACACCT---TATTTTATTTTTAGTAGAGAATTTTATAATTGTATTGTAACTTTACATGCTTTATTTATGATTTTTTTTTTTATCATGCCTATGACTGTTGGGGGATTTGGTAATTGAATTATTCCTTTACATTGCAAATTACCTGATATGGCTTTGCCTCGATTAAATAATTTAAGTTTTTGGTTATTATTTCCAGCTACTACTTTTATTTTATTATCGTTTTTTCAAAATGTTTTACCTGGTACTGGATGAACTTTGTATCCTCCTTTATCTACT---TTTGGTTTACCCGAAAAGAGAACAGATTTTTTAATTTTTAGTTTACATGTTGCTGGGGTTAGATCTTTAGTTTCTTCTATAAAATTTATTGTTACT------TTTTTTTCTGCTAATCAAAGTTTTATTTCTTTAAGTTTATTTAGATGAAGTATTTTTTGTACAACTTGATTATTGTTATTAAGTTTACCTGTTTTAGCTGGAGGTTTAACTATGTTAATTACAGATCGAAAATTTAATACTTCTTTTTTTGATCCTACAGGAGGAGGAGATGCTATTTTATTTCAACATATTTTT----------------------------------------------------------------------------------------------------------------------------------------------------------------------------------------------------------------------------------------------------------------------------------------------------------------------------------------------------------------------------------------------------------------------------------------------------------------------------------------------------------------------------------------------------------------------------------------------------------------------------------------------------------------------------------------------------------------------------------------------------------------------------------------------------------------------------------------------------------------------------------------------------------------------------------------------------------------------------------------------------------------------------------------------------------------------------------------------------------------------------------------------------------------------------------------------------------------------------------------------------------------------------------------------------------------------------------------------------------------------------------------------------------------------------------------------------------------------------------------------------------------------------------------------------------------------------------------------------------------------------------------------------------------------
>Miclin_E106
GTATTGTATTTTATTCTTTCTGTTTGAGGAGGTCTTGTTGGTTTATCTTTAAGTGTGTTAATACGTTTTAATTTAAGAACACCT---TATTTTATTTTTAGTAGAGAATTTTATAATTGTATTGTAACTTTACATGCTTTATTTATGATTTTTTTTTTTGTCATGCCTATGACTGTTGGGGGATTTGGTAATTGAATTATTCCTTTACATTGCAAATTACCTGATATGGCTTTGCCTCGATTAAATAATTTAAGTTTTTGGTTATTATTTCCAGCTATTACTTTTATTTTATTATCATTTTTTCAAAATGTTTTACCTGGTACTGGATGAACTTTGTATCCTCCTTTATCTACT---TTTGGTTTACCCGAAAAGAGAACAGATTTTTTAATTTTTAGTTTACATGTTGCTGGGGTTAGATCTTTAGTTTCTTCTATAAAATTTATTGTTACT------TTTTTTTCTGCTAATCAAAGTTTTATTTCTTTAAGTTTATTTAGATGAAGTATTTTTTGTACAACTTGATTATTGTTATTAAGTTTACCTGTTTTAGCTGGAGGTTTAACTATGTTAATTACAGATCGAAAATTTAATACTTCTTTTTTTGATCCTACAGGAGGAGGAGATGCTATTTTATTTCAACATATTTTT----------------------------------------------------------------------------------------------------------------------------------------------------------------------------------------------------------------------------------------------------------------------------------------------------------------------------------------------------------------------------------------------------------------------------------------------------------------------------------------------------------------------------------------------------------------------------------------------------------------------------------------------------------------------------------------------------------------------------------------------------------------------------------------------------------------------------------------------------------------------------------------------------------------------------------------------------------------------------------------------------------------------------------------------------------------------------------------------------------------------------------------------------------------------------------------------------------------------------------------------------------------------------------------------------------------------------------------------------------------------------------------------------------------------------------------------------------------------------------------------------------------------------------------------------------------------------------------------------------------------------------------------------------------------
>Miclin_E107
GTATTGTATTTTATTCTTTCTGTTTGAGGAGGTCTTGTTGGTTTATCTTTAAGTGTGTTAATACGTTTTAATTTAAGAACACCT---TATTTTATTTTTAGTAGAGAATTTTATAATTGTATTGTAACTTTACATGCTTTATTTATGATTTTTTTTTTTGTCATGCCTATGACTGTTGGGGGATTTGGTAATTGAATTATTCCTTTACATTGCAAATTACCTGATATGGCTTTGCCTCGATTAAATAATTTAAGTTTTTGGTTATTATTTCCAGCTATTACTTTTATTTTATTATCATTTTTTCAAAATGTTTTACCTGGTACTGGATGAACTTTGTATCCTCCTTTATCTACT---TTTGGTTTACCCGAAAAGAGAACAGATTTTTTAATTTTTAGTTTACATGTTGCTGGGGTTAGATCTTTAGTTTCTTCTATAAAATTTATTGTTACT------TTTTTTTCTGCTAATCAAAGTTTTATTTCTTTAAGTTTATTTAGATGAAGTATTTTTTGTACAACTTGATTATTGTTATTAAGTTTACCTGTTTTAGCTGGAGGTTTAACTATGTTAATTACAGATCGAAAATTTAATACTTCTTTTTTTGATCCTACAGGAGGAGGAGATGCTATTTTATTTCAACATATTTTT----------------------------------------------------------------------------------------------------------------------------------------------------------------------------------------------------------------------------------------------------------------------------------------------------------------------------------------------------------------------------------------------------------------------------------------------------------------------------------------------------------------------------------------------------------------------------------------------------------------------------------------------------------------------------------------------------------------------------------------------------------------------------------------------------------------------------------------------------------------------------------------------------------------------------------------------------------------------------------------------------------------------------------------------------------------------------------------------------------------------------------------------------------------------------------------------------------------------------------------------------------------------------------------------------------------------------------------------------------------------------------------------------------------------------------------------------------------------------------------------------------------------------------------------------------------------------------------------------------------------------------------------------------------------
>Miclin_E108
GTATTGTATTTTATTCCTTCTGTTTGAGGAGGTCTTGTTGGTTTATCTTTAAGTGTGTTAATACGTTTTAATTTAAGAACACCT---TATTTTATTTTTAGTAGAGAATTTTATAATTGTATTGTAACTTTACATGCTTTATTTATGATTTTTTTTTTTGTCATGCCTATGACTGTTGGGGGATTTGGTAATTGAATTATTCCTTTACATTGCAAATTACCTGATATGGCTTTGCCTCGATTAAATAATTTAAGTTTTTGGTTATTATTTCCAGCTATTACTTTTATTTTATTATCATTTTTTCAAAATGTTTTACCTGGTACTGGATGAACTTTGTATCCTCCTTTATCTACT---TTTGGTTTACCCGAAAAGAGAACAGATTTTTTAATTTTTAGTTTACATGTTGCTGGGGTTAGATCTTTAGTTTCTTCTATAAAATTTATTGTTACT------TTTTTTTCTGCTAATCAAAGTTTTATTTCTTTAAGTTTATTTAGATGAAGTATTTTTTGTACAACTTGATTATTGTTATTAAGTTTACCTGTTTTAGCTGGAGGTTTAACTATGTTAATTACAGATCGAAAATTTAATACTTCTTTTTTTGATCCTACAGGAGGAGGAGATGCTATTTTATTTCAACATATTTTT----------------------------------------------------------------------------------------------------------------------------------------------------------------------------------------------------------------------------------------------------------------------------------------------------------------------------------------------------------------------------------------------------------------------------------------------------------------------------------------------------------------------------------------------------------------------------------------------------------------------------------------------------------------------------------------------------------------------------------------------------------------------------------------------------------------------------------------------------------------------------------------------------------------------------------------------------------------------------------------------------------------------------------------------------------------------------------------------------------------------------------------------------------------------------------------------------------------------------------------------------------------------------------------------------------------------------------------------------------------------------------------------------------------------------------------------------------------------------------------------------------------------------------------------------------------------------------------------------------------------------------------------------------------------
>Miclin_E109
GTATTGTATTTTATTCYTTCTGTTTGAGGAGGTCTTGTTGGTTTATCTTTAAGTGTGTTAATACGTTTTAATTTAAGAACACCT---TATTTTATTTTTAGTAGAGAATTTTATAATTGTATTGTAACTTTACATGCTTTATTTATGATTTTTTTTTTTGTCATGCCTATGACTGTTGGGGGATTTGGTAATTGAATTATTCCTTTACATTGCAAATTACCTGATATGGCTTTGCCTCGATTAAATAATTTAAGTTTTTGGTTATTATTTCCAGCTATTACTTTTATTTTATTATCATTTTTTCAAAATGTTTTACCTGGTACTGGATGAACTTTGTATCCTCCTTTATCTACT---TTTGGTTTACCCGAAAAGAGAACAGATTTTTTAATTTTTAGTTTACATGTTGCTGGGGTTAGATCTTTAGTTTCTTCTATAAAATTTATTGTTACT------TTTTTTTCTGCTAATCAAAGTTTTATTTCTTTAAGTTTATTTAGATGAAGTATTTTTTGTACAACTTGATTATTGTTATTAAGTTTACCTGTTTTAGCTGGAGGTTTAACTATGTTAATTACAGATCGAAAATTTAATACTTCTTTTTTTGATCCTACAGGAGGAGGAGATGCTATTTTATTTCAACATATTTTT----------------------------------------------------------------------------------------------------------------------------------------------------------------------------------------------------------------------------------------------------------------------------------------------------------------------------------------------------------------------------------------------------------------------------------------------------------------------------------------------------------------------------------------------------------------------------------------------------------------------------------------------------------------------------------------------------------------------------------------------------------------------------------------------------------------------------------------------------------------------------------------------------------------------------------------------------------------------------------------------------------------------------------------------------------------------------------------------------------------------------------------------------------------------------------------------------------------------------------------------------------------------------------------------------------------------------------------------------------------------------------------------------------------------------------------------------------------------------------------------------------------------------------------------------------------------------------------------------------------------------------------------------------------------
>Miclin_E110
GTATTGTATTTTATTCTTTCTGTTTGAGGAGGTCTTGTTGGTTTATCTTTAAGTGTGTTAATACGTTTTAATTTAAGAACACCT---TATTTTATTTTTAGTAGAGAATTTTATAATTGTATTGTAACTTTACATGCTTTATTTATGATTTTTTTTTTTATCATGCCTATGACTGTTGGGGGATTTGGTAATTGAATTATTCCTTTACATTGCAAATTACCTGATATGGCTTTGCCTCGATTAAATAATTTAAGTTTTTGGTTATTATTTCCAGCTACTACTTTTATTTTATTATCATTTTTTCAAAATGTTTTACCTGGTACTGGATGAACTTTGTATCCTCCTTTATCTACT---TTTGGTTTACCCGAAAAGAGAACAGATTTTTTAATTTTTAGTTTACATGTTGCTGGGGTTAGATCTTTAGTTTCTTCTATAAAATTTATTGTTACT------TTTTTTTCTGCTAATCAAAGTTTTATTTCTTTAAGTTTATTTAGATGAAGTATTTTTTGTACAACTTGATTATTGTTATTAAGTTTACCTGTTTTAGCTGGAGGTTTAACTATGTTAATTACAGATCGAAAATTTAATACTTCTTTTTTTGATCCTACAGGAGGAGGAGATGCTATTTTATTTCAACATATTTTT----------------------------------------------------------------------------------------------------------------------------------------------------------------------------------------------------------------------------------------------------------------------------------------------------------------------------------------------------------------------------------------------------------------------------------------------------------------------------------------------------------------------------------------------------------------------------------------------------------------------------------------------------------------------------------------------------------------------------------------------------------------------------------------------------------------------------------------------------------------------------------------------------------------------------------------------------------------------------------------------------------------------------------------------------------------------------------------------------------------------------------------------------------------------------------------------------------------------------------------------------------------------------------------------------------------------------------------------------------------------------------------------------------------------------------------------------------------------------------------------------------------------------------------------------------------------------------------------------------------------------------------------------------------------
>Miclin_E111
GTATTGTATTTTATTCYTTCTGTTTGAGGAGGTCTTGTTGGTTTATCTTTAAGTGTGTTAATACGTTTTAATTTAAGAACACCT---TATTTTATTTTTAGTAGAGAATTTTATAATTGTATTGTAACTTTACATGCTTTATTTATGATTTTTTTTTTTGTCATGCCTATGACTGTTGGGGGATTTGGTAATTGAATTATTCCTTTACATTGCAAATTACCTGATATGGCTTTGCCTCGATTAAATAATTTAAGTTTTTGGTTATTATTTCCAGCTATTACTTTTATTTTATTATCATTTTTTCAAAATGTTTTACCTGGTACTGGATGAACTTTGTATCCTCCTTTATCTACT---TTTGGTTTACCCGAAAAGAGAACAGATTTTTTAATTTTTAGTTTACATGTTGCTGGGGTTAGATCTTTAGTTTCTTCTATAAAATTTATTGTTACT------TTTTTTTCTGCTAATCAAAGTTTTATTTCTTTAAGTTTATTTAGATGAAGTATTTTTTGTACAACTTGATTATTGTTATTAAGTTTACCTGTTTTAGCTGGAGGTTTAACTATGTTAATTACAGATCGAAAATTTAATACTTCTTTTTTTGATCCTACAGGAGGAGGAGATGCTATTTTATTTCAACATATTTTT----------------------------------------------------------------------------------------------------------------------------------------------------------------------------------------------------------------------------------------------------------------------------------------------------------------------------------------------------------------------------------------------------------------------------------------------------------------------------------------------------------------------------------------------------------------------------------------------------------------------------------------------------------------------------------------------------------------------------------------------------------------------------------------------------------------------------------------------------------------------------------------------------------------------------------------------------------------------------------------------------------------------------------------------------------------------------------------------------------------------------------------------------------------------------------------------------------------------------------------------------------------------------------------------------------------------------------------------------------------------------------------------------------------------------------------------------------------------------------------------------------------------------------------------------------------------------------------------------------------------------------------------------------------------
>Miclin_E112
GTATTGTATTTTATTCTTTCTGTTTGAGGAGGTCTTGTTGGTTTATCTTTAAGTGTGTTAATACGTTTTAATTTAAGAACACCT---TATTTTATTTTTAGTAGAGAATTTTATAATTGTATTGTAACTTTACATGCTTTATTTATGATTTTTTTTTTTGTCATGCCTATGACTGTTGGGGGATTTGGTAATTGAATTATTCCTTTACATTGCAAATTACCTGATATGGCTTTGCCTCGATTAAATAATTTAAGTTTTTGGTTATTATTTCCAGCTATTACTTTTATTTTATTATCATTTTTTCAAAATGTTTTACCTGGTACTGGATGAACTTTGTATCCTCCTTTATCTACT---TTTGGTTTACCCGAAAAGAGAACAGATTTTTTAATTTTTAGTTTACATGTTGCTGGGGTTAGATCTTTAGTTTCTTCTATAAAATTTATTGTTACT------TTTTTTTCTGCTAATCAAAGTTTTATTTCTTTAAGTTTATTTAGATGAAGTATTTTTTGTACAACTTGATTATTGTTATTAAGTTTACCTGTTTTAGCTGGAGGTTTAACTATGTTAATTACAGATCGAAAATTTAATACTTCTTTTTTTGATCCTACAGGAGGAGGAGATGCTATTTTATTTCAACATATTTTT----------------------------------------------------------------------------------------------------------------------------------------------------------------------------------------------------------------------------------------------------------------------------------------------------------------------------------------------------------------------------------------------------------------------------------------------------------------------------------------------------------------------------------------------------------------------------------------------------------------------------------------------------------------------------------------------------------------------------------------------------------------------------------------------------------------------------------------------------------------------------------------------------------------------------------------------------------------------------------------------------------------------------------------------------------------------------------------------------------------------------------------------------------------------------------------------------------------------------------------------------------------------------------------------------------------------------------------------------------------------------------------------------------------------------------------------------------------------------------------------------------------------------------------------------------------------------------------------------------------------------------------------------------------------
>Miclin_E113
GTATTGTATTTTATTCTTTCTGTTTGAGGAGGTCTTGTTGGTTTATCTTTAAGTGTGTTAATACGTTTTAATTTAAGAACACCT---TATTTTATTTTTAGTAGAGAATTTTATAATTGTATTGTAACTTTACATGCTTTATTTATGATTTTTTTTTTTGTCATGCCTATGACTGTTGGGGGATTTGGTAATTGAATTATTCCTTTACATTGCAAATTACCTGATATGGCTTTGCCTCGATTAAATAATTTAAGTTTTTGGTTATTATTTCCAGCTATTACTTTTATTTTATTATCATTTTTTCAAAATGTTTTACCTGGTACTGGATGAACTTTGTATCCTCCTTTATCTACT---TTTGGTTTACCCGAAAAGAGAACAGATTTTTTAATTTTTAGTTTACATGTTGCTGGGGTTAGATCTTTAGTTTCTTCTATAAAATTTATTGTTACT------TTTTTTTCTGCTAATCAAAGTTTTATTTCTTTAAGTTTATTTAGATGAAGTATTTTTTGTACAACTTGATTATTGTTATTAAGTTTACCTGTTTTAGCTGGAGGTTTAACTATGTTAATTACAGATCGAAAATTTAATACTTCTTTTTTTGATCCTACAGGAGGAGGAGATGCTATTTTATTTCAACATATTTTT----------------------------------------------------------------------------------------------------------------------------------------------------------------------------------------------------------------------------------------------------------------------------------------------------------------------------------------------------------------------------------------------------------------------------------------------------------------------------------------------------------------------------------------------------------------------------------------------------------------------------------------------------------------------------------------------------------------------------------------------------------------------------------------------------------------------------------------------------------------------------------------------------------------------------------------------------------------------------------------------------------------------------------------------------------------------------------------------------------------------------------------------------------------------------------------------------------------------------------------------------------------------------------------------------------------------------------------------------------------------------------------------------------------------------------------------------------------------------------------------------------------------------------------------------------------------------------------------------------------------------------------------------------------------
>Miclin_E114
GTATTGTATTTTATTCTTTYTGTTTGAGGAGGTCTTGTTGGTTTATCTTTAAGTGTGTTAATACGTTTTAATTTAAGAACACCT---TATTTTATTTTTAGTAGAGAATTTTATAATTGTATTGTAACTTTACATGCTTTATTTATGATTTTTTTTTTTGTCATGCCTATGACTGTTGGGGGATTTGGTAATTGAATTATTCCTTTACATTGCAAATTACCTGATATGGCTTTGCCTCGATTAAATAATTTAAGTTTTTGGTTATTATTTCCAGCTATTACTTTTATTTTATTATCATTTTTTCAAAATGTTTTACCTGGTACTGGATGAACTTTGTATCCTCCTTTATCTACT---TTTGGTTTACCCGAAAAGAGAACAGATTTTTTAATTTTTAGTTTACATGTTGCTGGGGTTAGATCTTTAGTTTCTTCTATAAAATTTATTGTTACT------TTTTTTTCTGCTAATCAAAGTTTTATTTCTTTAAGTTTATTTAGATGAAGTATTTTTTGTACAACTTGATTATTGTTATTAAGTTTACCTGTTTTAGCTGGAGGTTTAACTATGTTAATTACAGATCGAAAATTTAATACTTCTTTTTTTGATCCTACAGGAGGAGGAGATGCTATTTTATTTCAACATATTTTT----------------------------------------------------------------------------------------------------------------------------------------------------------------------------------------------------------------------------------------------------------------------------------------------------------------------------------------------------------------------------------------------------------------------------------------------------------------------------------------------------------------------------------------------------------------------------------------------------------------------------------------------------------------------------------------------------------------------------------------------------------------------------------------------------------------------------------------------------------------------------------------------------------------------------------------------------------------------------------------------------------------------------------------------------------------------------------------------------------------------------------------------------------------------------------------------------------------------------------------------------------------------------------------------------------------------------------------------------------------------------------------------------------------------------------------------------------------------------------------------------------------------------------------------------------------------------------------------------------------------------------------------------------------------
>Miclin_E115
GTATTGTATTTTATTCTTTCTGTTTGAGGAGGTCTTGTTGGTTTATCTTTAAGTGTGTTAATACGTTTTAATTTAAGAACACCT---TATTTTATTTTTAGTAGAGAATTTTATAATTGTATTGTAACTTTACATGCTTTATTTATGATTTTTTTTTTTGTCATGCCTATGACTGTTGGGGGATTTGGTAATTGAATTATTCCTTTACATTGCAAATTACCTGATATGGCTTTGCCTCGATTAAATAATTTAAGTTTTTGGTTATTATTTCCAGCTATTACTTTTATTTTATTATCATTTTTTCAAAATGTTTTACCTGGTACTGGATGAACTTTGTATCCTCCTTTATCTACT---TTTGGTTTACCCGAAAAGAGAACAGATTTTTTAATTTTTAGTTTACATGTTGCTGGGGTTAGATCTTTAGTTTCTTCTATAAAATTTATTGTTACT------TTTTTTTCTGCTAATCAAAGTTTTATTTCTTTAAGTTTATTTAGATGAAGTATTTTTTGTACAACTTGATTATTGTTATTAAGTTTACCTGTTTTAGCTGGAGGTTTAACTATGTTAATTACAGATCGAAAATTTAATACTTCTTTTTTTGATCCTACAGGAGGAGGAGATGCTATTTTATTTCAACATATTTTT----------------------------------------------------------------------------------------------------------------------------------------------------------------------------------------------------------------------------------------------------------------------------------------------------------------------------------------------------------------------------------------------------------------------------------------------------------------------------------------------------------------------------------------------------------------------------------------------------------------------------------------------------------------------------------------------------------------------------------------------------------------------------------------------------------------------------------------------------------------------------------------------------------------------------------------------------------------------------------------------------------------------------------------------------------------------------------------------------------------------------------------------------------------------------------------------------------------------------------------------------------------------------------------------------------------------------------------------------------------------------------------------------------------------------------------------------------------------------------------------------------------------------------------------------------------------------------------------------------------------------------------------------------------------
>Miclin_E122
GTATTGTATTTTATTCTTTYTGTTTGAGGAGGTCTTGTTGGTTTATCTTTAAGTGTGTTAATACGTTTTAATTTAAGAACACCT---TATTTTATTTTTAGTAGAGAATTTTATAATTGTATTGTAACTTTACATGCTTTATTTATGATTTTTTTTTTTGTCATGCCTATGACTGTTGGGGGATTTGGTAATTGAATTATTCCTTTACATTGCAAATTACCTGATATGGCTTTGCCTCGATTAAATAATTTAAGTTTTTGGTTATTATTTCCAGCTACTACTTTTATTTTATTATCATTTTTTCAAAATGTTTTACCTGGTACTGGATGAACTTTGTATCCTCCTTTATCTACT---TTTGGTTTACCCGAAAAGAGAACAGATTTTTTAATTTTTAGTTTACATGTTGCTGGGGTTAGATCTTTAGTTTCTTCTATAAAATTTATTGTTACT------TTTTTTTCTGCTAATCAAAGTTTTATTTCTTTAAGTTTATTTAGATGAAGTATTTTTTGTACAACTTGATTATTGTTATTAAGTTTACCTGTTTTAGCTGGAGGTTTAACTATGTTAATTACAGATCGAAAATTTAATACTTCTTTTTTTGATCCTACAGGAGGAGGAGATGCTATTTTATTTCAACATATTTTT----------------------------------------------------------------------------------------------------------------------------------------------------------------------------------------------------------------------------------------------------------------------------------------------------------------------------------------------------------------------------------------------------------------------------------------------------------------------------------------------------------------------------------------------------------------------------------------------------------------------------------------------------------------------------------------------------------------------------------------------------------------------------------------------------------------------------------------------------------------------------------------------------------------------------------------------------------------------------------------------------------------------------------------------------------------------------------------------------------------------------------------------------------------------------------------------------------------------------------------------------------------------------------------------------------------------------------------------------------------------------------------------------------------------------------------------------------------------------------------------------------------------------------------------------------------------------------------------------------------------------------------------------------------------
>Miclin_E126
GTATTGTATTTTATTCTTTCTGTTTGAGGAGGTCTTGTTGGTTTATCTTTAAGTGTGTTAATACGTTTTAATTTAAGAACACCT---TATTTTATTTTTAGTAGAGAATTTTATAATTGTATTGTAACTTTACATGCTTTATTTATGATTTTTTTTTTTGTCATGCCTATGACTGTTGGGGGATTTGGTAATTGAATTATTCCTTTACATTGCAAATTACCTGATATGGCTTTGCCTCGATTAAATAATTTAAGTTTTTGGTTATTATTTCCAGCTATTACTTTTATTTTATTATCATTTTTTCAAAATGTTTTACCTGGTACTGGATGAACTTTGTATCCTCCTTTATCTACT---TTTGGTTTACCCGAAAAGAGAACAGATTTTTTAATTTTTAGTTTACATGTTGCTGGGGTTAGATCTTTAGTTTCTTCTATAAAATTTATTGTTACT------TTTTTTTCTGCTAATCAAAGTTTTATTTCTTTAAGTTTATTTAGATGAAGTATTTTTTGTACAACTTGATTATTGTTATTAAGTTTACCTGTTTTAGCTGGAGGTTTAACTATGTTAATTACAGATCGAAAATTTAATACTTCTTTTTTTGATCCTACAGGAGGAGGAGATGCTATTTTATTTCAACATATTTTT----------------------------------------------------------------------------------------------------------------------------------------------------------------------------------------------------------------------------------------------------------------------------------------------------------------------------------------------------------------------------------------------------------------------------------------------------------------------------------------------------------------------------------------------------------------------------------------------------------------------------------------------------------------------------------------------------------------------------------------------------------------------------------------------------------------------------------------------------------------------------------------------------------------------------------------------------------------------------------------------------------------------------------------------------------------------------------------------------------------------------------------------------------------------------------------------------------------------------------------------------------------------------------------------------------------------------------------------------------------------------------------------------------------------------------------------------------------------------------------------------------------------------------------------------------------------------------------------------------------------------------------------------------------------
>Miclin_E127
GTATTGTATTTTATTCTTTCTGTTTGAGGAGGTCTTGTTGGTTTATCTTTAAGTGTGTTAATACGTTTTAATTTAAGAACACCT---TATTTTATTTTTAGTAGAGAATTTTATAATTGTATTGTAACTTTACATGCTTTATTTATGATTTTTTTTTTTGTCATGCCTATGACTGTTGGGGGATTTGGTAATTGAATTATTCCTTTACATTGCAAATTACCTGATATGGCTTTGCCTCGATTAAATAATTTAAGTTTTTGGTTATTATTTCCAGCTATTACTTTTATTTTATTATCATTTTTTCAAAATGTTTTACCTGGTACTGGATGAACTTTGTATCCTCCTTTATCTACT---TTTGGTTTACCCGAAAAGAGAACAGATTTTTTAATTTTTAGTTTACATGTTGCTGGGGTTAGATCTTTAGTTTCTTCTATAAAATTTATTGTTACT------TTTTTTTCTGCTAATCAAAGTTTTATTTCTTTAAGTTTATTTAGATGAAGTATTTTTTGTACAACTTGATTATTGTTATTAAGTTTACCTGTTTTAGCTGGAGGTTTAACTATGTTAATTACAGATCGAAAATTTAATACTTCTTTTTTTGATCCTACAGGAGGAGGAGATGCTATTTTATTTCAACATATTTTT----------------------------------------------------------------------------------------------------------------------------------------------------------------------------------------------------------------------------------------------------------------------------------------------------------------------------------------------------------------------------------------------------------------------------------------------------------------------------------------------------------------------------------------------------------------------------------------------------------------------------------------------------------------------------------------------------------------------------------------------------------------------------------------------------------------------------------------------------------------------------------------------------------------------------------------------------------------------------------------------------------------------------------------------------------------------------------------------------------------------------------------------------------------------------------------------------------------------------------------------------------------------------------------------------------------------------------------------------------------------------------------------------------------------------------------------------------------------------------------------------------------------------------------------------------------------------------------------------------------------------------------------------------------------
>Miclin_E128a
GTATTGTATTTTATTCTTTCTGTTTGAGGAGGTCTTGTTGGTTTATCTTTAAGTGTGTTAATACGTTTTAATTTAAGAACACCT---TATTTTATTTTTAGTAGAGAATTTTATAATTGTATTGTAACTTTACATGCTTTATTTATGATTTTTTTTTTTGTCATGCCTATGACTGTTGGGGGATTTGGTAATTGAATTATTCCTTTACATTGCAAATTACCTGATATGGCTTTGCCTCGATTAAATAATTTAAGTTTTTGGTTATTATTTCCAGCTATTACTTTTATTTTATTATCATTTTTTCAAAATGTTTTACCTGGTACTGGATGAACTTTGTATCCTCCTTTATCTACT---TTTGGTTTACCCGAAAAGAGAACAGATTTTTTAATTTTTAGTTTACATGTTGCTGGGGTTAGATCTTTAGTTTCTTCTATAAAATTTATTGTTACT------TTTTTTTCTGCTAATCAAAGTTTTATTTCTTTAAGTTTATTTAGATGAAGTATTTTTTGTACAACTTGATTATTGTTATTAAGTTTACCTGTTTTAGCTGGAGGTTTAACTATGTTAATTACAGATCGAAAATTTAATACTTCTTTTTTTGATCCTACAGGAGGAGGAGATGCTATTTTATTTCAACATATTTTT----------------------------------------------------------------------------------------------------------------------------------------------------------------------------------------------------------------------------------------------------------------------------------------------------------------------------------------------------------------------------------------------------------------------------------------------------------------------------------------------------------------------------------------------------------------------------------------------------------------------------------------------------------------------------------------------------------------------------------------------------------------------------------------------------------------------------------------------------------------------------------------------------------------------------------------------------------------------------------------------------------------------------------------------------------------------------------------------------------------------------------------------------------------------------------------------------------------------------------------------------------------------------------------------------------------------------------------------------------------------------------------------------------------------------------------------------------------------------------------------------------------------------------------------------------------------------------------------------------------------------------------------------------------------
>Miclin_E128b
GTATTGTATTTTATTCTTTCTGTTTGAGGAGGTCTTGTTGGTTTATCTTTAAGTGTGTTAATACGTTTTAATTTAAGAACACCT---TATTTTATTTTTAGTAGAGAATTTTATAATTGTATTGTAACTTTACATGCTTTATTTATGATTTTTTTTTTTATCATGCCTATGACTGTTGGGGGATTTGGTAATTGAATTATTCCTTTACATTGCAAATTACCTGATATGGCTTTGCCTCGATTAAATAATTTAAGTTTTTGGTTATTATTTCCAGCTACTACTTTTATTTTATTATCATTTTTTCAAAATGTTTTACCTGGTACTGGATGAACTTTGTATCCTCCTTTATCTACT---TTTGGTTTACCCGAAAAGAGAACAGATTTTTTAATTTTTAGTTTACATGTTGCTGGGGTTAGATCTTTAGTTTCTTCTATAAAATTTATTGTTACT------TTTTTTTCTGCTAATCAAAGTTTTATTTCTTTAAGTTTATTTAGATGAAGTATTTTTTGTACAACTTGATTATTGTTATTAAGTTTACCTGTTTTAGCTGGAGGTTTAACTATGTTAATTACAGATCGAAAATTTAATACTTCTTTTTTTGATCCTACAGGAGGAGGAGATGCTATTTTATTTCAACATATTTTT----------------------------------------------------------------------------------------------------------------------------------------------------------------------------------------------------------------------------------------------------------------------------------------------------------------------------------------------------------------------------------------------------------------------------------------------------------------------------------------------------------------------------------------------------------------------------------------------------------------------------------------------------------------------------------------------------------------------------------------------------------------------------------------------------------------------------------------------------------------------------------------------------------------------------------------------------------------------------------------------------------------------------------------------------------------------------------------------------------------------------------------------------------------------------------------------------------------------------------------------------------------------------------------------------------------------------------------------------------------------------------------------------------------------------------------------------------------------------------------------------------------------------------------------------------------------------------------------------------------------------------------------------------------------
>Miclin_E129
GTATTGTATTTTATTCTTTCTGTTTGAGGAGGTCTTGTTGGTTTATCTTTAAGTGTGTTAATACGTTTTAATTTAAGAACACCT---TATTTTATTTTTAGTAGAGAATTTTATAATTGTATTGTAACTTTACATGCTTTATTTATGATTTTTTTTTTTGTCATGCCTATGACTGTTGGGGGATTTGGTAATTGAATTATTCCTTTACATTGCAAATTACCTGATATGGCTTTGCCTCGATTAAATAATTTAAGTTTTTGGTTATTATTTCCAGCTATTACTTTTATTTTATTATCATTTTTTCAAAATGTTTTACCTGGTACTGGATGAACTTTGTATCCTCCTTTATCTACT---TTTGGTTTACCCGAAAAGAGAACAGATTTTTTAATTTTTAGTTTACATGTTGCTGGGGTTAGATCTTTAGTTTCTTCTATAAAATTTATTGTTACT------TTTTTTTCTGCTAATCAAAGTTTTATTTCTTTAAGTTTATTTAGATGAAGTATTTTTTGTACAACTTGATTATTGTTATTAAGTTTACCTGTTTTAGCTGGAGGTTTAACTATGTTAATTACAGATCGAAAATTTAATACTTCTTTTTTTGATCCTACAGGAGGAGGAGATGCTATTTTATTTCAACATATTTTT----------------------------------------------------------------------------------------------------------------------------------------------------------------------------------------------------------------------------------------------------------------------------------------------------------------------------------------------------------------------------------------------------------------------------------------------------------------------------------------------------------------------------------------------------------------------------------------------------------------------------------------------------------------------------------------------------------------------------------------------------------------------------------------------------------------------------------------------------------------------------------------------------------------------------------------------------------------------------------------------------------------------------------------------------------------------------------------------------------------------------------------------------------------------------------------------------------------------------------------------------------------------------------------------------------------------------------------------------------------------------------------------------------------------------------------------------------------------------------------------------------------------------------------------------------------------------------------------------------------------------------------------------------------------
>Miclin_E136
GTATTGTATTTTATTCTTTCTGTTTGAGGAGGTCTTGTTGGTTTATCTTTAAGTGTGTTAATACGTTTTAATTTAAGAACACCT---TATTTTATTTTTAGTAGAGAATTTTATAATTGTATTGTAACTTTACATGCTTTATTTATGATTTTTTTTTTTATCATGCCTATGACTGTTGGGGGATTTGGTAATTGAATTATTCCTTTACATTGCAAATTACCTGATATGGCTTTGCCTCGATTAAATAATTTAAGTTTTTGGTTATTATTTCCAGCTACTACTTTTATTTTATTATCATTTTTTCAAAATGTTTTACCTGGTACTGGATGAACTTTGTATCCTCCTTTATCTACT---TTTGGTTTACCCGAAAAGAGAACAGATTTTTTAATTTTTAGTTTACATGTTGCTGGGGTTAGATCTTTAGTTTCTTCTATAAAATTTATTGTTACT------TTTTTTTCTGCTAATCAAAGTTTTATTTCTTTAAGTTTATTTAGATGAAGTATTTTTTGTACAACTTGATTATTGTTATTAAGTTTACCTGTTTTAGCTGGAGGTTTAACTATGTTAATTACAGATCGAAAATTTAATACTTCTTTTTTTGATCCTACAGGAGGAGGAGATGCTATTTTATTTCAACATATTTTT----------------------------------------------------------------------------------------------------------------------------------------------------------------------------------------------------------------------------------------------------------------------------------------------------------------------------------------------------------------------------------------------------------------------------------------------------------------------------------------------------------------------------------------------------------------------------------------------------------------------------------------------------------------------------------------------------------------------------------------------------------------------------------------------------------------------------------------------------------------------------------------------------------------------------------------------------------------------------------------------------------------------------------------------------------------------------------------------------------------------------------------------------------------------------------------------------------------------------------------------------------------------------------------------------------------------------------------------------------------------------------------------------------------------------------------------------------------------------------------------------------------------------------------------------------------------------------------------------------------------------------------------------------------------
>Miclin_E62
GTATTGTATTTTATTCTTTCTGTTTGAGGAGGTCTTGTTGGTTTATCTTTAAGTGTGTTAATACGTTTTAATTTAAGAACACCT---TATTTTATTTTTAGTAGAGAATTTTATAATTGTATTGTAACTTTACATGCTTTATTTATGATTTTTTTTTTTGTCATGCCTATGACTGTTGGGGGATTTGGTAATTGAATTATTCCTTTACATTGCAAATTACCTGATATGGCTTTGCCTCGATTAAATAATTTAAGTTTTTGGTTATTATTTCCAGCTACTACTTTTATTTTATTATCATTTTTTCAAAATGTTTTACCTGGTACTGGATGAACTTTGTATCCTCCTTTATCTACT---TTTGGTTTACCCGAAAAGAGAACAGATTTTTTAATTTTTAGTTTACATGTTGCTGGGGTTAGATCTTTAGTTTCTTCTATAAAATTTATTGTTACT------TTTTTTTCTGCTAATCAAAGTTTTATTTCTTTAAGTTTATTTAGATGAAGTATTTTTTGTACAACTTGATTATTGTTATTAAGTTTACCTGTTTTAGCTGGAGGTTTAACTATGTTAATTACAGATCGAAAATTTAATACTTCTTTTTTTGATCCTACAGGAGGAGGAGATGCTATTTTATTTCAACATATTTTT---ACTGCAGTAATTCTGGAGCTAATACGTGCAACTAAGCCTAGACCTTCATGGAATGGGCGCATTTATTAGATCAAAACCAA-CCACACTTC--GGTGTGTCCTTGTTGATGACTCTGGATAA-CTT--TGCTGATCGCATGGCCTTAGAGCCGGCGACGTATCTTTCAAATGTCTGCCCTATCAACTTACGATGGTAGGTGATATGCCTACCATGGTTGTAACGGGTAACGGGGAATCAGGGTTCGATTCCGGAGAGGGAGCCTGAGAAACGGCTACCACATCTAAGGAAGGCAGCAGGCGCGCAAATTACCCACTCCCGGCACGGGGAGGTAGTGACGAAAAATAACGATACGGAACTCTTTTGAGGCTCCGTAATTGGAATGAGTACAATTTAAATCCTTTAACGAGGATCCATTGGAGGGCAAGTCTGGTGCCAGCAGCCGCGGTAATTCCAGCTCCAATAGCGTATATTAAAGTTGTTGCAGTTAAAAAGCTCGTAGTTGGATCTGAGGACTAGAGATAATGG-TGCGATAA-CTTCGTTACTGTTATTTCTGCCTAAAAAGACAGTGCTAGGCATTGGTGCTCTTAATTGAGTGCTTTTGCTGCCTGTCAAGTTTACTTTGAAAAAATTAGAGTGCTCAAAGCAGGCGCTTTGCCTGAATAGTGGTGCATGGAATAATGGAATAAGATCTTCGGATCTATTTTGTTGGTTTTCGGAAGCCGAGGTAATGATTAAGAGAGACAGACGGGGGCATTCGTATTGTGGTGTTAGAGGTGAAATTCTTGGATCGCCGCAAG--ACGAACAACTGCGAAAGCATTTGCCAAGCATGTTTTCATTAATCAAGAACGAAAGTCAGAGGTTCGAAGACGATCAGATACCGTCCTAGTTCTGACCATAAACGATGCCAGCTGGCGATCCGCGGTGGTTGTTATTTTCGACCCCGCGGGCAGCCTCCGGGAAACCAAAGCCTTTGGGTTCCGGGGGAAGTATGATTGCAAAGTCGAAACTTAAAGGAATTGACGGAAGGGCACCACCAGGAGTGGAGCCTGCGGCTTAATTTGACTCAACACGGGAAAACTCACCCGGCCCGGACACTGTTAGGATTGACAGATTGAAAGCTCTTTCTCGATTCGGTGGGTGGTGGTGCATGGCCGTTCTTAGTTGGTGGAG-CGATTTGTCTGGTTAATTCCGATAACGAACGAGACTCTAGCCTGCTAAATAGTCGGGTCGTATTATTTAGCGACTTTATGACTTCTTAGAGGGACAAGCGGCAACTAGTCGCACGAGATTGAGCAATAACAGGTCTGTGATGCCCTTAGATGTTCGGGGCCGCACGCGCGCTACACTGAAGGGAACAACGAGTAGTTTTCCTGGCCCGAATGGGTCGGGTAACCTGTTGAATACCCTTCGTGACAGGGATCGGGGCTTGCAATTATTCCCCGTGAACGAGGAATTCCCAGTAAGCGCAAGTCATAAGCTTGCGTTGATTACGTCCCTGCCCTTTGTACACACCGCCCGTCGCTACTACCGATTGAATGTTCTGGTGAAATCATCAGAGTGGTGCCGATGGGGTGGTCTCCACTCCATTGGAAACTGC
>Miclin_E63
GTATTGTATTTTATTCTTTCTGTTTGAGGAGGTCTTGTTGGTTTATCTTTAAGTGTGTTAATACGTTTTAATTTAAGAACACCT---TATTTTATTTTTAGTAGAGAATTTTATAATTGTATTGTAACTTTACATGCTTTATTTATGATTTTTTTTTTTGTCATGCCTATGACTGTTGGGGGATTTGGTAATTGAATTATTCCTTTACATTGCAAATTACCTGATATGGCTTTGCCTCGATTAAATAATTTAAGTTTTTGGTTATTATTTCCAGCTACTACTTTTATTTTATTATCATTTTTTCAAAATGTTTTACCTGGTACTGGATGAACTTTGTATCCTCCTTTATCTACT---TTTGGTTTACCCGAAAAGAGAACAGATTTTTTAATTTTTAGTTTACATGTTGCTGGGGTTAGATCTTTAGTTTCTTCTATAAAATTTATTGTTACT------TTTTTTTCTGCTAATCAAAGTTTTATTTCTTTAAGTTTATTTAGATGAAGTATTTTTTGTACAACTTGATTATTGTTATTAAGTTTACCTGTTTTAGCTGGAGGTTTAACTATGTTAATTACAGATCGAAAATTTAATACTTCTTTTTTTGATCCTACAGGAGGAGGAGATGCTATTTTATTTCAACATATTTTT----------------------------------------------------------------------------------------------------------------------------------------------------------------------------------------------------------------------------------------------------------------------------------------------------------------------------------------------------------------------------------------------------------------------------------------------------------------------------------------------------------------------------------------------------------------------------------------------------------------------------------------------------------------------------------------------------------------------------------------------------------------------------------------------------------------------------------------------------------------------------------------------------------------------------------------------------------------------------------------------------------------------------------------------------------------------------------------------------------------------------------------------------------------------------------------------------------------------------------------------------------------------------------------------------------------------------------------------------------------------------------------------------------------------------------------------------------------------------------------------------------------------------------------------------------------------------------------------------------------------------------------------------------------------
>Miclin_E64
GTATTGTATTTTATTCTTTCTGTTTGAGGAGGTCTTGTTGGTTTATCTTTAAGTGTGTTAATACGTTTTAATTTAAGAACACCT---TATTTTATTTTTAGTAGAGAATTTTATAATTGTATTGTAACTTTACATGCTTTATTTATGATTTTTTTTTTTGTCATGCCTATGACTGTTGGGGGATTTGGTAATTGAATTATTCCTTTACATTGCAAATTACCTGATATGGCTTTGCCTCGATTAAATAATTTAAGTTTTTGGTTATTATTTCCAGCTACTACTTTTATTTTATTATCATTTTTTCAAAATGTTTTACCTGGTACTGGATGAACTTTGTATCCTCCTTTATCTACT---TTTGGTTTACCCGAAAAGAGAACAGATTTTTTAATTTTTAGTTTACATGTTGCTGGGGTTAGATCTTTAGTTTCTTCTATAAAATTTATTGTTACT------TTTTTTTCTGCTAATCAAAGTTTTATTTCTTTAAGTTTATTTAGATGAAGTATTTTTTGTACAACTTGATTATTGTTATTAAGTTTACCTGTTTTAGCTGGAGGTTTAACTATGTTAATTACAGATCGAAAATTTAATACTTCTTTTTTTGATCCTACAGGAGGAGGAGATGCTATTTTATTTCAACATATTTTT----------------------------------------------------------------------------------------------------------------------------------------------------------------------------------------------------------------------------------------------------------------------------------------------------------------------------------------------------------------------------------------------------------------------------------------------------------------------------------------------------------------------------------------------------------------------------------------------------------------------------------------------------------------------------------------------------------------------------------------------------------------------------------------------------------------------------------------------------------------------------------------------------------------------------------------------------------------------------------------------------------------------------------------------------------------------------------------------------------------------------------------------------------------------------------------------------------------------------------------------------------------------------------------------------------------------------------------------------------------------------------------------------------------------------------------------------------------------------------------------------------------------------------------------------------------------------------------------------------------------------------------------------------------------
>Miclin_E65
GTATTGTATTTTATTCTTTCTGTTTGAGGAGGTCTTGTTGGTTTATCTTTAAGTGTGTTAATACGTTTTAATTTAAGAACACCT---TATTTTATTTTTAGTAGAGAATTTTATAATTGTATTGTAACTTTACATGCTTTATTTATGATTTTTTTTTTTGTCATGCCTATGACTGTTGGGGGATTTGGTAATTGAATTATTCCTTTACATTGCAAATTACCTGATATGGCTTTGCCTCGATTAAATAATTTAAGTTTTTGGTTATTATTTCCAGCTACTACTTTTATTTTATTATCATTTTTTCAAAATGTTTTACCTGGTACTGGATGAACTTTGTATCCTCCTTTATCTACT---TTTGGTTTACCCGAAAAGAGAACAGATTTTTTAATTTTTAGTTTACATGTTGCTGGGGTTAGATCTTTAGTTTCTTCTATAAAATTTATTGTTACT------TTTTTTTCTGCTAATCAAAGTTTTATTTCTTTAAGTTTATTTAGATGAAGTATTTTTTGTACAACTTGATTATTGTTATTAAGTTTACCTGTTTTAGCTGGAGGTTTAACTATGTTAATTACAGATCGAAAATTTAATACTTCTTTTTTTGATCCTACAGGAGGAGGAGATGCTATTTTATTTCAACATATTTTT----------------------------------------------------------------------------------------------------------------------------------------------------------------------------------------------------------------------------------------------------------------------------------------------------------------------------------------------------------------------------------------------------------------------------------------------------------------------------------------------------------------------------------------------------------------------------------------------------------------------------------------------------------------------------------------------------------------------------------------------------------------------------------------------------------------------------------------------------------------------------------------------------------------------------------------------------------------------------------------------------------------------------------------------------------------------------------------------------------------------------------------------------------------------------------------------------------------------------------------------------------------------------------------------------------------------------------------------------------------------------------------------------------------------------------------------------------------------------------------------------------------------------------------------------------------------------------------------------------------------------------------------------------------------
>Miclin_E66
GTATTGTATTTTATTCTTTCTGTTTGAGGAGGTCTTGTTGGTTTATCTTTAAGTGTGTTAATACGTTTTAATTTAAGAACACCT---TATTTTATTTTTAGTAGAGAATTTTATAATTGTATTGTAACTTTACATGCTTTATTTATGATTTTTTTTTTTGTCATGCCTATGACTGTTGGGGGATTTGGTAATTGAATTATTCCTTTACATTGCAAATTACCTGATATGGCTTTGCCTCGATTAAATAATTTAAGTTTTTGGTTATTATTTCCAGCTACTACTTTTATTTTATTATCATTTTTTCAAAATGTTTTACCTGGTACTGGATGAACTTTGTATCCTCCTTTATCTACT---TTTGGTTTACCCGAAAAGAGAACAGATTTTTTAATTTTTAGTTTACATGTTGCTGGGGTTAGATCTTTAGTTTCTTCTATAAAATTTATTGTTACT------TTTTTTTCTGCTAATCAAAGTTTTATTTCTTTAAGTTTATTTAGATGAAGTATTTTTTGTACAACTTGATTATTGTTATTAAGTTTACCTGTTTTAGCTGGAGGTTTAACTATGTTAATTACAGATCGAAAATTTAATACTTCTTTTTTTGATCCTACAGGAGGAGGAGATGCTATTTTATTTCAACATATTTTT----------------------------------------------------------------------------------------------------------------------------------------------------------------------------------------------------------------------------------------------------------------------------------------------------------------------------------------------------------------------------------------------------------------------------------------------------------------------------------------------------------------------------------------------------------------------------------------------------------------------------------------------------------------------------------------------------------------------------------------------------------------------------------------------------------------------------------------------------------------------------------------------------------------------------------------------------------------------------------------------------------------------------------------------------------------------------------------------------------------------------------------------------------------------------------------------------------------------------------------------------------------------------------------------------------------------------------------------------------------------------------------------------------------------------------------------------------------------------------------------------------------------------------------------------------------------------------------------------------------------------------------------------------------------
>Miclin_E67
GTATTGTATTTTATTCTTTCTGTTTGAGGAGGTCTTGTTGGTTTATCTTTAAGTGTGTTAATACGTTTTAATTTAAGAACACCT---TATTTTATTTTTAGTAGAGAATTTTATAATTGTATTGTAACTTTACATGCTTTATTTATGATTTTTTTTTTTGTCATGCCTATGACTGTTGGGGGATTTGGTAATTGAATTATTCCTTTACATTGCAAATTACCTGATATGGCTTTGCCTCGATTAAATAATTTAAGTTTTTGGTTATTATTTCCAGCTACTACTTTTATTTTATTATCATTTTTTCAAAATGTTTTACCTGGTACTGGATGAACTTTGTATCCTCCTTTATCTACT---TTTGGTTTACCCGAAAAGAGAACAGATTTTTTAATTTTTAGTTTACATGTTGCTGGGGTTAGATCTTTAGTTTCTTCTATAAAATTTATTGTTACT------TTTTTTTCTGCTAATCAAAGTTTTATTTCTTTAAGTTTATTTAGATGAAGTATTTTTTGTACAACTTGATTATTGTTATTAAGTTTACCTGTTTTAGCTGGAGGTTTAACTATGTTAATTACAGATCGAAAATTTAATACTTCTTTTTTTGATCCTACAGGAGGAGGAGATGCTATTTTATTTCAACATATTTTT----------------------------------------------------------------------------------------------------------------------------------------------------------------------------------------------------------------------------------------------------------------------------------------------------------------------------------------------------------------------------------------------------------------------------------------------------------------------------------------------------------------------------------------------------------------------------------------------------------------------------------------------------------------------------------------------------------------------------------------------------------------------------------------------------------------------------------------------------------------------------------------------------------------------------------------------------------------------------------------------------------------------------------------------------------------------------------------------------------------------------------------------------------------------------------------------------------------------------------------------------------------------------------------------------------------------------------------------------------------------------------------------------------------------------------------------------------------------------------------------------------------------------------------------------------------------------------------------------------------------------------------------------------------------
>Miclin_E68
GTATTGTATTTTATTCTTTCTGTTTGAGGAGGTCTTGTTGGTTTATCTTTAAGTGTGTTAATACGTTTTAATTTAAGAACACCT---TATTTTATTTTTAGTAGAGAATTTTATAATTGTATTGTAACTTTACATGCTTTATTTATGATTTTTTTTTTTGTCATGCCTATGACTGTTGGGGGATTTGGTAATTGAATTATTCCTTTACATTGCAAATTACCTGATATGGCTTTGCCTCGATTAAATAATTTAAGTTTTTGGTTATTATTTCCAGCTACTACTTTTATTTTATTATCATTTTTTCAAAATGTTTTACCTGGTACTGGATGAACTTTGTATCCTCCTTTATCTACT---TTTGGTTTACCCGAAAAGAGAACAGATTTTTTAATTTTTAGTTTACATGTTGCTGGGGTTAGATCTTTAGTTTCTTCTATAAAATTTATTGTTACT------TTTTTTTCTGCTAATCAAAGTTTTATTTCTTTAAGTTTATTTAGATGAAGTATTTTTTGTACAACTTGATTATTGTTATTAAGTTTACCTGTTTTAGCTGGAGGTTTAACTATGTTAATTACAGATCGAAAATTTAATACTTCTTTTTTTGATCCTACAGGAGGAGGAGATGCTATTTTATTTCAACATATTTTT----------------------------------------------------------------------------------------------------------------------------------------------------------------------------------------------------------------------------------------------------------------------------------------------------------------------------------------------------------------------------------------------------------------------------------------------------------------------------------------------------------------------------------------------------------------------------------------------------------------------------------------------------------------------------------------------------------------------------------------------------------------------------------------------------------------------------------------------------------------------------------------------------------------------------------------------------------------------------------------------------------------------------------------------------------------------------------------------------------------------------------------------------------------------------------------------------------------------------------------------------------------------------------------------------------------------------------------------------------------------------------------------------------------------------------------------------------------------------------------------------------------------------------------------------------------------------------------------------------------------------------------------------------------------
>Miclin_E90
GTATTGTATTTTATTCTTTCTGTTTGAGGAGGTCTTGTTGGTTTATCTTTAAGTGTGTTAATACGTTTTAATTTAAGAACACCT---TATTTTATTTTTAGTAGAGAATTTTATAATTGTATTGTAACTTTACATGCTTTATTTATGATTTTTTTTTTTGTCATGCCTATGACTGTTGGGGGATTTGGTAATTGAATTATTCCTTTACATTGCAAATTACCTGATATGGCTTTGCCTCGATTAAATAATTTAAGTTTTTGGTTATTATTTCCAGCTACTACTTTTATTTTATTATCATTTTTTCAAAATGTTTTACCTGGTACTGGATGAACTTTGTATCCTCCTTTATCTACT---TTTGGTTTACCCGAAAAGAGAACAGATTTTTTAATTTTTAGTTTACATGTTGCTGGGGTTAGATCTTTAGTTTCTTCTATAAAATTTATTGTTACT------TTTTTTTCTGCTAATCAAAGTTTTATTTCTTTAAGTTTATTTAGATGAAGTATTTTTTGTACAACTTGATTATTGTTATTAAGTTTACCTGTTTTAGCTGGAGGTTTAACTATGTTAATTACAGATCGAAAATTTAATACTTCTTTTTTTGATCCTACAGGAGGAGGAGATGCTATTTTATTTCAACATATTTTT----------------------------------------------------------------------------------------------------------------------------------------------------------------------------------------------------------------------------------------------------------------------------------------------------------------------------------------------------------------------------------------------------------------------------------------------------------------------------------------------------------------------------------------------------------------------------------------------------------------------------------------------------------------------------------------------------------------------------------------------------------------------------------------------------------------------------------------------------------------------------------------------------------------------------------------------------------------------------------------------------------------------------------------------------------------------------------------------------------------------------------------------------------------------------------------------------------------------------------------------------------------------------------------------------------------------------------------------------------------------------------------------------------------------------------------------------------------------------------------------------------------------------------------------------------------------------------------------------------------------------------------------------------------------
>Miclin_E91
GTATTGTATTTTATTCTTTCTGTTTGAGGAGGTCTTGTTGGTTTATCTTTAAGTGTGTTAATACGTTTTAATTTAAGAACACCT---TATTTTATTTTTAGTAGAGAATTTTATAATTGTATTGTAACTTTACATGCTTTATTTATGATTTTTTTTTTTGTCATGCCTATGACTGTTGGGGGATTTGGTAATTGAATTATTCCTTTACATTGCAAATTACCTGATATGGCTTTGCCTCGATTAAATAATTTAAGTTTTTGGTTATTATTTCCAGCTACTACTTTTATTTTATTATCATTTTTTCAAAATGTTTTACCTGGTACTGGATGAACTTTGTATCCTCCTTTATCTACT---TTTGGTTTACCCGAAAAGAGAACAGATTTTTTAATTTTTAGTTTACATGTTGCTGGGGTTAGATCTTTAGTTTCTTCTATAAAATTTATTGTTACT------TTTTTTTCTGCTAATCAAAGTTTTATTTCTTTAAGTTTATTTAGATGAAGTATTTTTTGTACAACTTGATTATTGTTATTAAGTTTACCTGTTTTAGCTGGAGGTTTAACTATGTTAATTACAGATCGAAAATTTAATACTTCTTTTTTTGATCCTACAGGAGGAGGAGATGCTATTTTATTTCAACATATTTTT----------------------------------------------------------------------------------------------------------------------------------------------------------------------------------------------------------------------------------------------------------------------------------------------------------------------------------------------------------------------------------------------------------------------------------------------------------------------------------------------------------------------------------------------------------------------------------------------------------------------------------------------------------------------------------------------------------------------------------------------------------------------------------------------------------------------------------------------------------------------------------------------------------------------------------------------------------------------------------------------------------------------------------------------------------------------------------------------------------------------------------------------------------------------------------------------------------------------------------------------------------------------------------------------------------------------------------------------------------------------------------------------------------------------------------------------------------------------------------------------------------------------------------------------------------------------------------------------------------------------------------------------------------------------
>Miclin_E95
GTATTGTATTTTATTCTTTCTGTTTGAGGAGGTCTTGTTGGTTTATCTTTAAGTGTGTTAATACGTTTTAATTTAAGAACACCT---TATTTTATTTTTAGTAGAGAATTTTATAATTGTATTGTAACTTTACATGCTTTATTTATGATTTTTTTTTTTGTCATGCCTATGACTGTTGGGGGATTTGGTAATTGAATTATTCCTTTACATTGCAAATTACCTGATATGGCTTTGCCTCGATTAAATAATTTAAGTTTTTGGTTATTATTTCCAGCTACTACTTTTATTTTATTATCATTTTTTCAAAATGTTTTACCTGGTACTGGATGAACTTTGTATCCTCCTTTATCTACT---TTTGGTTTACCCGAAAAGAGAACAGATTTTTTAATTTTTAGTTTACATGTTGCTGGGGTTAGATCTTTAGTTTCTTCTATAAAATTTATTGTTACT------TTTTTTTCTGCTAATCAAAGTTTTATTTCTTTAAGTTTATTTAGATGAAGTATTTTTTGTACAACTTGATTATTGTTATTAAGTTTACCTGTTTTAGCTGGAGGTTTAACTATGTTAATTACAGATCGAAAATTTAATACTTCTTTTTTTGATCCTACAGGAGGAGGAGATGCTATTTTATTTCAACATATTTTT----------------------------------------------------------------------------------------------------------------------------------------------------------------------------------------------------------------------------------------------------------------------------------------------------------------------------------------------------------------------------------------------------------------------------------------------------------------------------------------------------------------------------------------------------------------------------------------------------------------------------------------------------------------------------------------------------------------------------------------------------------------------------------------------------------------------------------------------------------------------------------------------------------------------------------------------------------------------------------------------------------------------------------------------------------------------------------------------------------------------------------------------------------------------------------------------------------------------------------------------------------------------------------------------------------------------------------------------------------------------------------------------------------------------------------------------------------------------------------------------------------------------------------------------------------------------------------------------------------------------------------------------------------------------
>Miclin_F08
GTATTGTATTTTATTCCTTCTGTTTGAGGAGGTCTTGTTGGTTTATCTTTAAGTGTGTTAATACGTTTTAATTTAAGAACACCT---TATTTTATTTTTAGTAGAGAATTTTATAATTGTATTGTAACTTTACCTGCTTTATTTATGATTTTTTTTTTTGTCATGCCTATGACTGTTGGTGGATTTGGTAATTGAATTATTCCTTTACATTGTAAATTACCTGATATGGCTTTGCCTCGATTAAATAATTTAAGTTTTTGGTTATTATTTCCAGCTACTACTTTTATTTTATTATCATTTTTTCAAAATGTTTTACCTGGTACTGGATGAACTTTGTATCCTCCTTTATCTACT---TTTGGTTTACCCGAAAAGAGAACAGATTTTTTAATTTTTAGTTTGCATGTTGCTGGGGTTAGATCTTTAGTTTCTTCTATAAAATTTATTGTTACT------TTTTTTTCTGCTAATCAAAGTTTTATTTCTTTAAGTTTATTTAGATGAAGTATTTTTTGTACAACTTGATTATTGTTATTAAGTTTACCTGTTTTAGCTGGAGGTTTAACTATGTTAATTACAGATCGAAAATTTAATACTTCTTTTTTTGATCCTACAGGAGGAGGAGATGCTATTTTATTTCAACATATTTTT----------------------------------------------------------------------------------------------------------------------------------------------------------------------------------------------------------------------------------------------------------------------------------------------------------------------------------------------------------------------------------------------------------------------------------------------------------------------------------------------------------------------------------------------------------------------------------------------------------------------------------------------------------------------------------------------------------------------------------------------------------------------------------------------------------------------------------------------------------------------------------------------------------------------------------------------------------------------------------------------------------------------------------------------------------------------------------------------------------------------------------------------------------------------------------------------------------------------------------------------------------------------------------------------------------------------------------------------------------------------------------------------------------------------------------------------------------------------------------------------------------------------------------------------------------------------------------------------------------------------------------------------------------------------
>Miclin_F10
GTATTGTATTTTATTCTTTCTGTTTGAGGAGGTCTTGTTGGTTTATCTTTAAGTGTGTTAATACGTTTTAATTTAAGAACACCT---TATTTTATTTTTAGTAGAGAATTTTATAATTGTATTGTAACTTTACATGCTTTATTTATGATTTTTTTTTTTGTCATGCCTATGACTGTTGGGGGATTTGGTAATTGAATTATTCCTTTACATTGTAAATTACCTGATATGGCTTTGCCTCGATTAAATAATTTAAGTTTTTGGTTATTATTTCCAGCTACTACTTTTATTTTATTATCATTTTTTCAAAATGTTTTACCTGGTACTGGATGAACTTTGTATCCTCCTTTATCTACT---TTTGGTTTACCCGAAAAGAGAACAGATTTTTTAATTTTTAGTTTACATGTTGCTGGGGTTAGATCTTTAGTTTCTTCTATAAAATTTATTGTTACT------TTTTTTTCTGCTAATCAAAGTTTTATTTCTTTAAGTTTATTTAGATGAAGTATTTTTTGTACAACTTGATTATTGTTATTAAGTTTACCTGTTTTAGCTGGAGGTTTAACTATGTTAATTACAGATCGAAAATTTAATACTTCTTTTTTTGATCCTACAGGAGGAGGAGATGCTATTTTATTTCAACATATTTTT---ACTGCAGTAATTCTGGAGTTAATACGTGCAACTAAGCCTAGACCTTCATGGAATGGGCGCATTTATTAGATCAAAACCAA-CCACACTTC--GGTGTGTCCTTGTTGATGACTCTGGATAA-CTT--TGCTGATCGCATGGCCTTAGAGCCGGCGACGTATCTTTCAAATGTCTGCCCTATCAACTTACGATGGTAGGTGATATGCCTACCATGGTTGTAACGGGTAACGGGGAATCAGGGTTCGATTCCGGAGAGGGAGCCTGAGAAACGGCTACCACATCTAAGGAAGGCAGCAGGCGCGCAAATTACCCACTCCCGGCACGGGGAGGTAGTGACGAAAAATAACGATACGGAACTCTTTTGAGGCTCCGTAATTGGAATGAGTACAATTTAAATCCTTTAACGAGGATCCATTGGAGGGCAAGTCTGGTGCCAGCAGCCGCGGTAATTCCAGCTCCAATAGCGTATATTAAAGTTGTTGCAGTTAAAAAGCTCGTAGTTGGATCTGAGGACTAGAGATAATGG-TGCGATAA-CTTCGTTACTGTTATTTCTGCCTAAAAAGACAGTGCTAGGCATTGGTGCTCTTAATTGAGTGCTTTTGCTGCCTGTCAAGTTTACTTTGAAAAAATTAGAGTGCTCAAAGCAGGCGCTTTGCCTGAATAGTGGTGCATGGAATAATGGAATAAGATCTTCGGATCTATTTTGTTGGTTTTCGGAAGCCGAGGTAATGATTAAGAGAGACAGACGGGGGCATTCGTATTGTGGTGTTAGAGGTGAAATTCTTGGATCGCCGCAAG--ACGAACAACTGCGAAAGCATTTGCCAAGCATGTTTTCATTAATCAAGAACGAAAGTCAGAGGTTCGAAGACGATCAGATACCGTCCTAGTTCTGACCATAAACGATGCCAGCTGGCGATCCGCGGTGGTTGTTATTTTCGACCCCGCGGGCAGCCTCCGGGAAACCAAAGCCTTTGGGTTCCGGGGGAAGTATGATTGCAAAGTCGAAACTTAAAGGAATTGACGGAAGGGCACCACCAGGAGTGGAGCCTGCGGCTTAATTTGACTCAACACGGGAAAACTCACCCGGCCCGGACACTGTTAGGATTGACAGATTGAAAGCTCTTTCTCGATTCGGTGGGTGGTGGTGCATGGCCGTTCTTAGTTGGTGGAG-CGATTTGTCTGGTTAATTCCGATAACGAACGAGACTCTAGCCTGCTAAATAGTCGGGTCGTATTATTTAGCGACTTTATGACTTCTTAGAGGGACAAGCGGCAACTAGTCGCACGAGATTGAGCAATAACAGGTCTGTGATGCCCTTAGATGTTCGGGGCCGCACGCGCGCTACACTGAAGGGAACAACGAGTAGTTTTCCTGGCCCGAATGGGTCGGGTAACCTGTTGAATACCCTTCGTGACAGGGATCGGGGCTTGCAATTATTCCCCGTGAACGAGGAATTCCCAGTAAGCGCAAGTCATAAGCTTGCGTTGATTACGTCCCTGCCCTTTGTACACACCGCCCGTCGCTACTACCGATTGAATGTTCTGGTGAAATCATCAGAGTGGTGCCGATGGGGTGGTCTCCACTCCATTGGAAACTGC
>Miclin_F11
GTATTGTATTTTATTCTTTCTGTTTGAGGAGGTCTTGTTGGTTTATCTTTAAGTGTGTTAATACGTTTTAATTTAAGAACACCT---TATTTTATTTTTAGTAGAGAATTTTATAATTGTATTGTAACTTTACATGCTTTATTTATGATTTTTTTTTTTGTCATGCCTATGACTGTTGGGGGATTTGGTAATTGAATTATTCCTTTACATTGTAAATTACCTGATATGGCTTTGCCTCGATTAAATAATTTAAGTTTTTGGTTATTATTTCCAGCTACTACTTTTATTTTATTATCATTTTTTCAAAATGTTTTACCTGGTACTGGATGAACTTTGTATCCTCCTTTATCTACT---TTTGGTTTACCCGAAAAGAGAACAGATTTTTTAATTTTTAGTTTACATGTTGCTGGGGTTAGATCTTTAGTTTCTTCTATAAAATTTATTGTTACT------TTTTTTTCTGCTAATCAAAGTTTTATTTCTTTAAGTTTATTTAGATGAAGTATTTTTTGTACAACTTGATTATTGTTATTAAGTTTACCTGTTTTAGCTGGAGGTTTAACTATGTTAATTACAGATCGAAAATTTAATACTTCTTTTTTTGATCCTACAGGAGGAGGAGATGCTATTTTATTTCAACATATTTTT---ACTGCAGTAATTCTGGAGCTAATACGTGCAACTAAGCCTAGACCTTCATGGAATGGGCGCATTTATTAGATCAAAACCAA-CCACACTTC--GGTGTGTCCTTGTTGATGACTCTGGATAA-CTT--TGCTGATCGCATGGCCTTAGAGCCGGCGACGTATCTTTCAAATGTCTGCCCTATCAACTTACGATGGTAGGTGATATGCCTACCATGGTTGTAACGGGTAACGGGGAATCAGGGTTCGATTCCGGAGAGGGAGCCTGAGAAACGGCTACCACATCTAAGGAAGGCAGCAGGCGCGCAAATTACCCACTCCCGGCACGGGGAGGTAGTGACGAAAAATAACGATACGGAACTCTTTTGAGGCTCCGTAATTGGAATGAGTACAATTTAAATCCTTTAACGAGGATCCATTGGAGGGCAAGTCTGGTGCCAGCAGCCGCGGTAATTCCAGCTCCAATAGCGTATATTAAAGTTGTTGCAGTTAAAAAGCTCGTAGTTGGATCTGAGGACTAGAGATAATGG-TGCGATAA-CTTCGTTACTGTTATTTCTGCCTAAAAAGACAGTGCTAGGCATTGGTGCTCTTAATTGAGTGCTTTTGCTGCCTGTCAAGTTTACTTTGAAAAAATTAGAGTGCTCAAAGCAGGCGCTTTGCCTGAATAGTGGTGCATGGAATAATGGAATAAGATCTTCGGATCTATTTTGTTGGTTTTCGGAAGCCGAGGTAATGATTAAGAGAGACAGACGGGGGCATTCGTATTGTGGTGTTAGAGGTGAAATTCTTGGATCGCCGCAAG--ACGAACAACTGCGAAAGCATTTGCCAAGCATGTTTTCATTAATCAAGAACGAAAGTCAGAGGTTCGAAGACGATCAGATACCGTCCTAGTTCTGACCATAAACGATGCCAGCTGGCGATCCGCGGTGGTTGTTATTTTCGACCCCGCGGGCAGCCTCCGGGAAACCAAAGCCTTTGGGTTCCGGGGGAAGTATGATTGCAAAGTCGAAACTTAAAGGAATTGACGGAAGGGCACCACCAGGAGTGGAGCCTGCGGCTTAATTTGACTCAACACGGGAAAACTCACCCGGCCCGGACACTGTTAGGATTGACAGATTGAAAGCTCTTTCTCGATTCGGTGGGTGGTGGTGCATGGCCGTTCTTAGTTGGTGGAG-CGATTTGTCTGGTTAATTCCGATAACGAACGAGACTCTAGCCTGCTAAATAGTCGGGTCGTATTATTTAGCGACTTTATGACTTCTTAGAGGGACAAGCGGCAACTAGTCGCACGAGATTGAGCAATAACAGGTCTGTGATGCCCTTAGATGTTCGGGGCCGCACGCGCGCTACACTGAAGGGAACAACGAGTAGTTTTCCTGGCCCGAATGGGTCGGGTAACCTGTTGAATACCCTTCGTGACAGGGATCGGGGCTTGCAATTATTCCCCGTGAACGAGGAATTCCCAGTAAGCGCAAGTCATAAGCTTGCGTTGATTACGTCCCTGCCCTTTGTACACACCGCCCGTCGCTACTACCGATTGAATGTTCTGGTGAAATCATCAGAGTGGTGCCGATGGGGTGGTCTCCACTCCATTGGAAACTGC
>Miclin_F2
GTATTGTATTTTATTCTTTCTGTTTGAGGAGGTCTTGTTGGTTTATCTTTAAGTGTGTTAATACGTTTTAATTTAAGAACACCT---TATTTTATTTTTAGTAGAGAATTTTATAATTGTATTGTAACTTTACATGCTTTATTTATGATTTTTTTTTTTGTCATGCCTATGACTGTTGGGGGATTTGGTAATTGAATTATTCCTTTACATTGTAAATTACCTGATATGGCTTTGCCTCGATTAAATAATTTAAGTTTTTGGTTATTATTTCCAGCTACTACTTTTATTTTATTATCATTTTTTCAAAATGTTTTACCTGGTACTGGATGAACTTTGTATCCTCCTTTATCTACT---TTTGGTTTACCCGAAAAGAGAACAGATTTTTTAATTTTTAGTTTACATGTTGCTGGGGTTAGATCTTTAGTTTCTTCTATAAAATTTATTGTTACT------TTTTTTTCTGCTAATCAAAGTTTTATTTCTTTAAGTTTATTTAGATGAAGTATTTTTTGTACAACTTGATTATTGTTATTAAGTTTACCTGTTTTAGCTGGAGGTTTAACTATGTTAATTACAGATCGAAAATTTAATACTTCTTTTTTTGATCCTACAGGAGGAGGAG-----------------------------ACTGCAGTAATTCTGGAGCTAATACGTGCAACTAAGCCTAGACCTTCATGGAATGGGCGCATTTATTAGATCAAAACCAA-CCACACTTC--GGTGTGTCCTTGTTGATGACTCTGGATAA-CTT--TGCTGATCGCATGGCCTTAGAGCCGGCGACGTATCTTTCAAATGTCTGCCCTATCAACTTACGATGGTAGGTGATATGCCTACCATGGTTGTAACGGGTAACGGGGAATCAGGGTTCGATTCCGGAGAGGGAGCCTGAGAAACGGCTACCACATCTAAGGAAGGCAGCAGGCGCGCAAATTACCCACTCCCGGCACGGGGAGGTAGTGACGAAAAATAACGATACGGAACTCTTTTGAGGCTCCGTAATTGGAATGAGTACAATTTAAATCCTTTAACGAGGATCCATTGGAGGGCAAGTCTGGTGCCAGCAGCCGCGGTAATTCCAGCTCCAATAGCGTATATTAAAGTTGTTGCAGTTAAAAAGCTCGTAGTTGGATCTGAGGACTAGAGATAATGG-TGCGATAA-CTTCGTTACTGTTATTTCTGCCTAAAAAGACAGTGCTAGGCATTGGTGCTCTTAATTGAGTGCTTTTGCTGCCTGTCAAGTTTACTTTGAAAAAATTAGAGTGCTCAAAGCAGGCGCTTTGCCTGAATAGTGGTGCATGGAATAATGGAATAAGATCTTCGGATCTATTTTGTTGGTTTTCGGAAGCCGAGGTAATGATTAAGAGAGACAGACGGGGGCATTCGTATTGTGGTGTTAGAGGTGAAATTCTTGGATCGCCGCAAG--ACGAACAACTGCGAAAGCATTTGCCAAGCATGTTTTCATTAATCAAGAACGAAAGTCAGAGGTTCGAAGACGATCAGATACCGTCCTAGTTCTGACCATAAACGATGCCAGCTGGCGATCCGCGGTGGTTGTTATTTTCGACCCCGCGGGCAGCCTCCGGGAAACCAAAGCCTTTGGGTTCCGGGGGAAGTATGATTGCAAAGTCGAAACTTAAAGGAATTGACGGAAGGGCACCACCAGGAGTGGAGCCTGCGGCTTAATTTGACTCAACACGGGAAAACTCACCCGGCCCGGACACTGTTAGGATTGACAGATTGAAAGCTCTTTCTCGATTCGGTGGGTGGTGGTGCATGGCCGTTCTTAGTTGGTGGAG-CGATTTGTCTGGTTAATTCCGATAACGAACGAGACTCTAGCCTGCTAAATAGTCGGGTCGTATTATTTAGCGACTTTATGACTTCTTAGAGGGACAAGCGGCAACTAGTCGCACGAGATTGAGCAATAACAGGTCTGTGATGCCCTTAGATGTTCGGGGCCGCACGCGCGCTACACTGAAGGGAACAACGAGTAGTTTTCCTGGCCCGAATGGGTCGGGTAACCTGTTGAATACCCTTCGTGACAGGGATCGGGGCTTGCAATTATTCCCCGTGAACGAGGAATTCCCAGTAAGCGCAAGTCATAAGCTTGCGTTGATTACGTCCCTGCCCTTTGTACACACCGCCCGTCGCTACTACCGATTGAATGTTCTGGTGAAATCATCAGAGTGGTGCCGATGGGGTGGTCTCCACTCCATTGGAAACTGC
>Miclin_F26
GTATTGTATTTTATTCTTTCTGTTTGAGGAGGTCTTGTTGGTTTATCTTTAAGTGTGTTAATACGTTTTAATTTAAGAACACCT---TATTTTATTTTTAGTAGAGAATTTTATAATTGTATTGTAACTTTACATGCTTTATTTATGATTTTTTTTTTTGTCATGCCTATGACTGTTGGGGGATTTGGTAATTGAATTATTCCTTTACATTGTAAATTACCTGATATGGCTTTGCCTCGATTAAATAATTTAAGTTTTTGGTTATTATTTCCAGCTACTACTTTTATTTTATTATCATTTTTTCAAAATGTTTTACCTGGTACTGGATGAACTTTGTATCCTCCTTTATCTACT---TTTGGTTTACCCGAAAAGAGAACAGATTTTTTAATTTTTAGTTTACATGTTGCTGGGGTTAGATCTTTAGTTTCTTCTATAAAATTTATTGTTACT------TTTTTTTCTGCTAATCAAAGTTTTATTTCTTTAAGTTTATTTAGATGAAGTATTTTTTGTACAACTTGATTATTGTTATTAAGTTTACCTGTTTTAGCTGGAGGTTTAACTATGTTAATTACAGATCGAAAATTTAATACTTCTTTTTTTGATCCTACAGGAGGAGGAGATGCTATTTTATTTCAACATATTTTT---ACTGCAGTAATTCTGGAGCTAATACGTGCAACTAAGCCTAGACCTTCATGGAATGGGCGCATTTATTAGATCAAAACCAA-CCACACTTC--GGTGTGTCCTTGTTGATGACTCTGGATAA-CTT--TGCTGATCGCATGGCCTTAGAGCCGGCGACGTATCTTTCAAATGTCTGCCCTATCAACTTACGATGGTAGGTGATATGCCTACCATGGTTGTAACGGGTAACGGGGAATCAGGGTTCGATTCCGGAGAGGGAGCCTGAGAAACGGCTACCACATCTAAGGAAGGCAGCAGGCGCGCAAATTACCCACTCCCGGCACGGGGAGGTAGTGACGAAAAATAACGATACGGAACTCTTTTGAGGCTCCGTAATTGGAATGAGTACAATTTAAATCCTTTAACGAGGATCCATTGGAGGGCAAGTCTGGTGCCAGCAGCCGCGGTAATTCCAGCTCCAATAGCGTATATTAAAGTTGTTGCAGTTAAAAAGCTCGTAGTTGGATCTGAGGACTAGAGATAATGG-TGCGATAA-CTTCGTTACTGTTATTTCTGCCTAAAAAGACAGTGCTAGGCATTGGTGCTCTTAATTGAGTGCTTTTGCTGCCTGTCAAGTTTACTTTGAAAAAATTAGAGTGCTCAAAGCAGGCGCTTTGCCTGAATAGTGGTGCATGGAATAATGGAATAAGATCTTCGGATCTATTTTGTTGGTTTTCGGAAGCCGAGGTAATGATTAAGAGAGACAGACGGGGGCATTCGTATTGTGGTGTTAGAGGTGAAATTCTTGGATCGCCGCAAG--ACGAACAACTGCGAAAGCATTTGCCAAGCATGTTTTCATTAATCAAGAACGAAAGTCAGAGGTTCGAAGACGATCAGATACCGTCCTAGTTCTGACCATAAACGATGCCAGCTGGCGATCCGCGGTGGTTGTTATTTTCGACCCCGCGGGCAGCCTCCGGGAAACCAAAGCCTTTGGGTTCCGGGGGAAGTATGATTGCAAAGTCGAAACTTAAAGGAATTGACGGAAGGGCACCACCAGGAGTGGAGCCTGCGGCTTAATTTGACTCAACACGGGAAAACTCACCCGGCCCGGACACTGTTAGGATTGACAGATTGAAAGCTCTTTCTCGATTCGGTGGGTGGTGGTGCATGGCCGTTCTTAGTTGGTGGAG-CGATTTGTCTGGTTAATTCCGATAACGAACGAGACTCTAGCCTGCTAAATAGTCGGGTCGTATTATTTAGCGACTTTATGACTTCTTAGAGGGACAAGCGGCAACTAGTCGCACGAGATTGAGCAATAACAGGTCTGTGATGCCCTTAGATGTTCGGGGCCGCACGCGCGCTACACTGAAGGGAACAACGAGTAGTTTTCCTGGCCCGAATGGGTCGGGTAACCTGTTGAATACCCTTCGTGACAGGGATCGGGGCTTGCAATTATTCCCCGTGAACGAGGAATTCCCAGTAAGCGCAAGTCATAAGCTTGCGTTGATTACGTCCCTGCCCTTTGTACACACCGCCCGTCGCTACTACCGATTGAATGTTCTGGTGAAATCATCAGAGTGGTGCCGATGGGGTGGTCTCCACTCCATTGGAAACTGC
>Miclin_F27
GTATTGTATTTTATTCTTTCTGTTTGAGGAGGTCTTGTTGGTTTATCTTTAAGTGTGTTAATACGTTTTAATTTAAGAACACCT---TATTTTATTTTTAGTAGAGAATTTTATAATTGTATTGTAACTTTACATGCTTTATTTATGATTTTTTTTTTTGTCATGCCTATGACTGTTGGGGGATTTGGTAATTGAATTATTCCTTTACATTGTAAATTACCTGATATGGCTTTGCCTCGATTAAATAATTTAAGTTTTTGGTTATTATTTCCAGCTACTACTTTTATTTTATTATCATTTTTTCAAAATGTTTTACCTGGTACTGGATGAACTTTGTATCCTCCTTTATCTACT---TTTGGTTTACCCGAAAAGAGAACAGATTTTTTAATTTTTAGTTTACATGTTGCTGGGGTTAGATCTTTAGTTTCTTCTATAAAATTTATTGTTACT------TTTTTTTCTGCTAATCAAAGTTTTATTTCTTTAAGTTTATTTAGATGAAGTATTTTTTGTACAACTTGATTATTGTTATTAAGTTTACCTGTTTTAGCTGGAGGTTTAACTATGTTAATTACAGATCGAAAATTTAATACTTCTTTTTTTGATCCTACAGGAGGAGGAGATGCTATTTTATTTCAACATATTTTT---ACTGCAGTAATTCTGGAGCTAATACGTGCAACTAAGCCTAGACCTTCATGGAATGGGCGCATTTATTAGATCAAAACCAA-CCACACTTC--GGTGTGTCCTTGTTGATGACTCTGGATAA-CTT--TGCTGATCGCATGGCCTTAGAGCCGGCGACGTATCTTTCAAATGTCTGCCCTATCAACTTACGATGGTAGGTGATATGCCTACCATGGTTGTAACGGGTAACGGGGAATCAGGGTTCGATTCCGGAGAGGGAGCCTGAGAAACGGCTACCACATCTAAGGAAGGCAGCAGGCGCGCAAATTACCCACTCCCGGCACGGGGAGGTAGTGACGAAAAATAACGATACGGAACTCTTTTGAGGCTCCGTAATTGGAATGAGTACAATTTAAATCCTTTAACGAGGATCCATTGGAGGGCAAGTCTGGTGCCAGCAGCCGCGGTAATTCCAGCTCCAATAGCGTATATTAAAGTTGTTGCAGTTAAAAAGCTCGTAGTTGGATCTGAGGACTAGAGATAATGG-TGCGATAA-CTTCGTTACTGTTATTTCTGCCTAAAAAGACAGTGCTAGGCATTGGTGCTCTTAATTGAGTGCTTTTGCTGCCTGTCAAGTTTACTTTGAAAAAATTAGAGTGCTCAAAGCAGGCGCTTTGCCTGAATAGTGGTGCATGGAATAATGGAATAAGATCTTCGGATCTATTTTGTTGGTTTTCGGAAGCCGAGGTAATGATTAAGAGAGACAGACGGGGGCATTCGTATTGTGGTGTTAGAGGTGAAATTCTTGGATCGCCGCAAG--ACGAACAACTGCGAAAGCATTTGCCAAGCATGTTTTCATTAATCAAGAACGAAAGTCAGAGGTTCGAAGACGATCAGATACCGTCCTAGTTCTGACCATAAACGATGCCAGCTGGCGATCCGCGGTGGTTGTTATTTTCGACCCCGCGGGCAGCCTCCGGGAAACCAAAGCCTTTGGGTTCCGGGGGAAGTATGATTGCAAAGTCGAAACTTAAAGGAATTGACGGAAGGGCACCACCAGGAGTGGAGCCTGCGGCTTAATTTGACTCAACACGGGAAAACTCACCCGGCCCGGACACTGTTAGGATTGACAGATTGAAAGCTCTTTCTCGATTCGGTGGGTGGTGGTGCATGGCCGTTCTTAGTTGGTGGAG-CGATTTGTCTGGTTAATTCCGATAACGAACGAGACTCTAGCCTGCTAAATAGTCGGGTCGTATTATTTAGCGACTTTATGACTTCTTAGAGGGACAAGCGGCAACTAGTCGCACGAGATTGAGCAATAACAGGTCTGTGATGCCCTTAGATGTTCGGGGCCGCACGCGCGCTACACTGAAGGGAACAACGAGTAGTTTTCCTGGCCCGAATGGGTCGGGTAACCTGTTGAATACCCTTCGTGACAGGGATCGGGGCTTGCAATTATTCCCCGTGAACGAGGAATTCCCAGTAAGCGCAAGTCATAAGCTTGCGTTGATTACGTCCCTGCCCTTTGTACACACCGCCCGTCGCTACTACCGATTGAATGTTCTGGTGAAATCATCAGAGTGGTGCCGATGGGGTGGTCTCCACTCCATTGGAAACTGC
>Miclin_F28_10j_SA14-16
---------------------------------------------------------------------------------------------------------------------------------------------------------------------------------------------------------------------------------------------------------------------------------------------------------------------------------------------------------------------------------------------------------------------------------------------------------------------------------------------------------------------------------------------------------------------------------------------------------------------------------------------------------------------------------ACTGCAGTAATTCTGGAGCTAATACGTGCAACTAAGCCTAGACCTTCATGGAATGGGCGCATTTATTAGATCAAAACCAA-CCACACTTC--GGTGTGTCCTTGTTGATGACTCTGGATAA-CTT--TGCTGATCGCATGGCCTTAGAGCCGGCGACGTATCTTTCAAATGTCTGCCCTATCAACTTACGATGGTAGGTGATATGCCTACCATGGTTGTAACGGGTAACGGGGAATCAGGGTTCGATTCCGGAGAGGGAGCCTGAGAAACGGCTACCACATCTAAGGAAGGCAGCAGGCGCGCAAATTACCCACTCCCGGCACGGGGAGGTAGTGACGAAAAATAACGATACGGAACTCTTTTGAGGCTCCGTAATTGGAATGAGTACAATTTAAATCCTTTAACGAGGATCCATTGGAGGGCAAGTCTGGTGCCAGCAGCCGCGGTAATTCCAGCTCCAATAGCGTATATTAAAGTTGTTGCAGTTAAAAAGCTCGTAGTTGGATCTGAGGACTAGAGATAATGG-TGCGATAA-CTTCGTTACTGTTATTTCTGCCTAAAAAGACAGTGCTAGGCATTGGTGCTCTTAATTGAGTGCTTTTGCTGCCTGTCAAGTTTACTTTGAAAAAATTAGAGTGCTCAAAGCAGGCGCTTTGCCTGAATAGTGGTGCATGGAATAATGGAATAAGATCTTCGGATCTATTTTGTTGGTTTTCGGAAGCCGAGGTAATGATTAAGAGAGACAGACGGGGGCATTCGTATTGTGGTGTTAGAGGTGAAATTCTTGGATCGCCGCAAG--ACGAACAACTGCGAAAGCATTTGCCAAGCATGTTTTCATTAATCAAGAACGAAAGTCAGAGGTTCGAAGACGATCAGATACCGTCCTAGTTCTGACCATAAACGATGCCAGCTGGCGATCCGCGGTGGTTGTTATTTTCGACCCCGCGGGCAGCCTCCGGGAAACCAAAGCCTTTGGGTTCCGGGGGAAGTATGATTGCAAAGTCGAAACTTAAAGGAATTGACGGAAGGGCACCACCAGGAGTGGAGCCTGCGGCTTAATTTGACTCAACACGGGAAAACTCACCCGGCCCGGACACTGTTAGGATTGACAGATTGAAAGCTCTTTCTCGATTCGGTGGGTGGTGGTGCATGGCCGTTCTTAGTTGGTGGAG-CGATTTGTCTGGTTAATTCCGATAACGAACGAGACTCTAGCCTGCTAAATAGTCGGGTCGTATTATTTAGCGACTTTATGACTTCTTAGAGGGACAAGCGGCAACTAGTCGCACGAGATTGAGCAATAACAGGTCTGTGATGCCCTTAGATGTTCGGGGCCGCACGCGCGCTACACTGAAGGGAACAACGAGTAGTTTTCCTGGCCCGAATGGGTCGGGTAACCTGTTGAATACCCTTCGTGACAGGGATCGGGGCTTGCAATTATTCCCCGTGAACGAGGAATTCCCAGTAAGCGCAAGTCATAAGCTTGCGTTGATTACGTCCCTGCCCTTTGTACACACCGCCCGTCGCTACTACCGATTGAATGTTCTGGTGAAATCATCAGAGTGGTGCCGATGGGGTGGTCTCCACTCCATTGGAAACTGC
>Miclin_F30
GTATTGTATTTTATTCTTTCTGTTTGAGGAGGTCTTGTTGGTTTATCTTTAAGTGTGTTAATACGTTTTAATTTAAGAACACCT---TATTTTATTTTTAGTAGAGAATTTTATAATTGTATTGTAACTTTACATGCTTTATTTATGATTTTTTTTTTTGTCATGCCTATGACTGTTGGGGGATTTGGTAATTGAATTATTCCTTTACATTGTAAATTACCTGATATGGCTTTGCCTCGATTAAATAATTTAAGTTTTTGGTTATTATTTCCAGCTACTACTTTTATTTTATTATCATTTTTTCAAAATGTTTTACCTGGTACTGGATGAACTTTGTATCCTCCTTTATCTACT---TTTGGTTTACCCGAAAAGAGAACAGATTTTTTAATTTTTAGTTTACATGTTGCTGGGGTTAGATCTTTAGTTTCTTCTATAAAATTTATTGTTACT------TTTTTTTCTGCTAATCAAAGTTTTATTTCTTTAAGTTTATTTAGATGAAGTATTTTTTGTACAACTTGATTATTGTTATTAAGTTTACCTGTTTTAGCTGGAGGTTTAACTATGTTAATTACAGATCGAAAATTTAATACTTCTTTTTTTGATCCTACAGGAGGAGGAGATGCTATTTTATTTCAACATATTTTT---ACTGCAGTAATTCTGGAGCTAATACGTGCAACTAAGCCTAGACCTTCATGGAATGGGCGCATTTATTAGATCAAAACCAA-CCACACTTC--GGTGTGTCCTTGTTGATGACTCTGGATAA-CTT--TGCTGATCGCATGGCCTTAGAGCCGGCGACGTATCTTTCAAATGTCTGCCCTATCAACTTACGATGGTAGGTGATATGCCTACCATGGTTGTAACGGGTAACGGGGAATCAGGGTTCGATTCCGGAGAGGGAGCCTGAGAAACGGCTACCACATCTAAGGAAGGCAGCAGGCGCGCAAATTACCCACTCCCGGCACGGGGAGGTAGTGACGAAAAATAACGATACGGAACTCTTTTGAGGCTCCGTAATTGGAATGAGTACAATTTAAATCCTTTAACGAGGATCCATTGGAGGGCAAGTCTGGTGCCAGCAGCCGCGGTAATTCCAGCTCCAATAGCGTATATTAAAGTTGTTGCAGTTAAAAAGCTCGTAGTTGGATCTGAGGACTAGAGATAATGG-TGCGATAA-CTTCGTTACTGTTATTTCTGCCTAAAAAGACAGTGCTAGGCATTGGTGCTCTTAATTGAGTGCTTTTGCTGCCTGTCAAGTTTACTTTGAAAAAATTAGAGTGCTCAAAGCAGGCGCTTTGCCTGAATAGTGGTGCATGGAATAATGGAATAAGATCTTCGGATCTATTTTGTTGGTTTTCGGAAGCCGAGGTAATGATTAAGAGAGACAGACGGGGGCATTCGTATTGTGGTGTTAGAGGTGAAATTCTTGGATCGCCGCAAG--ACGAACAACTGCGAAAGCATTTGCCAAGCATGTTTTCATTAATCAAGAACGAAAGTCAGAGGTTCGAAGACGATCAGATACCGTCCTAGTTCTGACCATAAACGATGCCAGCTGGCGATCCGCGGTGGTTGTTATTTTCGACCCCGCGGGCAGCCTCCGGGAAACCAAAGCCTTTGGGTTCCGGGGGAAGTATGATTGCAAAGTCGAAACTTAAAGGAATTGACGGAAGGGCACCACCAGGAGTGGAGCCTGCGGCTTAATTTGACTCAACACGGGAAAACTCACCCGGCCCGGACACTGTTAGGATTGACAGATTGAAAGCTCTTTCTCGATTCGGTGGGTGGTGGTGCATGGCCGTTCTTAGTTGGTGGAG-CGATTTGTCTGGTTAATTCCGATAACGAACGAGACTCTAGCCTGCTAAATAGTCGGGTCGTATTATTTAGCGACTTTATGACTTCTTAGAGGGACAAGCGGCAACTAGTCGCACGAGATTGAGCAATAACAGGTCTGTGATGCCCTTAGATGTTCGGGGCCGCACGCGCGCTACACTGAAGGGAACAACGAGTAGTTTTCCTGGCCCGAATGGGTCGGGTAACCTGTTGAATACCCTTCGTGACAGGGATCGGGGCTTGCAATTATTCCCCGTGAACGAGGAATTCCCAGTAAGCGCAAGTCATAAGCTTGCGTTGATTACGTCCCTGCCCTTTGTACACACCGCCCGTCGCTACTACCGATTGAATGTTCTGGTGAAATCATCAGAGTGGTGCCGATGGGGTGGTCTCCACTCCATTGGAAACTGC
>Miclin_F31
GTATTGTATTTTATTCTTTCTGTTTGAGGAGGTCTTGTTGGTTTATCTTTAAGTGTGTTAATACGTTTTAATTTAAGAACACCT---TATTTTATTTTTAGTAGAGAATTTTATAATTGTATTGTAACTTTACATGCTTTATTTATGATTTTTTTTTTTGTCATGCCTATGACTGTTGGGGGATTTGGTAATTGAATTATTCCTTTACATTGTAAATTACCTGATATGGCTTTGCCTCGATTAAATAATTTAAGTTTTTGGTTATTATTTCCAGCTACTACTTTTATTTTATTATCATTTTTTCAAAATGTTTTACCTGGTACTGGATGAACTTTGTATCCTCCTTTATCTACT---TTTGGTTTACCCGAAAAGAGAACAGATTTTTTAATTTTTAGTTTACATGTTGCTGGGGTTAGATCTTTAGTTTCTTCTATAAAATTTATTGTTACT------TTTTTTTCTGCTAATCAAAGTTTTATTTCTTTAAGTTTATTTAGATGAAGTATTTTTTGTACAACTTGATTATTGTTATTAAGTTTACCTGTTTTAGCTGGAGGTTTAACTATGTTAATTACAGATCGAAAATTTAATACTTCTTTTTTTGATCCTACAGGAGGAGGAGATGCTATTTTATTTCAACATATTTTT---ACTGCAGTAATTCTGGAGCTAATACGTGCAACTAAGCCTAGACCTTCATGGAATGGGCGCATTTATTAGATCAAAACCAA-CCACACTTC--GGTGTGTCCTTGTTGATGACTCTGGATAA-CTT--TGCTGATCGCATGGCCTTAGAGCCGGCGACGTATCTTTCAAATGTCTGCCCTATCAACTTACGATGGTAGGTGATATGCCTACCATGGTTGTAACGGGTAACGGGGAATCAGGGTTCGATTCCGGAGAGGGAGCCTGAGAAACGGCTACCACATCTAAGGAAGGCAGCAGGCGCGCAAATTACCCACTCCCGGCACGGGGAGGTAGTGACGAAAAATAACGATACGGAACTCTTTTGAGGCTCCGTAATTGGAATGAGTACAATTTAAATCCTTTAACGAGGATCCATTGGAGGGCAAGTCTGGTGCCAGCAGCCGCGGTAATTCCAGCTCCAATAGCGTATATTAAAGTTGTTGCAGTTAAAAAGCTCGTAGTTGGATCTGAGGACTAGAGATAATGG-TGCGATAA-CTTCGTTACTGTTATTTCTGCCTAAAAAGACAGTGCTAGGCATTGGTGCTCTTAATTGAGTGCTTTTGCTGCCTGTCAAGTTTACTTTGAAAAAATTAGAGTGCTCAAAGCAGGCGCTTTGCCTGAATAGTGGTGCATGGAATAATGGAATAAGATCTTCGGATCTATTTTGTTGGTTTTCGGAAGCCGAGGTAATGATTAAGAGAGACAGACGGGGGCATTCGTATTGTGGTGTTAGAGGTGAAATTCTTGGATCGCCGCAAG--ACGAACAACTGCGAAAGCATTTGCCAAGCATGTTTTCATTAATCAAGAACGAAAGTCAGAGGTTCGAAGACGATCAGATACCGTCCTAGTTCTGACCATAAACGATGCCAGCTGGCGATCCGCGGTGGTTGTTATTTTCGACCCCGCGGGCAGCCTCCGGGAAACCAAAGCCTTTGGGTTCCGGGGGAAGTATGATTGCAAAGTCGAAACTTAAAGGAATTGACGGAAGGGCACCACCAGGAGTGGAGCCTGCGGCTTAATTTGACTCAACACGGGAAAACTCACCCGGCCCGGACACTGTTAGGATTGACAGATTGAAAGCTCTTTCTCGATTCGGTGGGTGGTGGTGCATGGCCGTTCTTAGTTGGTGGAG-CGATTTGTCTGGTTAATTCCGATAACGAACGAGACTCTAGCCTGCTAAATAGTCGGGTCGTATTATTTAGCGACTTTATGACTTCTTAGAGGGACAAGCGGCAACTAGTCGCACGAGATTGAGCAATAACAGGTCTGTGATGCCCTTAGATGTTCGGGGCCGCACGCGCGCTACACTGAAGGGAACAACGAGTAGTTTTCCTGGCCCGAATGGGTCGGGTAACCTGTTGAATACCCTTCGTGACAGGGATCGGGGCTTGCAATTATTCCCCGTGAACGAGGAATTCCCAGTAAGCGCAAGTCATAAGCTTGCGTTGATTACGTCCCTGCCCTTTGTACACACCGCCCGTCGCTACTACCGATTGAATGTTCTGGTGAAATCATCAGAGTGGTGCCGATGGGGTGGTCTCCACTCCATTGGAAACTGC
>Miclin_F32
GTATTGTTTTTTATTCTTTCTGTTTGAGGAGGTCTTGTTGGTTTATCTTTAAGTGTGTTAATACGTTTTAATTTAAGAACCCCT---TATTTTATTTTTAGTAGAGAATTTTATAATTGTATTGTAACTTTACATGCTTTATTTATGATTTTTTTTTTTGTCATGCCTATGACTGTTGGGGGATTTGGTAATTGAATTATTCCTTTACATTGTAAATTACCTGATATGGCTTTGCCTCGATTAAATAATTTAAGTTTTTGGTTATTATTTCCAGCTACTACTTTTATTTTATTATCATTTTTTCAAAATGTTTTACCTGGTACTGGATGAACTTTGTATCCTCCTTTATCTACT---TTTGGTTTACCCGAAAAGAGAACAGATTTTTTAATTTTTAGTTTACATGTTGCTGGGGTTAGATCTTTAGTTTCTTCTATAAAATTTATTGTTACT------TTTTTTTCTGCTAATCAAAGTTTTATTTCTTTAAGTTTATTTAGATGAAGTATTTTTTGTACAACTTGATTATTGTTATTAAGTTTACCTGTTTTAGCTGGAGGTTTAACTATGTTAATTACAGATCGAAAATTTAATACTTCTTTTTTTGATCCTACAGGAGGAGG-------------------------------ACTGCAGTAATTCTGGAGCTAATACGTGCAACTAAGCCTAGACCTTCATGGAATGGGCGCATTTATTAGATCAAAACCAA-CCACACTTC--GGTGTGTCCTTGTTGATGACTCTGGATAA-CTT--TGCTGATCGCATGGCCTTAGAGCCGGCGACGTATCTTTCAAATGTCTGCCCTATCAACTTACGATGGTAGGTGATATGCCTACCATGGTTGTAACGGGTAACGGGGAATCAGGGTTCGATTCCGGAGAGGGAGCCTGAGAAACGGCTACCACATCTAAGGAAGGCAGCAGGCGCGCAAATTACCCACTCCCGGCACGGGGAGGTAGTGACGAAAAATAACGATACGGAACTCTTTTGAGGCTCCGTAATTGGAATGAGTACAATTTAAATCCTTTAACGAGGATCCATTGGAGGGCAAGTCTGGTGCCAGCAGCCGCGGTAATTCCAGCTCCAATAGCGTATATTAAAGTTGTTGCAGTTAAAAAGCTCGTAGTTGGATCTGAGGACTAGAGATAATGG-TGCGATAA-CTTCGTTACTGTTATTTCTGCCTAAAAAGACAGTGCTAGGCATTGGTGCTCTTAATTGAGTGCTTTTGCTGCCTGTCAAGTTTACTTTGAAAAAATTAGAGTGCTCAAAGCAGGCGCTTTGCCTGAATAGTGGTGCATGGAATAATGGAATAAGATCTTCGGATCTATTTTGTTGGTTTTCGGAAGCCGAGGTAATGATTAAGAGAGACAGACGGGGGCATTCGTATTGTGGTGTTAGAGGTGAAATTCTTGGATCGCCGCAAG--ACGAACAACTGCGAAAGCATTTGCCAAGCATGTTTTCATTAATCAAGAACGAAAGTCAGAGGTTCGAAGACGATCAGATACCGTCCTAGTTCTGACCATAAACGATGCCAGCTGGCGATCCGCGGTGGTTGTTATTTTCGACCCCGCGGGCAGCCTCCGGGAAACCAAAGCCTTTGGGTTCCGGGGGAAGTATGATTGCAAAGTCGAAACTTAAAGGAATTGACGGAAGGGCACCACCAGGAGTGGAGCCTGCGGCTTAATTTGACTCAACACGGGAAAACTCACCCGGCCCGGACACTGTTAGGATTGACAGATTGAAAGCTCTTTCTCGATTCGGTGGGTGGTGGTGCATGGCCGTTCTTAGTTGGTGGAG-CGATTTGTCTGGTTAATTCCGATAACGAACGAGACTCTAGCCTGCTAAATAGTCGGGTCGTATTATTTAGCGACTTTATGACTTCTTAGAGGGACAAGCGGCAACTAGTCGCACGAGATTGAGCAATAACAGGTCTGTGATGCCCTTAGATGTTCGGGGCCGCACGCGCGCTACACTGAAGGGAACAACGAGTAGTTTTCCTGGCCCGAATGGGTCGGGTAACCTGTTGAATACCCTTCGTGACAGGGATCGGGGCTTGCAATTATTCCCCGTGAACGAGGAATTCCCAGTAAGCGCAAGTCATAAGCTTGCGTTGATTACGTCCCTGCCCTTTGTACACACCGCCCGTCGCTACTACCGATTGAATGTTCTGGTGAAATCATCAGAGTGGTGCCGATGGGGTGGTCTCCACTCCATTGGAAACTGC
>Miclin_F33
GTATTGTATTTTATTCTTTCTGTTTGAGGAGGTCTTGTTGGTTTATCTTTAAGTGTGTTAATACGTTTTAATTTAAGAACACCT---TATTTTATTTTTAGTAGAGAATTTTATAATTGTATTGTAACTTTACATGCTTTATTTATGATTTTTTTTTTTGTCATGCCTATGACTGTTGGGGGATTTGGTAATTGAATTATTCCTTTACATTGTAAATTACCTGATATGGCTTTGCCTCGATTAAATAATTTAAGTTTTTGGTTATTATTTCCTGCTACTACTTTTATTTTATTATCATTTTTTCAAAATGTTTTACCTGGTACTGGATGAACTTTGTATCCTCCTTTATCTACT---TTTGGTTTACCCGAAAAGAGAACAGATTTTTTAATTTTTAGTTTACATGTTGCTGGGGTTAGATCTTTAGTTTCTTCTATAAAATTTATTGTTACT------TTTTTTTCTGCTAATCAAAGTTTTATTTCTTTAAGTTTATTTAGATGAAGTATTTTTTGTACAACTTGATTATTGTTATTAAGTTTACCTGTTTTAGCTGGAGGTTTAACTATGTTAATTACAGATCGAAAATTTAATACTTCTTTTTTTGATCCTACAGGAGGAGGAGATGCTATTTTATTTCAACATATTTTT----------------------------------------------------------------------------------------------------------------------------------------------------------------------------------------------------------------------------------------------------------------------------------------------------------------------------------------------------------------------------------------------------------------------------------------------------------------------------------------------------------------------------------------------------------------------------------------------------------------------------------------------------------------------------------------------------------------------------------------------------------------------------------------------------------------------------------------------------------------------------------------------------------------------------------------------------------------------------------------------------------------------------------------------------------------------------------------------------------------------------------------------------------------------------------------------------------------------------------------------------------------------------------------------------------------------------------------------------------------------------------------------------------------------------------------------------------------------------------------------------------------------------------------------------------------------------------------------------------------------------------------------------------------------
>Miclin_F34
GTATTGTATTTTATTCTTTCTGTTTGAGGAGGTCTTGTTGGTTTATCTTTAAGTGTGTTAATACGTTTTAATTTAAGAACACCT---TATTTTATTTTTAGTAGAGAATTTTATAATTGTATTGTAACTTTACATGCTTTATTTATGATTTTTTTTTTTGTCATGCCTATGACTGTTGGGGGATTTGGTAATTGAATTATTCCTTTACATTGTAAATTACCTGATATGGCTTTGCCTCGATTAAATAATTTAAGTTTTTGGTTATTATTTCCAGCTACTACTTTTATTTTATTATCATTTTTTCAAAATGTTTTACCTGGTACTGGATGAACTTTGTATCCTCCTTTATCTACT---TTTGGTTTACCCGAAAAGAGAACAGATTTTTTAATTTTTAGTTTACATGTTGCTGGGGTTAGATCTTTAGTTTCTTCTATAAAATTTATTGTTACT------TTTTTTTCTGCTAATCAAAGTTTTATTTCTTTAAGTTTATTTAGATGAAGTATTTTTTGTACAACTTGATTATTGTTATTAAGTTTACCTGTTTTAGCTGGAGGTTTAACTATGTTAATTACAGATCGAAAATTTAATACTTCTTTTTTTGATCCTACAGGAGGAGGAGATGCTATTTTATTTCAACATATTTTT---ACTGCAGTAATTCTGGAGCTAATACGTGCAACTAAGCCTAGACCTTCATGGAATGGGCGCATTTATTAGATCAAAACCAA-CCACACTTC--GGTGTGTCCTTGTTGATGACTCTGGATAA-CTT--TGCTGATCGCATGGCCTTAGAGCCGGCGACGTATCTTTCAAATGTCTGCCCTATCAACTTACGATGGTAGGTGATATGCCTACCATGGTTGTAACGGGTAACGGGGAATCAGGGTTCGATTCCGGAGAGGGAGCCTGAGAAACGGCTACCACATCTAAGGAAGGCAGCAGGCGCGCAAATTACCCACTCCCGGCACGGGGAGGTAGTGACGAAAAATAACGATACGGAACTCTTTTGAGGCTCCGTAATTGGAATGAGTACAATTTAAATCCTTTAACGAGGATCCATTGGAGGGCAAGTCTGGTGCCAGCAGCCGCGGTAATTCCAGCTCCAATAGCGTATATTAAAGTTGTTGCAGTTAAAAAGCTCGTAGTTGGATCTGAGGACTAGAGATAATGG-TGCGATAA-CTTCGTTACTGTTATTTCTGCCTAAAAAGACAGTGCTAGGCATTGGTGCTCTTAATTGAGTGCTTTTGCTGCCTGTCAAGTTTACTTTGAAAAAATTAGAGTGCTCAAAGCAGGCGCTTTGCCTGAATAGTGGTGCATGGAATAATGGAATAAGATCTTCGGATCTATTTTGTTGGTTTTCGGAAGCCGAGGTAATGATTAAGAGAGACAGACGGGGGCATTCGTATTGTGGTGTTAGAGGTGAAATTCTTGGATCGCCGCAAG--ACGAACAACTGCGAAAGCATTTGCCAAGCATGTTTTCATTAATCAAGAACGAAAGTCAGAGGTTCGAAGACGATCAGATACCGTCCTAGTTCTGACCATAAACGATGCCAGCTGGCGATCCGCGGTGGTTGTTATTTTCGACCCCGCGGGCAGCCTCCGGGAAACCAAAGCCTTTGGGTTCCGGGGGAAGTATGATTGCAAAGTCGAAACTTAAAGGAATTGACGGAAGGGCACCACCAGGAGTGGAGCCTGCGGCTTAATTTGACTCAACACGGGAAAACTCACCCGGCCCGGACACTGTTAGGATTGACAGATTGAAAGCTCTTTCTCGATTCGGTGGGTGGTGGTGCATGGCCGTTCTTAGTTGGTGGAG-CGATTTGTCTGGTTAATTCCGATAACGAACGAGACTCTAGCCTGCTAAATAGTCGGGTCGTATTATTTAGCGACTTTATGACTTCTTAGAGGGACAAGCGGCAACTAGTCGCACGAGATTGAGCAATAACAGGTCTGTGATGCCCTTAGATGTTCGGGGCCGCACGCGCGCTACACTGAAGGGAACAACGAGTAGTTTTCCTGGCCCGAATGGGTCGGGTAACCTGTTGAATACCCTTCGTGACAGGGATCGGGGCTTGCAATTATTCCCCGTGAACGAGGAATTCCCAGTAAGCGCAAGTCATAAGCTTGCGTTGATTACGTCCCTGCCCTTTGTACACACCGCCCGTCGCTACTACCGATTGAATGTTCTGGTGAAATCATCAGAGTGGTGCCGATGGGGTGGTCTCCACTCCATTGGAAACTGC
>Miclin_F35
GTATTGTATTTTATTCTTTCTGTTTGAGGAGGTCTTGTTGGTTTATCTTTAAGTGTGTTAATACGTTTTAATTTAAGAACACCT---TATTTTATTTTTAGTAGAGAATTTTATAATTGTATTGTAACTTTACATGCTTTATTTATGATTTTTTTTTTTGTCATGCCTATGACTGTTGGGGGATTTGGTAATTGAATTATTCCTTTACATTGTAAATTACCTGATATGGCTTTGCCTCGATTAAATAATTTAAGTTTTTGGTTATTATTTCCAGCTACTACTTTTATTTTATTATCATTTTTTCAAAATGTTTTACCTGGTACTGGATGAACTTTGTATCCTCCTTTATCTACT---TTTGGTTTACCCGAAAAGAGAACAGATTTTTTAATTTTTAGTTTACATGTTGCTGGGGTTAGATCTTTAGTTTCTTCTATAAAATTTATTGTTACT------TTTTTTTCTGCTAATCAAAGTTTTATTTCTTTAAGTTTATTTAGATGAAGTATTTTTTGTACAACTTGATTATTGTTATTAAGTTTACCTGTTTTAGCTGGAGGTTTAACTATGTTAATTACAGATCGAAAATTTAATACTTCTTTTTTTGATCCTACAGGAGGAGGAGATGCTATTTTATTTCAACATATTTTT---ACTGCAGTAATTCTGGAGCTAATACGTGCAACTAAGCCTAGACCTTCATGGAATGGGCGCATTTATTAGATCAAAACCAA-CCACACTTC--GGTGTGTCCTTGTTGATGACTCTGGATAA-CTT--TGCTGATCGCATGGCCTTAGAGCCGGCGACGTATCTTTCAAATGTCTGCCCTATCAACTTACGATGGTAGGTGATATGCCTACCATGGTTGTAACGGGTAACGGGGAATCAGGGTTCGATTCCGGAGAGGGAGCCTGAGAAACGGCTACCACATCTAAGGAAGGCAGCAGGCGCGCAAATTACCCACTCCCGGCACGGGGAGGTAGTGACGAAAAATAACGATACGGAACTCTTTTGAGGCTCCGTAATTGGAATGAGTACAATTTAAATCCTTTAACGAGGATCCATTGGAGGGCAAGTCTGGTGCCAGCAGCCGCGGTAATTCCAGCTCCAATAGCGTATATTAAAGTTGTTGCAGTTAAAAAGCTCGTAGTTGGATCTGAGGACTAGAGATAATGG-TGCGATAA-CTTCGTTACTGTTATTTCTGCCTAAAAAGACAGTGCTAGGCATTGGTGCTCTTAATTGAGTGCTTTTGCTGCCTGTCAAGTTTACTTTGAAAAAATTAGAGTGCTCAAAGCAGGCGCTTTGCCTGAATAGTGGTGCATGGAATAATGGAATAAGATCTTCGGATCTATTTTGTTGGTTTTCGGAAGCCGAGGTAATGATTAAGAGAGACAGACGGGGGCATTCGTATTGTGGTGTTAGAGGTGAAATTCTTGGATCGCCGCAAG--ACGAACAACTGCGAAAGCATTTGCCAAGCATGTTTTCATTAATCAAGAACGAAAGTCAGAGGTTCGAAGACGATCAGATACCGTCCTAGTTCTGACCATAAACGATGCCAGCTGGCGATCCGCGGTGGTTGTTATTTTCGACCCCGCGGGCAGCCTCCGGGAAACCAAAGCCTTTGGGTTCCGGGGGAAGTATGATTGCAAAGTCGAAACTTAAAGGAATTGACGGAAGGGCACCACCAGGAGTGGAGCCTGCGGCTTAATTTGACTCAACACGGGAAAACTCACCCGGCCCGGACACTGTTAGGATTGACAGATTGAAAGCTCTTTCTCGATTCGGTGGGTGGTGGTGCATGGCCGTTCTTAGTTGGTGGAG-CGATTTGTCTGGTTAATTCCGATAACGAACGAGACTCTAGCCTGCTAAATAGTCGGGTCGTATTATTTAGCGACTTTATGACTTCTTAGAGGGACAAGCGGCAACTAGTCGCACGAGATTGAGCAATAACAGGTCTGTGATGCCCTTAGATGTTCGGGGCCGCACGCGCGCTACACTGAAGGGAACAACGAGTAGTTTTCCTGGCCCGAATGGGTCGGGTAACCTGTTGAATACCCTTCGTGACAGGGATCGGGGCTTGCAATTATTCCCCGTGAACGAGGAATTCCCAGTAAGCGCAAGTCATAAGCTTGCGTTGATTACGTCCCTGCCCTTTGTACACACCGCCCGTCGCTACTACCGATTGAATGTTCTGGTGAAATCATCAGAGTGGTGCCGATGGGGTGGTCTCCACTCCATTGGAAACTGC
>Miclin_F8_89iSA14-16
---------------------------------------------------------------------------------------------------------------------------------------------------------------------------------------------------------------------------------------------------------------------------------------------------------------------------------------------------------------------------------------------------------------------------------------------------------------------------------------------------------------------------------------------------------------------------------------------------------------------------------------------------------------------------------ACTGCAGTAATTCTGGAGCTAATACGTGCAACTAAGCCTAGACCTTCATGGAATGGGCGCATTTATTAGATCAAAACCAA-CCACACTTC--GGTGTGTCCTTGTTGATGACTCTGGATAA-CTT--TGCTGATCGCATGGCCTTAGAGCCGGCGACGTATCTTTCAAATGTCTGCCCTATCAACTTACGATGGTAGGTGATATGCCTACCATGGTTGTAACGGGTAACGGGGAATCAGGGTTCGATTCCGGAGAGGGAGCCTGAGAAACGGCTACCACATCTAAGGAAGGCAGCAGGCGCGCAAATTACCCACTCCCGGCACGGGGAGGTAGTGACGAAAAATAACGATACGGAACTCTTTTGAGGCTCCGTAATTGGAATGAGTACAATTTAAATCCTTTAACGAGGATCCATTGGAGGGCAAGTCTGGTGCCAGCAGCCGCGGTAATTCCAGCTCCAATAGCGTATATTAAAGTTGTTGCAGTTAAAAAGCTCGTAGTTGGATCTGAGGACTAGAGATAATGG-TGCGATAA-CTTCGTTACTGTTATTTCTGCCTAAAAAGACAGTGCTAGGCATTGGTGCTCTTAATTGAGTGCTTTTGCTGCCTGTCAAGTTTACTTTGAAAAAATTAGAGTGCTCAAAGCAGGCGCTTTGCCTGAATAGTGGTGCATGGAATAATGGAATAAGATCTTCGGATCTATTTTGTTGGTTTTCGGAAGCCGAGGTAATGATTAAGAGAGACAGACGGGGGCATTCGTATTGTGGTGTTAGAGGTGAAATTCTTGGATCGCCGCAAG--ACGAACAACTGCGAAAGCATTTGCCAAGCATGTTTTCATTAATCAAGAACGAAAGTCAGAGGTTCGAAGACGATCAGATACCGTCCTAGTTCTGACCATAAACGATGCCAGCTGGCGATCCGCGGTGGTTGTTATTTTCGACCCCGCGGGCAGCCTCCGGGAAACCAAAGCCTTTGGGTTCCGGGGGAAGTATGATTGCAAAGTCGAAACTTAAAGGAATTGACGGAAGGGCACCACCAGGAGTGGAGCCTGCGGCTTAATTTGACTCAACACGGGAAAACTCACCCGGCCCGGACACTGTTAGGATTGACAGATTGAAAGCTCTTTCTCGATTCGGTGGGTGGTGGTGCATGGCCGTTCTTAGTTGGTGGAG-CGATTTGTCTGGTTAATTCCGATAACGAACGAGACTCTAGCCTGCTAAATAGTCGGGTCGTATTATTTAGCGACTTTATGACTTCTTAGAGGGACAAGCGGCAACTAGTCGCACGAGATTGAGCAATAACAGGTCTGTGATGCCCTTAGATGTTCGGGGCCGCACGCGCGCTACACTGAAGGGAACAACGAGTAGTTTTCCTGGCCCGAATGGGTCGGGTAACCTGTTGAATACCCTTCGTGACAGGGATCGGGGCTTGCAATTATTCCCCGTGAACGAGGAATTCCCAGTAAGCGCAAGTCATAAGCTTGCGTTGATTACGTCCCTGCCCTTTGTACACACCGCCCGTCGCTACTACCGATTGAATGTTCTGGTGAAATCATCAGAGTGGTGCCGATGGGGTGGTCTCCACTCCATTGGAAACTGC
>Miclin_F9_90i_SA14-16
---------------------------------------------------------------------------------------------------------------------------------------------------------------------------------------------------------------------------------------------------------------------------------------------------------------------------------------------------------------------------------------------------------------------------------------------------------------------------------------------------------------------------------------------------------------------------------------------------------------------------------------------------------------------------------ACTGCAGTAATTCTGGAGCTAATACGTGCAACTAAGCCTAGACCTTCATGGAATGGGCGCATTTATTAGATCAAAACCAA-CCACACTTC--GGTGTGTCCTTGTTGATGACTCTGGATAA-CTT--TGCTGATCGCATGGCCTTAGAGCCGGCGACGTATCTTTCAAATGTCTGCCCTATCAACTTACGATGGTAGGTGATATGCCTACCATGGTTGTAACGGGTAACGGGGAATCAGGGTTCGATTCCGGAGAGGGAGCCTGAGAAACGGCTACCACATCTAAGGAAGGCAGCAGGCGCGCAAATTACCCACTCCCGGCACGGGGAGGTAGTGACGAAAAATAACGATACGGAACTCTTTTGAGGCTCCGTAATTGGAATGAGTACAATTTAAATCCTTTAACGAGGATCCATTGGAGGGCAAGTCTGGTGCCAGCAGCCGCGGTAATTCCAGCTCCAATAGCGTATATTAAAGTTGTTGCAGTTAAAAAGCTCGTAGTTGGATCTGAGGACTAGAGATAATGG-TGCGATAA-CTTCGTTACTGTTATTTCTGCCTAAAAAGACAGTGCTAGGCATTGGTGCTCTTAATTGAGTGCTTTTGCTGCCTGTCAAGTTTACTTTGAAAAAATTAGAGTGCTCAAAGCAGGCGCTTTGCCTGAATAGTGGTGCATGGAATAATGGAATAAGATCTTCGGATCTATTTTGTTGGTTTTCGGAAGCCGAGGTAATGATTAAGAGAGACAGACGGGGGCATTCGTATTGTGGTGTTAGAGGTGAAATTCTTGGATCGCCGCAAG--ACGAACAACTGCGAAAGCATTTGCCAAGCATGTTTTCATTAATCAAGAACGAAAGTCAGAGGTTCGAAGACGATCAGATACCGTCCTAGTTCTGACCATAAACGATGCCAGCTGGCGATCCGCGGTGGTTGTTATTTTCGACCCCGCGGGCAGCCTCCGGGAAACCAAAGCCTTTGGGTTCCGGGGGAAGTATGATTGCAAAGTCGAAACTTAAAGGAATTGACGGAAGGGCACCACCAGGAGTGGAGCCTGCGGCTTAATTTGACTCAACACGGGAAAACTCACCCGGCCCGGACACTGTTAGGATTGACAGATTGAAAGCTCTTTCTCGATTCGGTGGGTGGTGGTGCATGGCCGTTCTTAGTTGGTGGAG-CGATTTGTCTGGTTAATTCCGATAACGAACGAGACTCTAGCCTGCTAAATAGTCGGGTCGTATTATTTAGCGACTTTATGACTTCTTAGAGGGACAAGCGGCAACTAGTCGCACGAGATTGAGCAATAACAGGTCTGTGATGCCCTTAGATGTTCGGGGCCGCACGCGCGCTACACTGAAGGGAACAACGAGTAGTTTTCCTGGCCCGAATGGGTCGGGTAACCTGTTGAATACCCTTCGTGACAGGGATCGGGGCTTGCAATTATTCCCCGTGAACGAGGAATTCCCAGTAAGCGCAAGTCATAAGCTTGCGTTGATTACGTCCCTGCCCTTTGTACACACCGCCCGTCGCTACTACCGATTGAATGTTCTGGTGAAATCATCAGAGTGGTGCCGATGGGGTGGTCTCCACTCCATTGGAAACTGC
>Miclin_G19_32d_SA04
---------------------------------------------------------------------------------------------------------------------------------------------------------------------------------------------------------------------------------------------------------------------------------------------------------------------------------------------------------------------------------------------------------------------------------------------------------------------------------------------------------------------------------------------------------------------------------------------------------------------------------------------------------------------------------ACTGCAGTAATTCTGGAGCTAATACGTGCAACTAAGCCTAGACCTTCATGGAATGGGCGCATTTATTAGATCAAAACCAA-CCACACTTC--GGTGTGTCCTTGTTGATGACTCTGGATAA-CTT--TGCTGATCGCATGGCCTTAGAGCCGGCGACGTATCTTTCAAATGTCTGCCCTATCAACTTACGATGGTAGGTGATATGCCTACCATGGTTGTAACGGGTAACGGGGAATCAGGGTTCGATTCCGGAGAGGGAGCCTGAGAAACGGCTACCACATCTAAGGAAGGCAGCAGGCGCGCAAATTACCCACTCCCGGCACGGGGAGGTAGTGACGAAAAATAACGATACGGAACTCTTTTGAGGCTCCGTAATTGGAATGAGTACAATTTAAATCCTTTAACGAGGATCCATTGGAGGGCAAGTCTGGTGCCAGCAGCCGCGGTAATTCCAGCTCCAATAGCGTATATTAAAGTTGTTGCAGTTAAAAAGCTCGTAGTTGGATCTGAGGACTAGAGATAATGG-TGCGATAA-CTTCGTTACTGTTATTTCTGCCTAAAAAGACAGTGCTAGGCATTGGTGCTCTTAATTGAGTGCTTTTGCTGCCTGTCAAGTTTACTTTGAAAAAATTAGAGTGCTCAAAGCAGGCGCTTTGCCTGAATAGTGGTGCATGGAATAATGGAATAAGATCTTCGGATCTATTTTGTTGGTTTTCGGAAGCCGAGGTAATGATTAAGAGAGACAGACGGGGGCATTCGTATTGTGGTGTTAGAGGTGAAATTCTTGGATCGCCGCAAG--ACGAACAACTGCGAAAGCATTTGCCAAGCATGTTTTCATTAATCAAGAACGAAAGTCAGAGGTTCGAAGACGATCAGATACCGTCCTAGTTCTGACCATAAACGATGCCAGCTGGCGATCCGCGGTGGTTGTTATTTTCGACCCCGCGGGCAGCCTCCGGGAAACCAAAGCCTTTGGGTTCCGGGGGAAGTATGATTGCAAAGTCGAAACTTAAAGGAATTGACGGAAGGGCACCACCAGGAGTGGAGCCTGCGGCTTAATTTGACTCAACACGGGAAAACTCACCCGGCCCGGACACTGTTAGGATTGACAGATTGAAAGCTCTTTCTCGATTCGGTGGGTGGTGGTGCATGGCCGTTCTTAGTTGGTGGAG-CGATTTGTCTGGTTAATTCCGATAACGAACGAGACTCTAGCCTGCTAAATAGTCGGGTCGTATTATTTAGCGACTTTATGACTTCTTAGAGGGACAAGCGGCAACTAGTCGCACGAGATTGAGCAATAACAGGTCTGTGATGCCCTTAGATGTTCGGGGCCGCACGCGCGCTACACTGAAGGGAACAACGAGTAGTTTTCCTGGCCCGAATGGGTCGGGTAACCTGTTGAATACCCTTCGTGACAGGGATCGGGGCTTGCAATTATTCCCCGTGAACGAGGAATTCCCAGTAAGCGCAAGTCATAAGCTTGCGTTGATTACGTCCCTGCCCTTTGTACACACCGCCCGTCGCTACTACCGATTGAATGTTCTGGTGAAATCATCAGAGTGGTGCCGATGGGGTGGTCTCCACTCCATTGGAAACTGC
>Miclin_G23
GTATTGTATTTTATTCTTTCTGTTTGAGGAGGTCTTGTTGGTTTATCTTTAAGTGTGTTAATACGTTTTAATTTAAGAACACCT---TATTTTATTTTTAGTAGAGAATTTTATAATTGTATTGTAACTTTACATGCTTTATTTATGATTTTTTTTTTTGTCATGCCTATGACTGTTGGGGGATTTGGTAATTGAATTATTCCTTTACATTGCAAATTACCTGATATGGCTTTGCCTCGATTAAATAATTTAAGTTTTTGGTTATTATTTCCAGCTACTACTTTTATTTTATTATCATTTTTTCAAAATGTTTTACCTGGTACTGGATGAACTTTGTATCCTCCTTTATCTACT---TTTGGTTTACCCGAAAAGAGAACAGATTTTTTAATTTTTAGTTTACATGTTGCTGGGGTTAGATCTTTAGTTTCTTCTATAAAATTTATTGTTACT------TTTTTTTCTGCTAATCAAAGTTTTATTTCTTTAAGTTTATTTAGATGAAGTATTTTTTGTACAACTTGATTATTGTTATTAAGTTTACCTGTTTTAGCCGGAGGTTTAACTATGTTAATTACAGATCGAAAATTTAATACTTCTTTTTTTGATCCTACAGGAGGAGGAAATGCTATTTTATTTCAACATATTTTT----------------------------------------------------------------------------------------------------------------------------------------------------------------------------------------------------------------------------------------------------------------------------------------------------------------------------------------------------------------------------------------------------------------------------------------------------------------------------------------------------------------------------------------------------------------------------------------------------------------------------------------------------------------------------------------------------------------------------------------------------------------------------------------------------------------------------------------------------------------------------------------------------------------------------------------------------------------------------------------------------------------------------------------------------------------------------------------------------------------------------------------------------------------------------------------------------------------------------------------------------------------------------------------------------------------------------------------------------------------------------------------------------------------------------------------------------------------------------------------------------------------------------------------------------------------------------------------------------------------------------------------------------------------------
>Miclin_G24
GTATTGTATTTTATTCTTTCTGTTTGAGGAGGTCTTGTTGGTTTATCTTTAAGTGTGTTAATACGTTTTAATTTAAGAACACCT---TATTTTATTTTTAGTAGAGAATTTTATAATTGTATTGTAACTTTACATGCTTTATTTATGATTTTTTTTTTTGTCATGCCTATGACTGTTGGGGGATTTGGTAATTGAATTATTCCTTTACATTGCAAATTACCTGATATGGCTTTGCCTCGATTAAATAATTTAAGTTTTTGGTTATTATTTCCAGCTACTACTTTTATTTTATTATCATTTTTTCAAAATGTTTTACCTGGTACTGGATGAACTTTGTATCCTCCTTTATCTACT---TTTGGTTTACCCGAAAAGAGAACAGATTTTTTAATTTTTAGTTTACATGTTGCTGGGGTTAGATCTTTAGTTTCTTCTATAAAATTTATTGTTACT------TTTTTTTCTGCTAATCAAAGTTTTATTTCTTTAAGTTTATTTAGATGAAGTATTTTTTGTACAACTTGATTATTGTTATTAAGTTTACCTGTTTTAGCCGGAGGTTTAACTATGTTAATTACAGATCGAAAATTTAATACTTCTTTTTTTGATCCTACAGGAGGAGGAGATGCTATTTTATTTCAACATATTTTT----------------------------------------------------------------------------------------------------------------------------------------------------------------------------------------------------------------------------------------------------------------------------------------------------------------------------------------------------------------------------------------------------------------------------------------------------------------------------------------------------------------------------------------------------------------------------------------------------------------------------------------------------------------------------------------------------------------------------------------------------------------------------------------------------------------------------------------------------------------------------------------------------------------------------------------------------------------------------------------------------------------------------------------------------------------------------------------------------------------------------------------------------------------------------------------------------------------------------------------------------------------------------------------------------------------------------------------------------------------------------------------------------------------------------------------------------------------------------------------------------------------------------------------------------------------------------------------------------------------------------------------------------------------------
>Miclin_J1
GTATTGTATTTTATTCTTTCTGTTTGAGGAGGTCTTGTTGGTTTATCTTTAAGTGTGTTAATACGTTTTAATTTAAGAACACCT---TATTTTATTTTTAGTAGAGAATTTTATAATTGTATTGTAACTTTACATGCTTTATTTATGATTTTTTTTTTTGTCATGCCTATGACTGTTGGGGGATTTGGTAATTGAATTATTCCTTTACATTGCAAATTACCTGATATGGCTTTGCCTCGATTAAATAATTTAAGTTTTTGGTTATTATTTCCAGCTACTACTTTTATTTTATTATCATTTTTTCAAAATGTTTTACCTGGTACTGGATGAACTTTGTATCCTCCTTTATCTACT---TTTGGTTTACCCGAAAAGAGAACAGATTTTTTAATTTTTAGTTTACATGTTGCTGGGGTTAGATCTTTAGTTTCTTCTATAAAATTTATTGTTACT------TTTTTTTCTGCTAATCAAAGTTTTATTTCTTTAAGTTTATTTAGATGAAGTATTTTTTGTACAACTTGATTATTGTTATTAAGTTTACCTGTTTTAGCTGGAGGTTTAACTATGTTAATTACAGATCGAAAATTTAATACTTCTTTTTTTGATCCTACAGGAGGAGGAAATGCTATTTTATTTCAACATATTTTT---ACTGCAGTAATTCTGGAGCTAATACGTGCAACTAAGCCTAGACCTTCATGGAATGGGCGCATTTATTAGATCAAAACCAA-CCACACTTC--GGTGTGTCCTTGTTGATGACTCTGGATAA-CTT--TGCTGATCGCATGGCCTTAGAGCCGGCGACGTATCTTTCAAATGTCTGCCCTATCAACTTACGATGGTAGGTGATATGCCTACCATGGTTGTAACGGGTAACGGGGAATCAGGGTTCGATTCCGGAGAGGGAGCCTGAGAAACGGCTACCACATCTAAGGAAGGCAGCAGGCGCGCAAATTACCCACTCCCGGCACGGGGAGGTAGTGACGAAAAATAACGATACGGAACTCTTTTGAGGCTCCGTAATTGGAATGAGTACAATTTAAATCCTTTAACGAGGATCCATTGGAGGGCAAGTCTGGTGCCAGCAGCCGCGGTAATTCCAGCTCCAATAGCGTATATTAAAGTTGTTGCAGTTAAAAAGCTCGTAGTTGGATCTGAGGACTAGAGATAATGG-TGCGATAA-CTTCGTTACTGTTATTTCTGCCTAAAAAGACAGTGCTAGGCATTGGTGCTCTTAATTGAGTGCTTTTGCTGCCTGTCAAGTTTACTTTGAAAAAATTAGAGTGCTCAAAGCAGGCGCTTTGCCTGAATAGTGGTGCATGGAATAATGGAATAAGATCTTCGGATCTATTTTGTTGGTTTTCGGAAGCCGAGGTAATGATTAAGAGAGACAGACGGGGGCATTCGTATTGTGGTGTTAGAGGTGAAATTCTTGGATCGCCGCAAG--ACGAACAACTGCGAAAGCATTTGCCAAGCATGTTTTCATTAATCAAGAACGAAAGTCAGAGGTTCGAAGACGATCAGATACCGTCCTAGTTCTGACCATAAACGATGCCAGCTGGCGATCCGCGGTGGTTGTTATTTTCGACCCCGCGGGCAGCCTCCGGGAAACCAAAGCCTTTGGGTTCCGGGGGAAGTATGATTGCAAAGTCGAAACTTAAAGGAATTGACGGAAGGGCACCACCAGGAGTGGAGCCTGCGGCTTAATTTGACTCAACACGGGAAAACTCACCCGGCCCGGACACTGTTAGGATTGACAGATTGAAAGCTCTTTCTCGATTCGGTGGGTGGTGGTGCATGGCCGTTCTTAGTTGGTGGAG-CGATTTGTCTGGTTAATTCCGATAACGAACGAGACTCTAGCCTGCTAAATAGTCGGGTCGTATTATTTAGCGACTTTATGACTTCTTAGAGGGACAAGCGGCAACTAGTCGCACGAGATTGAGCAATAACAGGTCTGTGATGCCCTTAGATGTTCGGGGCCGCACGCGCGCTACACTGAAGGGAACAACGAGTAGTTTTCCTGGCCCGAATGGGTCGGGTAACCTGTTGAATACCCTTCGTGACAGGGATCGGGGCTTGCAATTATTCCCCGTGAACGAGGAATTCCCAGTAAGCGCAAGTCATAAGCTTGCGTTGATTACGTCCCTGCCCTTTGTACACACCGCCCGTCGCTACTACCGATTGAATGTTCTGGTGAAATCATCAGAGTGGTGCCGATGGGGTGGTCTCCACTCCATTGGAAACTGC
>Miclin_KC869791
---------------------------------------------------------------------------------------------------------------------------------------------------------------------------------------------------------------------------------------------------------------------------------------------------------------------------------------------------------------------------------------------------------------------------------------------------------------------------------------------------------------------------------------------------------------------------------------------------------------------------------------------------------------------------------ACTGCAGTAATTCTGGAGCTAATACGTGCAACTAAGCCTAGACCTTCATGGAATGGGCGCATTTATTAGATCAAAACCAA-CCACACCTC--GGTGTGTCCTTGTTGATGACTCTGGATAA-CTT--TGCTGATCGCATGGCCTTCGAGCCGGCGACGTATCTTTCAAATGTCTGCCCTATCAACTTACGATGGTAGGTGATATGCCTACCATGGTTGTAACGGGTAACGGGGAATCAGGGTTCGATTCCGGAGAGGGAGCCTGAGAAACGGCTACCACATCTAAGGAAGGCAGCAGGCGCGCAAATTACCCACTCCCGGCACGGGGAGGTAGTGACGAAAAATAACGATACGGAACTCTTATGAGGCTCCGTAATTGGAATGAGTACAATTTAAATCCTTTAACGAGGATCCATTGGAGGGCAAGTCTGGTGCCAGCAGCCGCGGTAATTCCAGCTCCAATAGCGTATATTAAAGTTGTTGCAGTTAAAAAGCTCGTAGTTGGATCTGAGGACTAGAGATAATGG-TGCGATAA-CTTCGTTACTGTTATTTCTGCCTAAAAAGACAGTGCTAGGCATTGGTGCTCTTAATTGAGTGCTTTTGCTGCCTGTCAAGTTTACTTTGAAAAAATTAGAGTGCTCAAAGCAGGCGCTTTGCCTGAATAGTGGTGCATGGAATAATGGAATAAGATCTTCGGATCTATTTTGTTGGTTTTCGGAAGCCGAGGTAATGATTAAGAGAGACAGACGGGGGCATTCGTATTGTGGTGTTAGAGGTGAAATTCTTGGATCGCCGCAAG--ACGAACAACTGCGAAAGCATTTGCCAAGCATGTTTTCATTAATCAAGAACGAAAGTCAGAGGTTCGAAGACGATCAGATACCGTCCTAGTTCTGACCATAAACGATGCCAGCTGGCGATCCGCGGTGGTTGTTATTTTCGACCCCGCGGGCAGCCTCCGGGAAACCAAAGCCTTTGGGTTCCGGGGGAAGTATGATTGCAAAGTCGAAACTTAAAGGAATTGACGGAAGGGCACCACCAGGAGTGGAGCCTGCGGCTTAATTTGACTCAACACGGGAAAACTCACCCGGCCCGGACACTGTTAGGATTGACAGATTGAAAGCTCTTTCTCGATTCGGTGGGTGGTGGTGCATGGCCGTTCTTAGTTGGTGGAG-CGATTTGTCTGGTTAATTCCGATAACGAACGAGACTCTAGCCTGCTAAATAGTCGGGTCGTATTATTTAGCGACTTTATGACTTCTTAGAGGGACAAGCGGCAACTAGTCGCACGAGATTGAGCAATAACAGGTCTGTGATGCCCTTAGATGTTCGGGGCCGCACGCGCGCTACACTGAAGGGAACAACGAGTAGTTTTCCTGGCCCGAATGGGTCGGGTAACCTGTTGAATACCCTTCGTGACAGGGATCGGGGCTTGCAATTATTCCCCGTGAACGAGGAATTCCCAGTAAGCGCAAGTCATAAGCTTGCGTTGATTACGTCCCTGCCCTTTGTACACACCGCCCGTCGCTACTACCGATTGAATGTTCTGGTGAAATCATCAGAGTGGTGCTGATGGGGTGGTCTCCACTCCATTGGAAACTGC
>Miclin_KP730567
-----------------------------------------------------------------------------------------------------------------------------------------------------TTTTTTTTTTGTCATGCCTATGACTGTTGGGGGATTTGGTAATTGAATTATTCCTTTACATTGCAAATTACCTGATATGGCTTTGCCTCGATTAAATAATTTAAGTTTTTGGTTATTATTTCCAGCTACTACTTTTATTTTATTATCATTTTTTCAAAATGTTTTACCTGGTACTGGATGAACTTTGTATCCTCCTTTATCTACT---TTTGGTTTACCCGAAAAGAGAACAGATTTTTTAATTTTTAGTTTACATGTTGCTGGGGTTAGATCTTTAGTTTCTTCTATAAAATTTATTGTTACT------TTTTTTTCTGCTAATCAAAGTTTTATTTCTTTAAGTTTATTTAGATGAAGTATTTTTTGTACAACTTGATTATTGTTATTAAGTTTACCTGTTTTAGCTGGAGGTTTAACTATGTTAATTACAGATCGAAAATTTAATACTTCTTTTT--------------------------------------------------ACTGCAGTAATTCTGGAGCTAATACGTGCAACTAAGCCTAGACCTTCATGGAATGGGCGCATTTATTAGATCAAAACCAA-CCACACTTC--GGTGTGTCCTTGTTGATGACTCTGGATAA-CTT--TGCTGATCGCATGGCCTTAGAGCCGGCGACGTATCTTTCAAATGTCTGCCCTATCAACTTACGATGGTAGGTGATATGCCTACCATGGTTGTAACGGGTAACGGGGAATCAGGGTTCGATTCCGGAGAGGGAGCCTGAGAAACGGCTACCACATCTAAGGAAGGCAGCAGGCGCGCAAATTACCCACTCCCGGCACGGGGAGGTAGTGACGAAAAATAACGATACGGAACTCTTTTGAGGCTCCGTAATTGGAATGAGTACAATTTAAATCCTTTAACGAGGATCCATTGGAGGGCAAGTCTGGTGCCAGCAGCCGCGGTAATTCCAGCTCCAATAGCGTATATTAAAGTTGTTGCAGTTAAAAAGCTCGTAGTTGGATCTGAGGACTAGAGATAATGG-TGCGATAA-CTTCGTTACTGTTATTTCTGCCTAAAAAGACAGTGCTAGGCATTGGTGCTCTTAATTGAGTGCTTTTGCTGCCTGTCAAGTTTACTTTGAAAAAATTAGAGTGCTCAAAGCAGGCGCTTTGCCTGAATAGTGGTGCATGGAATAATGGAATAAGATCTTCGGATCTATTTTGTTGGTTTTCGGAAGCCGAGGTAATGATTAAGAGAGACAGACGGGGGCATTCGTATTGTGGTGTTAGAGGTGAAATTCTTGGATCGCCGCAAG--ACGAACAACTGCGAAAGCATTTGCCAAGCATGTTTTCATTAATCAAGAACGAAAGTCAGAGGTTCGAAGACGATCAGATACCGTCCTAGTTCTGACCATAAACGATGCCAGCTGGCGATCCGCGGTGGTTGTTATTTTCGACCCCGCGGGCAGCCTCCGGGAAACCAAAGCCTTTGGGTTCCGGGGGAAGTATGATTGCAAAGTCGAAACTTAAAGGAATTGACGGAAGGGCACCACCAGGAGTGGAGCCTGCGGCTTAATTTGACTCAACACGGGAAAACTCACCCGGCCCGGACACTGTTAGGATTGACAGATTGAAAGCTCTTTCTCGATTCGGTGGGTGGTGGTGCATGGCCGTTCTTAGTTGGTGGAG-CGATTTGTCTGGTTAATTCCGATAACGAACGAGACTCTAGCCTGCTAAATAGTCGGGTCGTATTATTTAGCGACTTTATGACTTCTTAGAGGGACAAGCGGCAACTAGTCGCACGAGATTGAGCAATAACAGGTCTGTGATGCCCTTAGATGTTCGGGGCCGCACGCGCGCTACACTGAAGGGAACAACGAGTAGTTTTCCTGGCCCGAATGGGTCGGGTAACCTGTTGAATACCCTTCGTGACAGGGATCGGGGCTTGCAATTATTCCCCGTGAACGAGGAATTCCCAGTAAGCGCAAGTCATAAGCTTGCGTTGATTACGTCCCTGCCCTTTGTACACACCGCCCGTCGCTACTACCGATTGAATGTTCTGGTGAAATCATCAGAGTGGTGCCGATGGGGTGGTCTCCACTCCATTGGAAACTGC
>Micpap_KP730570
------------------------------------------------------------------------------------------------------------------------------------------TTATTTATGATTTTTTTTTTTGTTATGCCTATGACTGTTGGAGGATTTGGAAAATGGATAATTCCTATTCATTGTAATATGCCAGATATGGCTTTACCTCGATTAAAAAATTTAAGTTTTTGGCTATTGTTTCCTGCCTTAAGGTTTATTTTACTTTCATTTTTTCAAAAAGTATTACCTGGGACAGGGTGAACATTGTATCCCCCATTTTCTACT---TTTGGTTTACCTGAAAAGAGAGTAGATTTTTTAATTTTTAGTTTGCATGTAGCAGGAGTTAGATCTTTGGTTTCTTCTATAAAATTTATAGTTACT------TTTTTTTCTGCTAAAAAAAGTTTTATTTCTTTAAGATTATTTAGTTGGAGGATTTTATGTACAACTTGGTTGTTATTGCTTAGATTGCCAGTTTTAGCTGGGGGTTTAACAATGTTGATTAGGGATCGAAAATTTAAAACTTCCTTTTTT------------------------------------------------ACTGCAGTAATTCTGGAGCTAATACGTGCAACTAAGCCTAGACCTTTACGGAATGGGCGCATTTATTAGATCAAAACCAA-CCACACTTC--GGTGTGTCCTTGTTGATGACTCTGGATAA-CTT--TGCTGATCGCATGGCCTTAGCGCCGGCGACGTATCTTTCAAATGTCTGCCCTATCAACTTAAGATGGTAGGTAATATGCCTACCATGGTGATCACGGGTAACGGGGAATCAGGGTTCGATTCCGGAGAGGGAGCCTGAGAAACGGCTACCACATCTAAGGAAGGCAGCAGGCGCGCAAATTACCCACTCCCGGCACGGGGAGGTAGTGACGAAAAATAACGATGCGGAACTCTTTTGAGGCTCCGCAATTGGAATGAGTACAATTTAAATCCTTTAACAAGGATCCATTGGAGGGCAAGTCTGGTGCCAGCAGCCGCGGTAATTCCAGCTCCAATAGCGTATATTAAAGTTGTTGCAGTTAAAAAGCTCGTAGTTGGATCTGAGGACTAGAGATAATGG-TGCGATAA-CTTCGTAACTGTTATTTCTGCCTAAAAAGACGGTGCTAGGCTTTGGTGCTCTTAACTGAGTGCCTCTGCTGCCCGTCAAGTTTACTTTGAAAAAATTAGAGTGCTCAAAGCAGGCGCTTTGCCTGAATAGTGGTGCATGGAATAATGGAATAAGATCTTCGGATCTATTTTGTTGGTTTTCGGAAGCCGAGGTAATGATTAAGAGAGACAGACGGGGGCATTCGTATTGTGGTGTTAGAGGTGAAATTCTTGGATCGCCGCAAG--ACGAACAACTGCGAAAGCATTTGCCAAGCATGTTTTCATTAATCAAGAACGAAAGTCAGAGGTTCGAAGACGATCAGATACCGTCCTAGTTCTGACCATAAACGATGCCAGCTGGCGATCCGCGGTGGTTGTTATTTTCGACCCCGCGGGCAGCCTCCGGGAAACCAAAGCCTTTGGGTTCCGGGGGAAGTATGATTGCAAAGTCGAAACTTAAAGGAATTGACGGAAGGGCACCACCAGGAGTGGAGCCTGCGGCTTAATTTGACTCAACACGGGAAAACTCACCCGGCCCGGACACTGTGAGGATTGACAGATTGAAAGCTCTTTCTTGATTCGGTGGGTGGTGGTGCATGGCCGTTCTTAGTTGGTGGAG-CGATTTGTCTGGTTAATTCCGATAACGAACGAGACTCTAGCCTGCTAAATAGTCGGGTCGTATTCTTTAGCGTCCTTTTGACTTCTTAGAGGGACAAGCGGCAACTAGTCGCACGAGATTGAGCAATAACAGGTCTGTGATGCCCTTAGATGTTCGGGGCCGCACGCGCGCTACACTGAAGGGAACAACGAGTAGTTTTCCTGGCCCGAATGGGTCGGGTAACCTGTTGAATACCCTTCGTGACAGGGATCGGGGCTTGCAATTATTCCCCGTGAACGAGGAATTCCCAGTAAGCGCAAGTCATAAGCTTGCGTTGATTACGTCCCTGCCCTTTGTACACACCGCCCGTCGCTACTACCGATTGAATGTTCTGGTGAAATCATCAGAGTGGTGCCGATGGAGTGGTCTCCACTCCATGGGAAACTGC
>Micrub_S34_53d
----------------------------------------------CTTTGAGAGTTCTAATTCGGTTTAATTTAAGAACCCCT---TATTTTGTATTTAGGGGGGAATTTTATAATTGTATTGTAACCTTACATGCGTTATTTATGATTTTTTTCTTTGTTATGCCAATGACTGTTGGGGGGTTTGGAAATTGGGTTATACCTATTCATTGTAATTTACCTGATATGGCATTGCCTCGTTTAAATAATTTAAGATTTTGACTTTTATTTCCGGCATTATGTTTTATTTTGTTTTCTTTTTTTCAAAGTGTTTTACCTGGGGCAGGTTGAACTATTTATCCTCCTTTATCAACA---TTAGGATCACCGGATAAGAGAACAGATTTTTTAATTTTTAGTCTGCATGTAGCAGGGGTAAGTTCTCTGGTTTCTTCAATAAATTTTATTGTAACT------TTTTTTTCTTCTAAAATTAGGTTTATTTCTTTGAGTTTGTTTAGATGAAGAATTTTATGTACTACTTGGTTATTATTATTGAGTTTACCTGTTTTAGCTGGGGGATTAACTATGTTAATTACAGATCGAAATTTTAAAACTTCTTTTTTTG-----------------------------------------------ACTGCAGTAATTCTGGAGCTAATACGTGCAACTAAGCCTAGACCTTTACGGAATGGGCGCATTTATTAGATCAAAACCAA-CCACGCTTTCGGGTGTGTCCTTGTTGATGACTCTGGATAA-CTT--TGCTGATCGCATGGCCTTAGCGCCGGCGACGTATCTTTCAAATGTCTGCCCTATCAACTTACGATGGTAGGTGATATGCCTACCATGGTTGTAACGGGTAACGGGGAATCAGGGTTCGATTCCGGAGAGGGAGCCTGAGAAACGGCTACCACATCTAAGGAAGGCAGCAGGCGCGCAAATTACCCACTCCCGGCACGGGGAGGTAGTGACGAAAAATAACGATACGGAACTCTTTTGAGGCTCCGTAATTGGAATGAGTACAATTTAAATCCTTTAACAAGGATCCATTGGAGGGCAAGTCTGGTGCCAGCAGCCGCGGTAATTCCAGCTCCAATAGCGTATATTAAAGTTGTTGCAGTTAAAAAGCTCGTAGTTGGATCTGAGGACTAGAGATAATGG-TGCGATAA-CTTCGTAACTGTTATTTCTGCCTAAAAAGACGGTGCGAGGCTCTGGTGCTCTTAACTGAGTGCCTCTGCTGCCCGTCAAGTTTACTTTGAAAAAATTAGAGTGCTCAAAGCAGGCGCTTTGCCTGAATAGTGGTGCATGGAATAATGGAATAAGATCTTCGGATCTATTTTGTTGGTTTTCGGAAGCCGAGGTAATGATTAAGAGAGACAGACGGGGGCATTCGTATTGTGGTGTTAGAGGTGAAATTCTTGGATCGCCGCAAG--ACGAACAACTGCGAAAGCATTTGCCAAGCATGTTTTCATTAATCAAGAACGAAAGTCAGAGGTTCGAAGACGATCAGATACCGTCCTAGTTCTGACCATAAACGATGCCAGCTGGCGATCCGCGGTGGTTGTTATTTTCGACCCCGCGGGCAGCCTCCGGGAAACCAAAGCCTTTGGGTTCCGGGGGAAGTATGATTGCAAAGTCGAAACTTAAAGGAATTGACGGAAGGGCACCACCAGGAGTGGAGCCTGCGGCTTAATTTGACTCAACACGGGAAAACTCACCCGGCCCGGACACTGTGAGGATTGACAGATTGAAAGCTCTTTCTCGATTCGGTGGGTGGTGGTGCATGGCCGTTCTTAGTTGGTGGAG-CGATTTGTCTGGTTAATTCCGATAACGAACGAGACTCTAGCCTGCTAAATAGTCGGGACGTATTCTTTAGCGTTCTTTAGACTTCTTAGAGGGACAAGCGGCAACTAGTCGCACGAGATTGAGCAATAACAGGTCTGTGATGCCCTTAGATGTTCGGGGCCGCACGCGCGCTACACTGAAGGAAACAACGAGTAGTTTTCCTGGCCCGAATGGGTCGGGTAATCTGTTGAATATCCTTCGTGACAGGGATCGGGGCTTGCAATTATTCCCCGTGAACGAGGAATTCCCAGTAAGCGCAAGTCATAAGCTTGCGTTGATTACGTCCCTGCCCTTTGTACACACCGCCCGTCGCTACTACCGATTGAATGTTCTGGTGAAATCATTAGAGTGGTGCCGATGGAGTGGTCCCCACTCCATGGGAAACTGC
>Micrub_S34_58d
----------------------------------------------CTTTGAGAGTTCTAATTCGGTTTAATTTAAGAACCCCT---TATTTTGTATTTAGGGGGGAATTTTATAATTGTATTGTAACCTTACATGCGTTATTTATGATTTTTTTCTTTGTTATGCCAATGACTGTTGGGGGGTTTGGAAATTGGGTTATACCTATTCATTGTAATTTACCTGATATGGCATTGCCTCGTTTAAATAATTTAAGATTTTGACTTTTATTTCCGGCATTATGTTTTATTTTGTTTTCTTTTTTTCAAAGTGTTTTACCTGGGGCAGGTTGAACTATTTATCCTCCTTTATCAACA---TTAGGATCACCGGATAAGAGAACAGATTTTTTAATTTTTAGTCTGCATGTAGCAGGGGTAAGTTCTCTGGTTTCTTCAATAAATTTTATTGTAACT------TTTTTTTCTTCTAAAATTAGGTTTATTTCTTTGAGTTTGTTTAGATGAAGAATTTTATGTACTACTTGGTTATTATTATTGAGTTTACCTGTTTTAGCTGGGGGATTAACTATGTTAATTACAGATCGAAATTTTAAAACTTCTTTTTTTG-----------------------------------------------ACTGCAGTAATTCTGGAGCTAATACGTGCAACTAAGCCTAGACCTTTACGGAATGGGCGCATTTATTAGATCAAAACCAA-CCACGCTTTCGGGTGTGTCCTTGTTGATGACTCTGGATAA-CTT--TGCTGATCGCATGGCCTTAGCGCCGGCGACGTATCTTTCAAATGTCTGCCCTATCAACTTACGATGGTAGGTGATATGCCTACCATGGTTGTAACGGGTAACGGGGAATCAGGGTTCGATTCCGGAGAGGGAGCCTGAGAAACGGCTACCACATCTAAGGAAGGCAGCAGGCGCGCAAATTACCCACTCCCGGCACGGGGAGGTAGTGACGAAAAATAACGATACGGAACTCTTTTGAGGCTCCGTAATTGGAATGAGTACAATTTAAATCCTTTAACAAGGATCCATTGGAGGGCAAGTCTGGTGCCAGCAGCCGCGGTAATTCCAGCTCCAATAGCGTATATTAAAGTTGTTGCAGTTAAAAAGCTCGTAGTTGGATCTGAGGACTAGAGATAATGG-TGCGATAA-CTTCGTAACTGTTATTTCTGCCTAAAAAGACGGTGCGAGGCTCTGGTGCTCTTAACTGAGTGCCTCTGCTGCCCGTCAAGTTTACTTTGAAAAAATTAGAGTGCTCAAAGCAGGCGCTTTGCCTGAATAGTGGTGCATGGAATAATGGAATAAGATCTTCGGATCTATTTTGTTGGTTTTCGGAAGCCGAGGTAATGATTAAGAGAGACAGACGGGGGCATTCGTATTGTGGTGTTAGAGGTGAAATTCTTGGATCGCCGCAAG--ACGAACAACTGCGAAAGCATTTGCCAAGCATGTTTTCATTAATCAAGAACGAAAGTCAGAGGTTCGAAGACGATCAGATACCGTCCTAGTTCTGACCATAAACGATGCCAGCTGGCGATCCGCGGTGGTTGTTATTTTCGACCCCGCGGGCAGCCTCCGGGAAACCAAAGCCTTTGGGTTCCGGGGGAAGTATGATTGCAAAGTCGAAACTTAAAGGAATTGACGGAAGGGCACCACCAGGAGTGGAGCCTGCGGCTTAATTTGACTCAACACGGGAAAACTCACCCGGCCCGGACACTGTGAGGATTGACAGATTGAAAGCTCTTTCTCGATTCGGTGGGTGGTGGTGCATGGCCGTTCTTAGTTGGTGGAG-CGATTTGTCTGGTTAATTCCGATAACGAACGAGACTCTAGCCTGCTAAATAGTCGGGACGTATTCTTTAGCGTTCTTTAGACTTCTTAGAGGGACAAGCGGCAACTAGTCGCACGAGATTGAGCAATAACAGGTCTGTGATGCCCTTAGATGTTCGGGGCCGCACGCGCGCTACACTGAAGGAAACAACGAGTAGTTTTCCTGGCCCGAATGGGTCGGGTAATCTGTTGAATATCCTTCGTGACAGGGATCGGGGCTTGCAATTATTCCCCGTGAACGAGGAATTCCCAGTAAGCGCAAGTCATAAGCTTGCGTTGATTACGTCCCTGCCCTTTGTACACACCGCCCGTCGCTACTACCGATTGAATGTTCTGGTGAAATCATTAGAGTGGTGCCGATGGAGTGGTCCCCACTCCATGGGAAACTGC
>Micrub_S35_47d
----------------------------------------------CTTTGAGAGTTCTAATTCGGTTTAATTTAAGAACCCCT---TATTTTGTATTTAGGGGGGAATTTTATAATTGTATTGTAACCTTACATGCGTTATTTATGATTTTTTTCTTTGTTATGCCAATGACTGTTGGGGGGTTTGGAAATTGGGTTATACCTATTCATTGTAATTTACCTGATATGGCATTGCCTCGTTTAAATAATTTAAGATTTTGACTTTTATTTCCGGCATTATGTTTTATTTTGTTTTCTTTTTTTCAAAGTGTTTTACCTGGGGCAGGTTGAACTATTTATCCTCCTTTATCAACA---TTAGGATCACCGGATAAGAGAACAGATTTTTTAATTTTTAGTTTGCATGTAGCAGGGGTAAGTTCTCTGGTTTCTTCAATAAATTTTATTGTAACT------TTTTTTTCTTCTAAAATTAGGTTTATTTCTTTGAGTTTGTTTAGATGAAGAATTTTATGTACTACTTGGTTATTATTATTGAGTTTACCTGTTTTAGCTGGGGGATTAACTATGTTAATCACAGATC-----------------------------------------------------------------------ACTGCAGTAATTCTGGAGCTAATACGTGCAACTAAGCCTAGACCTTTACGGAATGGGCGCATTTATTAGATCAAAACCAA-CCACGCTTTCGGGTGTGTCCTTGTTGATGACTCTGGATAA-CTT--TGCTGATCGCATGGCCTTAGCGCCGGCGACGTATCTTTCAAATGTCTGCCCTATCAACTTACGATGGTAGGTGATATGCCTACCATGGTTGTAACGGGTAACGGGGAATCAGGGTTCGATTCCGGAGAGGGAGCCTGAGAAACGGCTACCACATCTAAGGAAGGCAGCAGGCGCGCAAATTACCCACTCCCGGCACGGGGAGGTAGTGACGAAAAATAACGATACGGAACTCTTTTGAGGCTCCGTAATTGGAATGAGTACAATTTAAATCCTTTAACAAGGATCCATTGGAGGGCAAGTCTGGTGCCAGCAGCCGCGGTAATTCCAGCTCCAATAGCGTATATTAAAGTTGTTGCAGTTAAAAAGCTCGTAGTTGGATCTGAGGACTAGAGATAATGG-TGCGATAA-CTTCGTAACTGTTATTTCTGCCTAAAAAGACGGTGCGAGGCTCTGGTGCTCTTAACTGAGTGCCTCTGCTGCCCGTCAAGTTTACTTTGAAAAAATTAGAGTGCTCAAAGCAGGCGCTTTGCCTGAATAGTGGTGCATGGAATAATGGAATAAGATCTTCGGATCTATTTTGTTGGTTTTCGGAAGCCGAGGTAATGATTAAGAGAGACAGACGGGGGCATTCGTATTGTGGTGTTAGAGGTGAAATTCTTGGATCGCCGCAAG--ACGAACAACTGCGAAAGCATTTGCCAAGCATGTTTTCATTAATCAAGAACGAAAGTCAGAGGTTCGAAGACGATCAGATACCGTCCTAGTTCTGACCATAAACGATGCCAGCTGGCGATCCGCGGTGGTTGTTATTTTCGACCCCGCGGGCAGCCTCCGGGAAACCAAAGCCTTTGGGTTCCGGGGGAAGTATGATTGCAAAGTCGAAACTTAAAGGAATTGACGGAAGGGCACCACCAGGAGTGGAGCCTGCGGCTTAATTTGACTCAACACGGGAAAACTCACCCGGCCCGGACACTGTGAGGATTGACAGATTGAAAGCTCTTTCTCGATTCGGTGGGTGGTGGTGCATGGCCGTTCTTAGTTGGTGGAG-CGATTTGTCTGGTTAATTCCGATAACGAACGAGACTCTAGCCTGCTAAATAGTCGGGACGTATTCTTTAGCGTTCTTTAGACTTCTTAGAGGGACAAGCGGCAACTAGTCGCACGAGATTGAGCAATAACAGGTCTGTGATGCCCTTAGATGTTCGGGGCCGCACGCGCGCTACACTGAAGGAAACAACGAGTAGTTTTCCTGGCCCGAATGGGTCGGGTAATCTGTTGAATATCCTTCGTGACAGGGATCGGGGCTTGCAATTATTCCCCGTGAACGAGGAATTCCCAGTAAGCGCAAGTCATAAGCTTGCGTTGATTACGTCCCTGCCCTTTGTACACACCGCCCGTCGCTACTACCGATTGAATGTTCTGGTGAAATCATTAGAGTGGTGCCGATGGAGTGGTCCCCACTCCATGGGAAACTGC
>Micrub_S35_52d
----------------------------------------------CTTTGAGAGTTCTAATTCGGTTTAATTTAAGAACCCCT---TATTTTGTATTTAGGGGGGAATTTTATAATTGTATTGTAACCTTACATGCGTTATTTATGATTTTTTTCTTTGTTATGCCAATGACTGTTGGGGGGTTTGGAAATTGGGTTATACCTATTCATTGTAATTTACCTGATATGGCATTGCCTCGTTTAAATAATTTAAGATTTTGACTTTTATTTCCGGCATTATGTTTTATTTTGTTTTCTTTTTTTCAAAGTGTTTTACCTGGGGCAGGTTGAACTATTTATCCTCCTTTATCAACA---TTAGGATCACCGGATAAGAGAACAGATTTTTTAATTTTTAGTTTGCATGTAGCAGGGGTAAGTTCTCTGGTTTCTTCAATAAATTTTATTGTAACT------TTTTTTTCTTCTAAAATTAGGTTTATTTCTTTGAGTTTGTTTAGATGAAGAATTTTATGTACTACTTGGTTATTATTATTGAGTTTACCTGTTTTAGCTGGGGGATTAACTATGTAATAC------------------------------------------------------------------------------ACTGCAGTAATTCTGGAGCTAATACGTGCAACTAAGCCTAGACCTTTACGGAATGGGCGCATTTATTAGATCAAAACCAA-CCACGCTTTCGGGTGTGTCCTTGTTGATGACTCTGGATAA-CTT--TGCTGATCGCATGGCCTTAGCGCCGGCGACGTATCTTTCAAATGTCTGCCCTATCAACTTACGATGGTAGGTGATATGCCTACCATGGTTGTAACGGGTAACGGGGAATCAGGGTTCGATTCCGGAGAGGGAGCCTGAGAAACGGCTACCACATCTAAGGAAGGCAGCAGGCGCGCAAATTACCCACTCCCGGCACGGGGAGGTAGTGACGAAAAATAACGATACGGAACTCTTTTGAGGCTCCGTAATTGGAATGAGTACAATTTAAATCCTTTAACAAGGATCCATTGGAGGGCAAGTCTGGTGCCAGCAGCCGCGGTAATTCCAGCTCCAATAGCGTATATTAAAGTTGTTGCAGTTAAAAAGCTCGTAGTTGGATCTGAGGACTAGAGATAATGG-TGCGATAA-CTTCGTAACTGTTATTTCTGCCTAAAAAGACGGTGCGAGGCTCTGGTGCTCTTAACTGAGTGCCTCTGCTGCCCGTCAAGTTTACTTTGAAAAAATTAGAGTGCTCAAAGCAGGCGCTTTGCCTGAATAGTGGTGCATGGAATAATGGAATAAGATCTTCGGATCTATTTTGTTGGTTTTCGGAAGCCGAGGTAATGATTAAGAGAGACAGACGGGGGCATTCGTATTGTGGTGTTAGAGGTGAAATTCTTGGATCGCCGCAAG--ACGAACAACTGCGAAAGCATTTGCCAAGCATGTTTTCATTAATCAAGAACGAAAGTCAGAGGTTCGAAGACGATCAGATACCGTCCTAGTTCTGACCATAAACGATGCCAGCTGGCGATCCGCGGTGGTTGTTATTTTCGACCCCGCGGGCAGCCTCCGGGAAACCAAAGCCTTTGGGTTCCGGGGGAAGTATGATTGCAAAGTCGAAACTTAAAGGAATTGACGGAAGGGCACCACCAGGAGTGGAGCCTGCGGCTTAATTTGACTCAACACGGGAAAACTCACCCGGCCCGGACACTGTGAGGATTGACAGATTGAAAGCTCTTTCTCGATTCGGTGGGTGGTGGTGCATGGCCGTTCTTAGTTGGTGGAG-CGATTTGTCTGGTTAATTCCGATAACGAACGAGACTCTAGCCTGCTAAATAGTCGGGACGTATTCTTTAGCGTTCTTTAGACTTCTTAGAGGGACAAGCGGCAACTAGTCGCACGAGATTGAGCAATAACAGGTCTGTGATGCCCTTAGATGTTCGGGGCCGCACGCGCGCTACACTGAAGGAAACAACGAGTAGTTTTCCTGGCCCGAATGGGTCGGGTAATCTGTTGAATATCCTTCGTGACAGGGATCGGGGCTTGCAATTATTCCCCGTGAACGAGGAATTCCCAGTAAGCGCAAGTCATAAGCTTGCGTTGATTACGTCCCTGCCCTTTGTACACACCGCCCGTCGCTACTACCGATTGAATGTTCTGGTGAAATCATTAGAGTGGTGCCGATGGAGTGGTCCCCACTCCATGGGAAACTGC
>Micrub_S36
----------------------------------------------CTTTGAGAGTTCTAATTCGGTTTAATTTAAGAACCCCT---TATTTTGTATTTAGGGGGGAATTTTATAATTGTATTGTAACCTTACATGCGTTATTTATGATTTTTTTCTTTGTTATGCCAATGACTGTTGGGGGGTTTGGAAATTGGGTTATACCTATTCATTGTAATTTACCTGATATGGCATTGCCTCGTTTAAATAATTTAAGATTTTGACTTTTATTTCCGGCATTATGTTTTATTTTGTTTTCTTTTTTTCAAAGTGTTTTACCTGGGGCAGGTTGAACTATTTATCCCCCTTTATCAACA---TTAGGATCACCGGATAAGAGAACAGATTTTTTAATTTTTAGTTTGCACGTAGCAGGGGTAAGTTCTCTGGTTTCTTCAATAAATTTTATTGTAACT------TTTTTTTCTTCTAAAATTAGATTTATTTCTTTGAGTTTGTTTAGATGAAGAATTTTATGTACTACTTGGTTATTATTATTGAGTTTACCTGTTTTAGCTGGGGGATTAACTATGTTAATTACAGATCGAAATTTTAAAACTTCTTTTTTTG-----------------------------------------------ACTGCAGTAATTCTGGAGCTAATACGTGCAACTAAGCCTAGACCTTTACGGAATGGGCGCATTTATTAGATCAAAACCAA-CCACGCTTTCGGGTGTGTCCTTGTTGATGACTCTGGATAA-CTT--TGCTGATCGCATGGCCTTAGCGCCGGCGACGTATCTTTCAAATGTCTGCCCTATCAACTTACGATGGTAGGTGATATGCCTACCATGGTTGTAACGGGTAACGGGGAATCAGGGTTCGATTCCGGAGAGGGAGCCTGAGAAACGGCTACCACATCTAAGGAAGGCAGCAGGCGCGCAAATTACCCACTCCCGGCACGGGGAGGTAGTGACGAAAAATAACGATACGGAACTCTTTTGAGGCTCCGTAATTGGAATGAGTACAATTTAAATCCTTTAACAAGGATCCATTGGAGGGCAAGTCTGGTGCCAGCAGCCGCGGTAATTCCAGCTCCAATAGCGTATATTAAAGTTGTTGCAGTTAAAAAGCTCGTAGTTGGATCTGAGGACTAGAGATAATGG-TGCGATAA-CTTCGTAACTGTTATTTCTGCCTAAAAAGACGGTGCGAGGCTCTGGTGCTCTTAACTGAGTGCCTCTGCTGCCCGTCAAGTTTACTTTGAAAAAATTAGAGTGCTCAAAGCAGGCGCTTTGCCTGAATAGTGGTGCATGGAATAATGGAATAAGATCTTCGGATCTATTTTGTTGGTTTTCGGAAGCCGAGGTAATGATTAAGAGAGACAGACGGGGGCATTCGTATTGTGGTGTTAGAGGTGAAATTCTTGGATCGCCGCAAG--ACGAACAACTGCGAAAGCATTTGCCAAGCATGTTTTCATTAATCAAGAACGAAAGTCAGAGGTTCGAAGACGATCAGATACCGTCCTAGTTCTGACCATAAACGATGCCAGCTGGCGATCCGCGGTGGTTGTTATTTTCGACCCCGCGGGCAGCCTCCGGGAAACCAAAGCCTTTGGGTTCCGGGGGAAGTATGATTGCAAAGTCGAAACTTAAAGGAATTGACGGAAGGGCACCACCAGGAGTGGAGCCTGCGGCTTAATTTGACTCAACACGGGAAAACTCACCCGGCCCGGACACTGTGAGGATTGACAGATTGAAAGCTCTTTCTCGATTCGGTGGGTGGTGGTGCATGGCCGTTCTTAGTTGGTGGAG-CGATTTGTCTGGTTAATTCCGATAACGAACGAGACTCTAGCCTGCTAAATAGTCGGGACGTATTCTTTAGCGTTCTTTAGACTTCTTAGAGGGACAAGCGGCAACTAGTCGCACGAGATTGAGCAATAACAGGTCTGTGATGCCCTTAGATGTTCGGGGCCGCACGCGCGCTACACTGAAGGAAACAACGAGTAGTTTTCCTGGCCCGAATGGGTCGGGTAATCTGTTGAATATCCTTCGTGACAGGGATCGGGGCTTGCAATTATTCCCCGTGAACGAGGAATTCCCAGTAAGCGCAAGTCATAAGCTTGCGTTGATTACGTCCCTGCCCTTTGTACACACCGCCCGTCGCTACTACCGATTGAATGTTCTGGTGAAATCATTAGAGTGGTGCCGATGGAGTGGTCCCCACTCCATGGGAAACTGC
>Micrub_S37
----------------------------------------------CTTTGAGAGTTCTAATTCGGTTTAATTTAAGAACCCCT---TATTTTGTATTTAGGGGGGAATTTTATAATTGTATTGTAACCTTACATGCGTTATTTATGATTTTTTTCTTTGTTATGCCAATGACTGTTGGGGGGTTTGGAAATTGGGTTATACCTATTCATTGTAATTTACCTGATATGGCATTGCCTCGTTTAAATAATTTAAGATTTTGACTTTTATTTCCGGCATTATGTTTTATTTTGTTTTCTTTTTTTCAAAGTGTTTTACCTGGGGCAGGTTGAACTATTTATCCTCCTTTATCAACA---TTAGGATCACCGGATAAGAGAACAGATTTTTTAATTTTTAGTTTGCATGTAGCAGGGGTAAGTTCTCTGGTTTCTTCAATAAATTTTATTGTAACT------TTTTTTTCTTCTAAAATTAGGTTTATTTCTTTGAGTTTGTTTAGATGAAGAATTTTATGTACTACTTGGTTATTATTATTGAGTTTACCTGTTTTAGCTGGGGGATTAACTATGTTAATTACAGATCGAAATTTTAAAACTTCTTTTTTTG-----------------------------------------------ACTGCAGTAATTCTGGAGCTAATACGTGCAACTAAGCCTAGACCTTTACGGAATGGGCGCATTTATTAGATCAAAACCAA-CCACGCTTTCGGGTGTGTCCTTGTTGATGACTCTGGATAA-CTT--TGCTGATCGCATGGCCTTAGCGCCGGCGACGTATCTTTCAAATGTCTGCCCTATCAACTTACGATGGTAGGTGATATGCCTACCATGGTTGTAACGGGTAACGGGGAATCAGGGTTCGATTCCGGAGAGGGAGCCTGAGAAACGGCTACCACATCTAAGGAAGGCAGCAGGCGCGCAAATTACCCACTCCCGGCACGGGGAGGTAGTGACGAAAAATAACGATACGGAACTCTTTTGAGGCTCCGTAATTGGAATGAGTACAATTTAAATCCTTTAACAAGGATCCATTGGAGGGCAAGTCTGGTGCCAGCAGCCGCGGTAATTCCAGCTCCAATAGCGTATATTAAAGTTGTTGCAGTTAAAAAGCTCGTAGTTGGATCTGAGGACTAGAGATAATGG-TGCGATAA-CTTCGTAACTGTTATTTCTGCCTAAAAAGACGGTGCGAGGCTCTGGTGCTCTTAACTGAGTGCCTCTGCTGCCCGTCAAGTTTACTTTGAAAAAATTAGAGTGCTCAAAGCAGGCGCTTTGCCTGAATAGTGGTGCATGGAATAATGGAATAAGATCTTCGGATCTATTTTGTTGGTTTTCGGAAGCCGAGGTAATGATTAAGAGAGACAGACGGGGGCATTCGTATTGTGGTGTTAGAGGTGAAATTCTTGGATCGCCGCAAG--ACGAACAACTGCGAAAGCATTTGCCAAGCATGTTTTCATTAATCAAGAACGAAAGTCAGAGGTTCGAAGACGATCAGATACCGTCCTAGTTCTGACCATAAACGATGCCAGCTGGCGATCCGCGGTGGTTGTTATTTTCGACCCCGCGGGCAGCCTCCGGGAAACCAAAGCCTTTGGGTTCCGGGGGAAGTATGATTGCAAAGTCGAAACTTAAAGGAATTGACGGAAGGGCACCACCAGGAGTGGAGCCTGCGGCTTAATTTGACTCAACACGGGAAAACTCACCCGGCCCGGACACTGTGAGGATTGACAGATTGAAAGCTCTTTCTCGATTCGGTGGGTGGTGGTGCATGGCCGTTCTTAGTTGGTGGAG-CGATTTGTCTGGTTAATTCCGATAACGAACGAGACTCTAGCCTGCTAAATAGTCGGGACGTATTCTTTAGCGTTCTTTAGACTTCTTAGAGGGACAAGCGGCAACTAGTCGCACGAGATTGAGCAATAACAGGTCTGTGATGCCCTTAGATGTTCGGGGCCGCACGCGCGCTACACTGAAGGAAACAACGAGTAGTTTTCCTGGCCCGAATGGGTCGGGTAATCTGTTGAATATCCTTCGTGACAGGGATCGGGGCTTGCAATTATTCCCCGTGAACGAGGAATTCCCAGTAAGCGCAAGTCATAAGCTTGCGTTGATTACGTCCCTGCCCTTTGTACACACCGCCCGTCGCTACTACCGATTGAATGTTCTGGTGAAATCATTAGAGTGGTGCCGATGGAGTGGTCCCCACTCCATGGGAAACTGC
>Micrub_S38_49d
----------------------------------------------CTTTGAGAGTTCTAATTCGGTTTAATTTAAGAACCCCT---TATTTTGTATTTAGGGGGGAATTTTATAATTGTATTGTAACCTTACATGCGTTATTTATGATTTTTTTCTTTGTTATGCCAATGACTGTTGGGGGGTTTGGAAATTGGGTTATACCTATTCATTGTAATTTACCTGATATGGCATTGCCTCGTTTAAATAATTTAAGATTTTGACTTTTATTTCCGGCATTATGTTTTATTTTGTTTTCTTTTTTTCAAAGTGTTTTACCTGGGGCAGGTTGAACTATTTATCCTCCTTTATCAACA---TTAGGATCACCGGATAAGAGAACAGATTTTTTAATTTTTAGTTTGCATGTAGCAGGGGTAAGTTCTCTGGTTTCTTCAATAAATTTTATTGTAACT------TTTTTTTCTTCTAAAATTAGGTTTATTTCTTTGAGTTTGTTTAGATGAAGAATTTTATGTACTACTTGGTTATTATTATTGAGTTTACCTGTTTTAGCTGGGGGATTAACTATGTTAATTACAGATCGAAATTTTAAAACTTCTTTTTTTG-----------------------------------------------ACTGCAGTAATTCTGGAGCTAATACGTGCAACTAAGCCTAGACCTTTACGGAATGGGCGCATTTATTAGATCAAAACCAA-CCACGCTTTCGGGTGTGTCCTTGTTGATGACTCTGGATAA-CTT--TGCTGATCGCATGGCCTTAGCGCCGGCGACGTATCTTTCAAATGTCTGCCCTATCAACTTACGATGGTAGGTGATATGCCTACCATGGTTGTAACGGGTAACGGGGAATCAGGGTTCGATTCCGGAGAGGGAGCCTGAGAAACGGCTACCACATCTAAGGAAGGCAGCAGGCGCGCAAATTACCCACTCCCGGCACGGGGAGGTAGTGACGAAAAATAACGATACGGAACTCTTTTGAGGCTCCGTAATTGGAATGAGTACAATTTAAATCCTTTAACAAGGATCCATTGGAGGGCAAGTCTGGTGCCAGCAGCCGCGGTAATTCCAGCTCCAATAGCGTATATTAAAGTTGTTGCAGTTAAAAAGCTCGTAGTTGGATCTGAGGACTAGAGATAATGG-TGCGATAA-CTTCGTAACTGTTATTTCTGCCTAAAAAGACGGTGCGAGGCTCTGGTGCTCTTAACTGAGTGCCTCTGCTGCCCGTCAAGTTTACTTTGAAAAAATTAGAGTGCTCAAAGCAGGCGCTTTGCCTGAATAGTGGTGCATGGAATAATGGAATAAGATCTTCGGATCTATTTTGTTGGTTTTCGGAAGCCGAGGTAATGATTAAGAGAGACAGACGGGGGCATTCGTATTGTGGTGTTAGAGGTGAAATTCTTGGATCGCCGCAAG--ACGAACAACTGCGAAAGCATTTGCCAAGCATGTTTTCATTAATCAAGAACGAAAGTCAGAGGTTCGAAGACGATCAGATACCGTCCTAGTTCTGACCATAAACGATGCCAGCTGGCGATCCGCGGTGGTTGTTATTTTCGACCCCGCGGGCAGCCTCCGGGAAACCAAAGCCTTTGGGTTCCGGGGGAAGTATGATTGCAAAGTCGAAACTTAAAGGAATTGACGGAAGGGCACCACCAGGAGTGGAGCCTGCGGCTTAATTTGACTCAACACGGGAAAACTCACCCGGCCCGGACACTGTGAGGATTGACAGATTGAAAGCTCTTTCTCGATTCGGTGGGTGGTGGTGCATGGCCGTTCTTAGTTGGTGGAG-CGATTTGTCTGGTTAATTCCGATAACGAACGAGACTCTAGCCTGCTAAATAGTCGGGACGTATTCTTTAGCGTTCTTTAGACTTCTTAGAGGGACAAGCGGCAACTAGTCGCACGAGATTGAGCAATAACAGGTCTGTGATGCCCTTAGATGTTCGGGGCCGCACGCGCGCTACACTGAAGGAAACAACGAGTAGTTTTCCTGGCCCGAATGGGTCGGGTAATCTGTTGAATATCCTTCGTGACAGGGATCGGGGCTTGCAATTATTCCCCGTGAACGAGGAATTCCCAGTAAGCGCAAGTCATAAGCTTGCGTTGATTACGTCCCTGCCCTTTGTACACACCGCCCGTCGCTACTACCGATTGAATGTTCTGGTGAAATCATTAGAGTGGTGCCGATGGAGTGGTCCCCACTCCATGGGAAACTGC
>Micrub_S38_54d
----------------------------------------------CTTTGAGAGTTCTAATTCGGTTTAATTTAAGAACCCCT---TATTTTGTATTTAGGGGGGAATTTTATAATTGTATTGTAACCTTACATGCGTTATTTATGATTTTTTTCTTTGTTATGCCAATGACTGTTGGGGGGTTTGGAAATTGGGTTATACCTATTCATTGTAATTTACCTGATATGGCATTGCCTCGTTTAAATAATTTAAGATTTTGACTTTTATTTCCGGCATTATGTTTTATTTTGTTTTCTTTTTTTCAAAGTGTTTTACCTGGGGCAGGTTGAACTATTTATCCTCCTTTATCAACA---TTAGGATCACCGGATAAGAGAACAGATTTTTTAATTTTTAGTTTGCATGTAGCAGGGGTAAGTTCTCTGGTTTCTTCAATAAATTTTATTGTAACT------TTTTTTTCTTCTAAAATTAGGTTTATTTCTTTGAGTTTGTTTAGATGAAGAATTTTATGTACTACTTGGTTATTATTATTGAGTTTACCTGTTTTAGCTGGGGGATTAACTATGTTAATTACAGATCGAAATTTTAAAACTTCTTTTTTTG-----------------------------------------------ACTGCAGTAATTCTGGAGCTAATACGTGCAACTAAGCCTAGACCTTTACGGAATGGGCGCATTTATTAGATCAAAACCAA-CCACGCTTTCGGGTGTGTCCTTGTTGATGACTCTGGATAA-CTT--TGCTGATCGCATGGCCTTAGCGCCGGCGACGTATCTTTCAAATGTCTGCCCTATCAACTTACGATGGTAGGTGATATGCCTACCATGGTTGTAACGGGTAACGGGGAATCAGGGTTCGATTCCGGAGAGGGAGCCTGAGAAACGGCTACCACATCTAAGGAAGGCAGCAGGCGCGCAAATTACCCACTCCCGGCACGGGGAGGTAGTGACGAAAAATAACGATACGGAACTCTTTTGAGGCTCCGTAATTGGAATGAGTACAATTTAAATCCTTTAACAAGGATCCATTGGAGGGCAAGTCTGGTGCCAGCAGCCGCGGTAATTCCAGCTCCAATAGCGTATATTAAAGTTGTTGCAGTTAAAAAGCTCGTAGTTGGATCTGAGGACTAGAGATAATGG-TGCGATAA-CTTCGTAACTGTTATTTCTGCCTAAAAAGACGGTGCGAGGCTCTGGTGCTCTTAACTGAGTGCCTCTGCTGCCCGTCAAGTTTACTTTGAAAAAATTAGAGTGCTCAAAGCAGGCGCTTTGCCTGAATAGTGGTGCATGGAATAATGGAATAAGATCTTCGGATCTATTTTGTTGGTTTTCGGAAGCCGAGGTAATGATTAAGAGAGACAGACGGGGGCATTCGTATTGTGGTGTTAGAGGTGAAATTCTTGGATCGCCGCAAG--ACGAACAACTGCGAAAGCATTTGCCAAGCATGTTTTCATTAATCAAGAACGAAAGTCAGAGGTTCGAAGACGATCAGATACCGTCCTAGTTCTGACCATAAACGATGCCAGCTGGCGATCCGCGGTGGTTGTTATTTTCGACCCCGCGGGCAGCCTCCGGGAAACCAAAGCCTTTGGGTTCCGGGGGAAGTATGATTGCAAAGTCGAAACTTAAAGGAATTGACGGAAGGGCACCACCAGGAGTGGAGCCTGCGGCTTAATTTGACTCAACACGGGAAAACTCACCCGGCCCGGACACTGTGAGGATTGACAGATTGAAAGCTCTTTCTCGATTCGGTGGGTGGTGGTGCATGGCCGTTCTTAGTTGGTGGAG-CGATTTGTCTGGTTAATTCCGATAACGAACGAGACTCTAGCCTGCTAAATAGTCGGGACGTATTCTTTAGCGTTCTTTAGACTTCTTAGAGGGACAAGCGGCAACTAGTCGCACGAGATTGAGCAATAACAGGTCTGTGATGCCCTTAGATGTTCGGGGCCGCACGCGCGCTACACTGAAGGAAACAACGAGTAGTTTTCCTGGCCCGAATGGGTCGGGTAATCTGTTGAATATCCTTCGTGACAGGGATCGGGGCTTGCAATTATTCCCCGTGAACGAGGAATTCCCAGTAAGCGCAAGTCATAAGCTTGCGTTGATTACGTCCCTGCCCTTTGTACACACCGCCCGTCGCTACTACCGATTGAATGTTCTGGTGAAATCATTAGAGTGGTGCCGATGGAGTGGTCCCCACTCCATGGGAAACTGC
>Micrub_S38_54h
GTCTTATATTTTATAATGTCAGTTTGAGGAGGTTTGATAGGGCTTTCTTTGAGAGTTCTAATTCGGTTTAATTTAAGAACCCCT---TATTTTGTATTTAGGGGGGAATTTTATAATTGTATTGTAACCTTACATGCGTTATTTATGATTTTTTTCTTTGTTATGCCAATGACTGTTGGGGGGTTTGGAAATTGGGTTATACCTATTCATTGTAATTTACCTGATATGGCATTGCCTCGTTTAAATAATTTAAGATTTTGACTTTTATTTCCGGCATTATGTTTTATTTTGTTTTCTTTTTTTCAAAGTGTTTTACCTGGGGCAGGTTGAACTATTTATCCCCCTTTATCAACA---TTAGGATCACCGGATAAGAGAACAGATTTTTTAATTTTTAGTTTGCACGTAGCAGGGGTAAGTTCTCTGGTTTCTTCAATAAATTTTATTGTAACT------TTTTTTTCTTCTAAAATTAGATTTATTTCTTTGAGTTTGTTTAGATGAAGAATTTTATGTACTACTTGGTTATTATTATTGAGTTTACCTGTTTTAGCTGGGGGATTAACTATGTTAATTACAGATCGAAATTTTAAAACTTCTTTTTTTGATCCTACGGGAGGGGGTGATGTAATATTATTTCAGCACATCTTT----------------------------------------------------------------------------------------------------------------------------------------------------------------------------------------------------------------------------------------------------------------------------------------------------------------------------------------------------------------------------------------------------------------------------------------------------------------------------------------------------------------------------------------------------------------------------------------------------------------------------------------------------------------------------------------------------------------------------------------------------------------------------------------------------------------------------------------------------------------------------------------------------------------------------------------------------------------------------------------------------------------------------------------------------------------------------------------------------------------------------------------------------------------------------------------------------------------------------------------------------------------------------------------------------------------------------------------------------------------------------------------------------------------------------------------------------------------------------------------------------------------------------------------------------------------------------------------------------------------------------------------------------------------------
>Micrub_S39
----------------------------------------------CTTTGAGAGTTCTAATTCGGTTTAATTTAAGAACCCCT---TATTTTGTATTTAGGGGGGAATTTTATAATTGTATTGTAACCTTACATGCGTTATTTATGATTTTTTTCTTTGTTATGCCAATGACTGTTGGGGGGTTTGGAAATTGGGTTATACCTATTCATTGTAATTTACCTGATATGGCATTGCCTCGTTTAAATAATTTAAGATTTTGACTTTTATTTCCGGCATTATGTTTTATTTTGTTTTCTTTTTTTCAAAGTGTTTTACCTGGGGCAGGTTGAACTATTTATCCCCCTTTATCAACA---TTAGGATCACCGGATAAGAGAACAGATTTTTTAATTTTTAGTTTGCATGTAGCAGGGGTAAGTTCTCTGGTTTCTTCAATAAATTTTATTGTAACT------TTTTTTTCTTCTAAAATTAGGTTTATTTCTTTGAGTTTGTTTAGATGAAGAATTTTATGTACTACTTGGTTATTATTATTGAGTTTACCTGTTTTAGCTGGGGGATTAACTATGTTAATTACAGATCGAAATTTTAAAACTTCTTTTTTTG-----------------------------------------------ACTGCAGTAATTCTGGAGCTAATACGTGCAACTAAGCCTAGACCTTTACGGAATGGGCGCATTTATTAGATCAAAACCAA-CCACGCTTTCGGGTGTGTCCTTGTTGATGACTCTGGATAA-CTT--TGCTGATCGCATGGCCTTAGCGCCGGCGACGTATCTTTCAAATGTCTGCCCTATCAACTTACGATGGTAGGTGATATGCCTACCATGGTTGTAACGGGTAACGGGGAATCAGGGTTCGATTCCGGAGAGGGAGCCTGAGAAACGGCTACCACATCTAAGGAAGGCAGCAGGCGCGCAAATTACCCACTCCCGGCACGGGGAGGTAGTGACGAAAAATAACGATACGGAACTCTTTTGAGGCTCCGTAATTGGAATGAGTACAATTTAAATCCTTTAACAAGGATCCATTGGAGGGCAAGTCTGGTGCCAGCAGCCGCGGTAATTCCAGCTCCAATAGCGTATATTAAAGTTGTTGCAGTTAAAAAGCTCGTAGTTGGATCTGAGGACTAGAGATAATGG-TGCGATAA-CTTCGTAACTGTTATTTCTGCCTAAAAAGACGGTGCGAGGCTCTGGTGCTCTTAACTGAGTGCCTCTGCTGCCCGTCAAGTTTACTTTGAAAAAATTAGAGTGCTCAAAGCAGGCGCTTTGCCTGAATAGTGGTGCATGGAATAATGGAATAAGATCTTCGGATCTATTTTGTTGGTTTTCGGAAGCCGAGGTAATGATTAAGAGAGACAGACGGGGGCATTCGTATTGTGGTGTTAGAGGTGAAATTCTTGGATCGCCGCAAG--ACGAACAACTGCGAAAGCATTTGCCAAGCATGTTTTCATTAATCAAGAACGAAAGTCAGAGGTTCGAAGACGATCAGATACCGTCCTAGTTCTGACCATAAACGATGCCAGCTGGCGATCCGCGGTGGTTGTTATTTTCGACCCCGCGGGCAGCCTCCGGGAAACCAAAGCCTTTGGGTTCCGGGGGAAGTATGATTGCAAAGTCGAAACTTAAAGGAATTGACGGAAGGGCACCACCAGGAGTGGAGCCTGCGGCTTAATTTGACTCAACACGGGAAAACTCACCCGGCCCGGACACTGTGAGGATTGACAGATTGAAAGCTCTTTCTCGATTCGGTGGGTGGTGGTGCATGGCCGTTCTTAGTTGGTGGAG-CGATTTGTCTGGTTAATTCCGATAACGAACGAGACTCTAGCCTGCTAAATAGTCGGGACGTATTCTTTAGCGTTCTTTAGACTTCTTAGAGGGACAAGCGGCAACTAGTCGCACGAGATTGAGCAATAACAGGTCTGTGATGCCCTTAGATGTTCGGGGCCGCACGCGCGCTACACTGAAGGAAACAACGAGTAGTTTTCCTGGCCCGAATGGGTCGGGTAATCTGTTGAATATCCTTCGTGACAGGGATCGGGGCTTGCAATTATTCCCCGTGAACGAGGAATTCCCAGTAAGCGCAAGTCATAAGCTTGCGTTGATTACGTCCCTGCCCTTTGTACACACCGCCCGTCGCTACTACCGATTGAATGTTCTGGTGAAATCATTAGAGTGGTGCCGATGGAGTGGTCCCCACTCCATGGGAAACTGC
>Micrub_S39_34g
-------------------------GAGGGAGTTTGATAGGGCTTTCTTTGAGAGTTCTAATTCGGTTTAATTTAAGAACCCCT---TATTTTGTATTTAGGGGGGAATTTTATAATTGTATTGTAACCTTACATGCGTTATTTATGATTTTTTTCTTTGTTATGCCAATGACTGTTGGGGGGTTTGGAAATTGGGTTATACCTATTCATTGTAATTTACCTGATATGGCATTGCCTCGTTTAAATAATTTAAGATTTTGACTTTTATTCCCGGCATTATGTTTTATTTTGTTTTCTTTTTTTCAAAGTGTTTTACCTGGGGCAGGTTGAACTATTTATCCCCCTTTATCAACA---TTAGGATCACCGGATAAGAGAACAGATTTTTTAATTTTTAGTTTGCATGTAGCAGGGGTAAGTTCTCTGGTTTCTTCAATAAATTTTATTGTAACT------TTTTTTTCTTCTAAAATTAGGTTTATTTCTTTGAGTTTGTTTAGATGAAGAATTTTATGTACTACTTGGTTATTATTATTGAGTTTACCTGTTTTAGCTGGGGGATTAACTATGTTAATTACAGATCGAAATTTTAAAACTTCTTTTTTTGATCCTACGGGAGGGGGTGA----------------------------ACTGCAGTAATTCTGGAGCTAATACGTGCAACTAAGCCTAGACCTTTACGGAATGGGCGCATTTATTAGATCAAAACCAA-CCACGCTTTCGGGTGTGTCCTTGTTGATGACTCTGGATAA-CTT--TGCTGATCGCATGGCCTTAGCGCCGGCGACGTATCTTTCAAATGTCTGCCCTATCAACTTACGATGGTAGGTGATATGCCTACCATGGTTGTAACGGGTAACGGGGAATCAGGGTTCGATTCCGGAGAGGGAGCCTGAGAAACGGCTACCACATCTAAGGAAGGCAGCAGGCGCGCAAATTACCCACTCCCGGCACGGGGAGGTAGTGACGAAAAATAACGATACGGAACTCTTTTGAGGCTCCGTAATTGGAATGAGTACAATTTAAATCCTTTAACAAGGATCCATTGGAGGGCAAGTCTGGTGCCAGCAGCCGCGGTAATTCCAGCTCCAATAGCGTATATTAAAGTTGTTGCAGTTAAAAAGCTCGTAGTTGGATCTGAGGACTAGAGATAATGG-TGCGATAA-CTTCGTAACTGTTATTTCTGCCTAAAAAGACGGTGCGAGGCTCTGGTGCTCTTAACTGAGTGCCTCTGCTGCCCGTCAAGTTTACTTTGAAAAAATTAGAGTGCTCAAAGCAGGCGCTTTGCCTGAATAGTGGTGCATGGAATAATGGAATAAGATCTTCGGATCTATTTTGTTGGTTTTCGGAAGCCGAGGTAATGATTAAGAGAGACAGACGGGGGCATTCGTATTGTGGTGTTAGAGGTGAAATTCTTGGATCGCCGCAAG--ACGAACAACTGCGAAAGCATTTGCCAAGCATGTTTTCATTAATCAAGAACGAAAGTCAGAGGTTCGAAGACGATCAGATACCGTCCTAGTTCTGACCATAAACGATGCCAGCTGGCGATCCGCGGTGGTTGTTATTTTCGACCCCGCGGGCAGCCTCCGGGAAACCAAAGCCTTTGGGTTCCGGGGGAAGTATGATTGCAAAGTCGAAACTTAAAGGAATTGACGGAAGGGCACCACCAGGAGTGGAGCCTGCGGCTTAATTTGACTCAACACGGGAAAACTCACCCGGCCCGGACACTGTGAGGATTGACAGATTGAAAGCTCTTTCTCGATTCGGTGGGTGGTGGTGCATGGCCGTTCTTAGTTGGTGGAG-CGATTTGTCTGGTTAATTCCGATAACGAACGAGACTCTAGCCTGCTAAATAGTCGGGACGTATTCTTTAGCGTTCTTTAGACTTCTTAGAGGGACAAGCGGCAACTAGTCGCACGAGATTGAGCAATAACAGGTCTGTGATGCCCTTAGATGTTCGGGGCCGCACGCGCGCTACACTGAAGGAAACAACGAGTAGTTTTCCTGGCCCGAATGGGTCGGGTAATCTGTTGAATATCCTTCGTGACAGGGATCGGGGCTTGCAATTATTCCCCGTGAACGAGGAATTCCCAGTAAGCGCAAGTCATAAGCTTGCGTTGATTACGTCCCTGCCCTTTGTACACACCGCCCGTCGCTACTACCGATTGAATGTTCTGGTGAAATCATTAGAGTGGTGCCGATGGAGTGGTCCCCACTCCATGGGAAACTGC
>Micrub_S40
--------------------TCTTTGAGGAGGTTTGATAGGGCTTTCTTTGAGAGTTCTAATTCGGTTTAATTTAAGAACCCCT---TATTTTGTATTTAGGGGGGAATTTTATAATTGTATTGTAACCTTACATGCGTTATTTATGATTTTTTTCTTTGTTATGCCAATGACTGTTGGGGGGTTTGGAAATTGGGTTATACCTATTCATTGTAATTTACCTGATATGGCATTGCCTCGTTTAAATAATTTAAGATTTTGACTTTTATTCCCGGCATTATGTTTTATTTTGTTTTCTTTTTTTCAAAGTGTTTTACCTGGGGCAGGTTGAACTATTTATCCTCCTTTATCAACA---TTAGGATCACCGGATAAGAGAACAGATTTTTTAATTTTTAGTTTGCATGTAGCAGGGGTAAGTTCTCTGGTTTCTTCAATAAATTTTATTGTAACT------TTTTTTTCTTCTAAAATTAGGTTTATTTCTTTGAGTTTGTTTAGATGAAGAATTTTATGTACTACTTGGTTATTATTATTGAGTTTACCTGTTTTAGCTGGGGGATTAACTAGTAAACA-------------------------------------------------------------------------------ACTGCAGTAATTCTGGAGCTAATACGTGCAACTAAGCCTAGACCTTTACGGAATGGGCGCATTTATTAGATCAAAACCAA-CCACGCTTTCGGGTGTGTCCTTGTTGATGACTCTGGATAA-CTT--TGCTGATCGCATGGCCTTAGCGCCGGCGACGTATCTTTCAAATGTCTGCCCTATCAACTTACGATGGTAGGTGATATGCCTACCATGGTTGTAACGGGTAACGGGGAATCAGGGTTCGATTCCGGAGAGGGAGCCTGAGAAACGGCTACCACATCTAAGGAAGGCAGCAGGCGCGCAAATTACCCACTCCCGGCACGGGGAGGTAGTGACGAAAAATAACGATACGGAACTCTTTTGAGGCTCCGTAATTGGAATGAGTACAATTTAAATCCTTTAACAAGGATCCATTGGAGGGCAAGTCTGGTGCCAGCAGCCGCGGTAATTCCAGCTCCAATAGCGTATATTAAAGTTGTTGCAGTTAAAAAGCTCGTAGTTGGATCTGAGGACTAGAGATAATGG-TGCGATAA-CTTCGTAACTGTTATTTCTGCCTAAAAAGACGGTGCGAGGCTCTGGTGCTCTTAACTGAGTGCCTCTGCTGCCCGTCAAGTTTACTTTGAAAAAATTAGAGTGCTCAAAGCAGGCGCTTTGCCTGAATAGTGGTGCATGGAATAATGGAATAAGATCTTCGGATCTATTTTGTTGGTTTTCGGAAGCCGAGGTAATGATTAAGAGAGACAGACGGGGGCATTCGTATTGTGGTGTTAGAGGTGAAATTCTTGGATCGCCGCAAG--ACGAACAACTGCGAAAGCATTTGCCAAGCATGTTTTCATTAATCAAGAACGAAAGTCAGAGGTTCGAAGACGATCAGATACCGTCCTAGTTCTGACCATAAACGATGCCAGCTGGCGATCCACGGTGGTTGTTATTTTCGACCCCGCGGGCAGCCTCCGGGAAACCAAAGCCTTTGGGTTCCGGGGGAAGTATGATTGCAAAGTCGAAACTTAAAGGAATTGACGGAAGGGCACCACCAGGAGTGGAGCCTGCGGCTTAATTTGACTCAACACGGGAAAACTCACCCGGCCCGGACACTGTGAGGATTGACAGATTGAAAGCTCTTTCTCGATTCGGTGGGTGGTGGTGCATGGCCGTTCTTAGTTGGTGGAG-CGATTTGTCTGGTTAATTCCGATAACGAACGAGACTCTAGCCTGCTAAATAGTCGGGACGTATTCTTTAGCGTTCTTTAGACTTCTTAGAGGGACAAGCGGCAACTAGTCGCACGAGATTGAGCAATAACAGGTCTGTGATGCCCTTAGATGTTCGGGGCCGCACGCGCGCTACACTGAAGGAAACAACGAGTAGTTTTCCTGGCCCGAATGGGTCGGGTAATCTGTTGAATATCCTTCGTGACAGGGATCGGGGCTTGCAATTATTCCCCGTGAACGAGGAATTCCCAGTAAGCGCAAGTCATAAGCTTGCGTTGATTACGTCCCTGCCCTTTGTACACACCGCCCGTCGCTACTACCGATTGAATGTTCTGGTGAAATCATTAGAGTGGTGCCGATGGAGTGGTCCCCACTCCATGGGAAACTGC
>Micrub_S42
----------------------------------------------CTTTGAGAGTTCTAATTCGGTTTAATTTAAGAACCCCT---TATTTTGTATTTAGGGGGGAATTTTATAATTGTATTGTAACCTTACATGCGTTATTTATGATTTTTTTCTTTGTTATGCCAATGACTGTTGGGGGGTTTGGAAATTGGGTTATACCTATTCATTGTAATTTACCTGATATGGCATTGCCTCGTTTAAATAATTTAAGATTTTGACTTTTATTCCCGGCATTATGTTTTATTTTGTTTTCTTTTTTTCAAAGTGTTTTACCTGGGGCAGGTTGAACTATTTATCCTCCTTTATCAACA---TTAGGATCACCGGATAAGAGAACAGATTTTTTAATTTTTAGTTTGCATGTAGCAGGGGTAAGTTCTCTGGTTTCTTCAATAAATTTTATTGTAACT------TTTTTTTCTTCTAAAATTAGGTTTATTTCTTTGAGTTTGTTTAGATGAAGAATTTTATGTACTACTTGGTTATTATTATTGAGTTTACCTGTTTTAGCTGGGGGATTAACTATGTTAATTACAGATCGAAATTTTAAAACTTCTTTTTTTG-----------------------------------------------ACTGCAGTAATTCTGGAGCTAATACGTGCAACTAAGCCTAGACCTTTACGGAATGGGCGCATTTATTAGATCAAAACCAA-CCACGCTTTCGGGTGTGTCCTTGTTGATGACTCTGGATAA-CTT--TGCTGATCGCATGGCCTTAGCGCCGGCGACGTATCTTTCAAATGTCTGCCCTATCAACTTACGATGGTAGGTGATATGCCTACCATGGTTGTAACGGGTAACGGGGAATCAGGGTTCGATTCCGGAGAGGGAGCCTGAGAAACGGCTACCACATCTAAGGAAGGCAGCAGGCGCGCAAATTACCCACTCCCGGCACGGGGAGGTAGTGACGAAAAATAACGATACGGAACTCTTTTGAGGCTCCGTAATTGGAATGAGTACAATTTAAATCCTTTAACAAGGATCCATTGGAGGGCAAGTCTGGTGCCAGCAGCCGCGGTAATTCCAGCTCCAATAGCGTATATTAAAGTTGTTGCAGTTAAAAAGCTCGTAGTTGGATCTGAGGACTAGAGATAATGG-TGCGATAA-CTTCGTAACTGTTATTTCTGCCTAAAAAGACGGTGCGAGGCTCTGGTGCTCTTAACTGAGTGCCTCTGCTGCCCGTCAAGTTTACTTTGAAAAAATTAGAGTGCTCAAAGCAGGCGCTTTGCCTGAATAGTGGTGCATGGAATAATGGAATAAGATCTTCGGATCTATTTTGTTGGTTTTCGGAAGCCGAGGTAATGATTAAGAGAGACAGACGGGGGCATTCGTATTGTGGTGTTAGAGGTGAAATTCTTGGATCGCCGCAAG--ACGAACAACTGCGAAAGCATTTGCCAAGCATGTTTTCATTAATCAAGAACGAAAGTCAGAGGTTCGAAGACGATCAGATACCGTCCTAGTTCTGACCATAAACGATGCCAGCTGGCGATCCGCGGTGGTTGTTATTTTCGACCCCGCGGGCAGCCTCCGGGAAACCAAAGCCTTTGGGTTCCGGGGGAAGTATGATTGCAAAGTCGAAACTTAAAGGAATTGACGGAAGGGCACCACCAGGAGTGGAGCCTGCGGCTTAATTTGACTCAACACGGGAAAACTCACCCGGCCCGGACACTGTGAGGATTGACAGATTGAAAGCTCTTTCTCGATTCGGTGGGTGGTGGTGCATGGCCGTTCTTAGTTGGTGGAG-CGATTTGTCTGGTTAATTCCGATAACGAACGAGACTCTAGCCTGCTAAATAGTCGGGACGTATTCTTTAGCGTTCTTTAGACTTCTTAGAGGGACAAGCGGCAACTAGTCGCACGAGATTGAGCAATAACAGGTCTGTGATGCCCTTAGATGTTCGGGGCCGCACGCGCGCTACACTGAAGGAAACAACGAGTAGTTTTCCTGGCCCGAATGGGTCGGGTAATCTGTTGAATATCCTTCGTGACAGGGATCGGGGCTTGCAATTATTCCCCGTGAACGAGGAATTCCCAGTAAGCGCAAGTCATAAGCTTGCGTTGATTACGTCCCTGCCCTTTGTACACACCGCCCGTCGCTACTACCGATTGAATGTTCTGGTGAAATCATTAGAGTGGTGCCGATGGAGTGGTCCCCACTCCATGGGAAACTGC
>Micrub_S46
----------------------------------------------CTTTGAGAGTTCTAATTCGGTTTAATTTAAGAACCCCT---TATTTTGTATTTAGGGGGGAATTTTATAATTGTATTGTAACCTTACATGCGTTATTTATGATTTTTTTCTTTGTTATGCCAATGACTGTTGGGGGGTTTGGAAATTGGGTTATACCTATTCATTGTAATTTACCTGATATGGCATTGCCTCGTTTAAATAATTTAAGATTTTGACTTTTATTYCCGGCATTATGTTTTATTTTGTTTTCTTTTTTTCAAAGTGTTTTACCTGGGGCAGGTTGAACTATTTATCCTCCTTTATCAACA---TTAGGATCACCGGATAAGAGAACAGATTTTTTAATTTTTAGTTTGCATGTAGCAGGGGTAAGTTCTCTGGTTTCTTCAATAAATTTTATTGTAACT------TTTTTTTCTTCTAAAATTAGGTTTATTTCTTTGAGTTTGTTTAGATGAAGAATTTTATGTACTACTTGGTTATTATTATTGAGTTTACCTGTTTTAGCTGGGGGATTAACTATGTTAATTACAGATCGAAATTTTAAAACTTCTTTTTTTG-----------------------------------------------ACTGCAGTAATTCTGGAGCTAATACGTGCAACTAAGCCTAGACCTTTACGGAATGGGCGCATTTATTAGATCAAAACCAA-CCACGCTTTCGGGTGTGTCCTTGTTGATGACTCTGGATAA-CTT--TGCTGATCGCATGGCCTTAGCGCCGGCGACGTATCTTTCAAATGTCTGCCCTATCAACTTACGATGGTAGGTGATATGCCTACCATGGTTGTAACGGGTAACGGGGAATCAGGGTTCGATTCCGGAGAGGGAGCCTGAGAAACGGCTACCACATCTAAGGAAGGCAGCAGGCGCGCAAATTACCCACTCCCGGCACGGGGAGGTAGTGACGAAAAATAACGATACGGAACTCTTTTGAGGCTCCGTAATTGGAATGAGTACAATTTAAATCCTTTAACAAGGATCCATTGGAGGGCAAGTCTGGTGCCAGCAGCCGCGGTAATTCCAGCTCCAATAGCGTATATTAAAGTTGTTGCAGTTAAAAAGCTCGTAGTTGGATCTGAGGACTAGAGATAATGG-TGCGATAA-CTTCGTAACTGTTATTTCTGCCTAAAAAGACGGTGCGAGGCTCTGGTGCTCTTAACTGAGTGCCTCTGCTGCCCGTCAAGTTTACTTTGAAAAAATTAGAGTGCTCAAAGCAGGCGCTTTGCCTGAATAGTGGTGCATGGAATAATGGAATAAGATCTTCGGATCTATTTTGTTGGTTTTCGGAAGCCGAGGTAATGATTAAGAGAGACAGACGGGGGCATTCGTATTGTGGTGTTAGAGGTGAAATTCTTGGATCGCCGCAAG--ACGAACAACTGCGAAAGCATTTGCCAAGCATGTTTTCATTAATCAAGAACGAAAGTCAGAGGTTCGAAGACGATCAGATACCGTCCTAGTTCTGACCATAAACGATGCCAGCTGGCGATCCGCGGTGGTTGTTATTTTCGACCCCGCGGGCAGCCTCCGGGAAACCAAAGCCTTTGGGTTCCGGGGGAAGTATGATTGCAAAGTCGAAACTTAAAGGAATTGACGGAAGGGCACCACCAGGAGTGGAGCCTGCGGCTTAATTTGACTCAACACGGGAAAACTCACCCGGCCCGGACACTGTGAGGATTGACAGATTGAAAGCTCTTTCTCGATTCGGTGGGTGGTGGTGCATGGCCGTTCTTAGTTGGTGGAG-CGATTTGTCTGGTTAATTCCGATAACGAACGAGACTCTAGCCTGCTAAATAGTCGGGACGTATTCTTTAGCGTTCTTTAGACTTCTTAGAGGGACAAGCGGCAACTAGTCGCACGAGATTGAGCAATAACAGGTCTGTGATGCCCTTAGATGTTCGGGGCCGCACGCGCGCTACACTGAAGGAAACAACGAGTAGTTTTCCTGGCCCGAATGGGTCGGGTAATCTGTTGAATATCCTTCGTGACAGGGATCGGGGCTTGCAATTATTCCCCGTGAACGAGGAATTCCCAGTAAGCGCAAGTCATAAGCTTGCGTTGATTACGTCCCTGCCCTTTGTACACACCGCCCGTCGCTACTACCGATTGAATGTTCTGGTGAAATCATTAGAGTGGTGCCGATGGAGTGGTCCCCACTCCATGGGAAACTGC
>Micrub_S50
[truncated: 211,494 more chars]
