# Supplementary material for: A taxonomic review and revisions of Microstomidae (Platyhelminthes: Macrostomorpha)
Source: PLoS One. 2019 Apr 24;14(4):e0212073. doi: 10.1371/journal.pone.0212073 (PMC6481776; doi:10.1371/journal.pone.0212073)
Supplement: S3 File — (TREEFILE) [file pone.0212073.s003.treefile]

((((((Ala_S44:2.7372999999997205E-6,Ala_S81:2.7372999999997205E-6):2.068099999974482E-6,(Ala_S79:2.046000000033299E-6,Ala_S82:2.046599999971921E-6):5.124839999999797E-4):5.120987000000188E-4,(Ala_S78:2.0515999999970447E-6,Ala_S80:2.2766000000173925E-6):2.0660999999755347E-6):0.05021543649999993,((((Mic_S111:6.227360000000126E-4,Mic_S113:6.257669000000465E-4):2.657000000017007E-6,Micsep_S112:2.7372999999997205E-6):0.016582598599999998,Micwes_S114:0.029673860800000007):0.016720642699999955,(Miclau_J10:4.844769000000304E-4,Miclau_J18-2:2.9697000000217244E-6):0.026779026299999953):0.005962009999999962):0.013273478500000047,((((((MicC_KP730483:0.002807963800000035,MicC_KP730493:2.040000000036457E-6):0.012563298300000025,(((Micedm_S11:2.7372999999997205E-6,Micedm_S20_71f:2.7372999999997205E-6):2.15030000000338E-6,Micedm_S30:0.0010313589000000012):2.0007000000044073E-6,(Micedm_S12:2.7372999999997205E-6,(Micedm_S21:2.7372999999997205E-6,Micedm_S32_75f:3.6961949999997357E-4):2.961299999992839E-6):1.0842950000000684E-4):0.03282397240000007):0.003755751299999943,(((((((MicGN_S25:0.0,MicGN_S56:0.0):0.0,MicGN_S38_31a:0.0):0.0,MicGN_S28:0.0):0.0,MicGN_S57:0.0):0.0,MicGN_S38_39d:0.0):2.7372999999997205E-6,MicGN_S27:2.7372999999997205E-6):2.4820000000258524E-6,MicGN_S58:0.0028307127000000154):0.023639808699999987):0.008186102699999975,MicSpD_KP730576:0.02522055599999995):0.010134530700000033,(((Micrub_S34_53d:2.027500000001403E-6,Micrub_S34_58d:2.7372999999997205E-6):2.100800000015557E-6,Micrub_S53:2.7372999999997205E-6):5.620632999999708E-4,((Micrub_S35_47d:2.095300000004574E-6,(Micrub_S35_52d:2.07320000000788E-6,Micrub_S40:0.0038616405999999937):0.0019066942000000031):6.260835999999936E-4,(((((Micrub_S36:2.9628000000059274E-6,(Micrub_S58:6.999160000000226E-4,Micrub_S83:1.0728000000015392E-6):6.329428999999887E-4):2.02560000001073E-6,Micrub_S38_54h:2.796699999974006E-6):6.526573000000258E-4,Micrub_S50:2.266400000006108E-6):6.530109999999811E-4,Micrub_S39:2.8041000000311733E-6):6.528155000000146E-4,(((Micrub_S37:0.0,Micrub_S38_54d:0.0):2.7372999999997205E-6,(((Micrub_S39_34g:0.0010561056000000235,Micrub_S51:2.7372999999997205E-6):2.102099999956586E-6,Micrub_S42:2.014399999972216E-6):9.119308000000159E-4,Micrub_S46:2.7372999999997205E-6):1.420419000000006E-4):2.0553000000256283E-6,Micrub_S38_49d:2.114200000014055E-6):2.5331999999878008E-6):2.2211999999854903E-6):2.0146999999970383E-6):0.0467714642):0.01392962980000001,(((((((Mic_S4_24g:2.7372999999997205E-6,Micsp6_J6_49g:0.0011636443999999413):2.465799999962215E-6,(((Micsp6_J11_53g:2.0089000000167445E-6,((Micsp6_J15_56g:5.812661999999857E-4,Micsp6_J5_48g:5.808976000000188E-4):2.653399999941186E-6,Micsp6_J8:2.7372999999997205E-6):2.162999999999471E-6):1.5356000000465997E-6,Micsp6_S4:0.0032913643999999964):4.7948350000004414E-4,(Micsp6_S66:2.3545999999763367E-6,Micsp6_S66_76f:2.7372999999997205E-6):4.8124630000001556E-4):2.537599999907769E-6):2.068999999993437E-6,Micsp6_J16:0.0024400951999999365):0.008646955600000061,((Micsp5_J12_54g:2.484700000027207E-6,Micsp5_J13_55g:2.6275999999714195E-6):2.6218999999993997E-6,(Micsp5_S3:2.3512000000280864E-6,Micsp5_S53_93a_SA04:2.458600000032618E-6):0.006638354199999974):0.011938828499999998):0.029179530399999987,(Micpap_KP730570:0.03565171570000003,((Micsp3_J9:5.336191999999462E-4,Micsp3_J9_2_:4.3274279999994114E-4):0.028387058200000093,MicspA_KP730494:2.1059000000489547E-6):0.0031696277999999634):0.003265362599999988):0.0031162426999999937,MicSpB_KP730580:0.03536857609999999):0.005396211400000017,(((((((((((((((((((((((((((((((((((((Mic_E117:0.0,Miclin_E129:0.0):0.0,Miclin_E113:0.0):0.0,Miclin_E107:0.0):0.0,Mic_E119:0.0):0.0,Miclin_E106:0.0):0.0,Miclin_E126:0.0):0.0,Miclin_E112:0.0):0.0,Miclin_E127:0.0):0.0,Miclin_E115:0.0):0.0,Miclin_E128a:0.0):2.7372999999997205E-6,(Mic_E118:2.7372999999997205E-6,Miclin_E114:2.164799999926359E-6):2.130599999983218E-6):2.617200000054609E-6,((Miclin_E108:3.525719000000427E-4,Miclin_E111:2.7372999999997205E-6):1.016200000036882E-6,Miclin_E109:2.7372999999997205E-6):2.2226999999996888E-4):5.762007999999819E-4,(Miclin_E104:2.7372999999997205E-6,Miclin_E122:2.047199999966054E-6):1.1147999999794322E-6):2.059700000001108E-6,(((((((((Miclin_E102:0.0,Miclin_E67:0.0):0.0,Miclin_E90:0.0):0.0,Miclin_E95:0.0):0.0,Miclin_E68:0.0):0.0,Miclin_E91:0.0):0.0,Miclin_E66:0.0):0.0,Miclin_E63:0.0):0.0,Miclin_E65:0.0):0.0,Miclin_E64:0.0):2.7372999999997205E-6):2.012499999981543E-6,(Miclin_E103:2.7372999999997205E-6,((Miclin_E105:5.760584999999763E-4,((Miclin_E110:0.0,Miclin_E136:0.0):2.7372999999997205E-6,Miclin_E128b:2.416900000024036E-6):2.904899999989219E-6):5.758974999999777E-4,(Miclin_G23:5.763212999999601E-4,Miclin_G24:2.152499999907853E-6):5.764067000000317E-4):2.9687000000500063E-6):2.4518999999223468E-6):2.011600000018099E-6,(Miclin_A116:2.7372999999997205E-6,(Miclin_E62:2.7372999999997205E-6,Miclin_J1:4.771013000000046E-4):1.3375999999842847E-6):1.044000000005596E-6):2.748200000013412E-6,(((Miclin_A2_76d:0.0,Miclin_A4:0.0):0.0,Miclin_A5:0.0):2.0482000000487943E-6,Miclin_A3_81d:2.0481000000405203E-6):4.771273999999437E-4):2.9700999999437983E-6,Miclin_AJ405979:2.7372999999997205E-6):4.732635000000984E-4,Miclin_KP730567:2.7372999999997205E-6):1.0467000000069504E-6,Miclin_A122:2.9629000000142014E-6):4.7741859999994585E-4,((Miclin_A129:2.0292999999282912E-6,Miclin_A74:5.987806999999679E-4):5.908481999999937E-4,Miclin_F08:0.0011632503999999821):5.800362000000225E-4):2.129500000003226E-6,((Miclin_A120:0.0,Miclin_A38:0.0):2.3747999999823577E-6,Miclin_A31:2.3893999999691218E-6):2.0646999999707205E-6):2.712000000015813E-6,(Miclin_A41:2.6497999999763877E-6,Miclin_A42:4.7709279999996745E-4):4.7894510000001667E-4):2.857000000022758E-6,Miclin_B3_30j_SA14-16:2.7372999999997205E-6):4.742748999999602E-4,(Miclin_A2_41d:2.6739999999803032E-6,Miclin_A3_77d:2.2926999999617337E-6):4.7710300000003425E-4):2.7562000000092013E-6,((((((((((((((((((((Miclin_A108:0.0,Miclin_A57:0.0):0.0,Miclin_A37:0.0):0.0,Miclin_A58:0.0):0.0,Miclin_F30:0.0):0.0,Miclin_A69:0.0):0.0,Miclin_A64_28j:0.0):0.0,Miclin_A51:0.0):0.0,Miclin_F34:0.0):0.0,Miclin_A32:0.0):0.0,Miclin_A36_88d:0.0):0.0,Miclin_A30:0.0):0.0,Miclin_A36_42d:0.0):0.0,Miclin_F27:0.0):0.0,Miclin_A59:0.0):0.0,Miclin_F35:0.0):0.0,Miclin_A34:0.0):0.0,Miclin_F11:0.0):0.0,Miclin_F31:0.0):0.0,Miclin_F26:0.0):0.0,Miclin_A39:0.0):2.7372999999997205E-6):1.5557000000443466E-6,Miclin_A19:2.7372999999997205E-6):1.3361999999794705E-6,((((Miclin_A130:0.015102147999999982,(((Miclin_A61:0.0,Miclin_A63:0.0):0.0,Miclin_A70:0.0):2.7372999999997205E-6,Miclin_A62:2.664400000074174E-6):1.2053999999261933E-6):4.7458720000004284E-4,((((Miclin_A131:0.0,Miclin_A136:0.0):0.0,Miclin_A135:0.0):0.0,Miclin_A137:0.0):0.0,Miclin_A138:0.0):2.0503000000005045E-6):1.1003000000009422E-6,Miclin_A73:9.567228000000316E-4):1.160599999994183E-6,Miclin_F10:4.771270000000216E-4):1.2399000000051785E-6):2.0042999999692057E-6,Miclin_A134:2.7372999999997205E-6):2.370799999984463E-6,((Miclin_A107:4.765055000000018E-4,Miclin_F33:5.765884999999749E-4):1.5004000000207185E-6,(Miclin_A133:2.7372999999997205E-6,Miclin_A27:4.755373000000507E-4):1.3132999999720951E-6):1.807299999989631E-6):2.4896000000440566E-6,(Miclin_F2:2.5583000000661826E-6,Miclin_F32:0.0010053420000000202):2.268599999966092E-6):4.7442099999994713E-4,(((((Miclin_A56_8d_SA04:0.0,Miclin_G19_32d_SA04:0.0):0.0,Miclin_F8_89iSA14-16:0.0):0.0,Miclin_F28_10j_SA14-16:0.0):0.0,Miclin_F9_90i_SA14-16:0.0):0.0,Miclin_B4_31j_SA14-16:0.0):2.7372999999997205E-6):2.9834000000450445E-6,Miclin_B21:2.650200000009484E-6):0.0010011780999999997,Miclin_A60:0.001897680500000054):0.0070542415000000025,(Micart_B1:4.7718090000004043E-4,Micart_B2:2.375400000032002E-6):0.008582967499999983):0.0055077973999999585,((Miclin_KC869791:0.0057800444999999145,((Mictch_E83_16g:0.0,Mictch_F07:0.0):2.376199999987172E-6,Mictch_E83_50f:2.465000000007045E-6):0.00957737989999996):0.007268971100000021,(Miczic_L1:2.4906999999130264E-6,(Miczic_L2:2.7372999999997205E-6,Miczic_L3:2.7372999999997205E-6):4.820272999999098E-4):0.013907166800000037):0.0075404050999999805):0.0067966433000000714,(((18S_Micbis_A54:0.0028068251000000766,Micspi_A52:3.036061000000201E-4):1.7943970000000586E-4,18S_Micbis_A6_54i_SA13:2.7372999999997205E-6):1.0491999999917567E-6,(((((((((((((((((((((((((((((((Micspi_A12:0.0,Micspi_E79:0.0):0.0,Micspi_A47:0.0):0.0,Micspi_A33:0.0):0.0,Micspi_A22:0.0):0.0,Micspi_A40:0.0):0.0,Micspi_A26:0.0):0.0,Micspi_E49b:0.0):0.0,Micspi_E43:0.0):0.0,Micspi_A24:0.0):0.0,Micspi_C17:0.0):0.0,Micspi_E44:0.0):0.0,Micspi_E133:0.0):0.0,Micspi_C3:0.0):0.0,Micspi_E53:0.0):0.0,Micspi_E59:0.0):0.0,Micspi_A23:0.0):0.0,Micspi_K45:0.0):0.0,Micspi_E139:0.0):0.0,Micspi_E49a:0.0):0.0,Micspi_E137:0.0):2.7372999999997205E-6,(Micspi_A21:2.7372999999997205E-6,(Micspi_E135:5.861654000000049E-4,((Micspi_E138:2.7372999999997205E-6,(Micspi_G26:2.6535000000604825E-6,Micspi_K44:2.1615999999946567E-6):1.1095999999932715E-6):9.563916999999478E-4,Micspi_E40:6.360739999999865E-4):2.1693999999738978E-6):2.567200000025416E-6):2.046099999986062E-6):2.582600000078372E-6,Micspi_K46:5.858107000000778E-4):2.205199999938401E-6,(Micspi_E120:2.8409000000229057E-6,Micspi_E121:2.03230000006549E-6):5.858214999999722E-4):2.0986000000000615E-6,Micspi_A18:2.7372999999997205E-6):2.0979000000531656E-6,Micspi_E47:2.7372999999997205E-6):2.1125999999371814E-6,Micspi_C16:2.7372999999997205E-6):2.073600000040976E-6,Micspi_E46:2.7372999999997205E-6):2.6624000000197157E-6,Micspi_A14:2.7372999999997205E-6):1.0811999999749133E-6,(((((((((Micspi_A13:0.0,Micspi_A15:0.0):0.0,Micspi_E52:0.0):0.0,Micspi_C18:0.0):0.0,Micspi_A9:0.0):0.0,Micspi_A49:0.0):0.0,Micspi_A16:0.0):0.0,Micspi_G17:0.0):0.0,Micspi_E57:0.0):0.0,Micspi_J3:0.0):2.7372999999997205E-6):2.0833999999636532E-6,Micspi_K25:2.0331999999179118E-6):2.7374000000079945E-6,((18S_Micbis_A50_5d_SA04:2.7372999999997205E-6,(((Micspi_E39:0.001887246300000034,(((Micspi_E45:0.0,Micspi_E61:0.0):0.0,Micspi_E55:0.0):0.0,Micspi_E56-:0.0):2.7372999999997205E-6):2.88579999996319E-6,Micspi_E48:2.7372999999997205E-6):1.5322000000983493E-6,Micspi_E56:2.067200000066549E-6):2.218599999936899E-6):4.8149539999997604E-4,(Micbis_F25:0.0,(18S_Micbis_E78_82h_SA11-12:0.0,(Micbis_J4:0.0,(Micbis_F6:0.0,(Micbis_J2:0.0,(18S_Micbis_F18_98i_SA14-16:0.0,(18S_Micbis_F14_95i_SA14-16:0.0,(Micbis_F24:0.0,(Micbis_G22:0.0,(Micbis_F4:0.0,(Micbis_F5:0.0,(18S_Micbis_E60_75h_SA11-12:0.0,(18S_Micbis_F17_97i_SA14-16:0.0,(18S_Micbis_F16_96i_SA14-16:0.0,(Micbis_F21:0.0,(Micbis_F20:0.0,(18S_Micbis_C4_79c_SA05-7:0.0,(Micbis_F29:0.0,(Micbis_F22:0.0,(18S_Micbis_A53_56i_SA13:0.0,(18S_Micbis_A121:0.0,18S_Micbis_F19_99i_SA14-16:0.0):0.0):0.0):0.0):0.0):0.0):0.0):0.0):0.0):0.0):0.0):0.0):0.0):0.0):0.0):0.0):0.0):0.0):0.0):0.0):0.0):2.3191000000366557E-6):1.113499999982892E-6):2.026699999935211E-6):0.03866559260000002):0.02237277390000003):0.004940138699999985):0.004438127100000022):0.21353557545,(((Myobis_KP730573:2.4624000000139645E-6,Myobis_KP730584:0.0010621500999999922):0.07454969999999994,(Myozonariinae_KP730569:2.569700000010222E-6,Myozonariinae_KP730572:2.2714999999839947E-6):0.05116452000000005):0.03668240390000005,(((Myofis_KP730562:2.7372999999997205E-6,Myofis_KP730577:2.7372999999997205E-6):2.7374000000079945E-6,Myofis_KP730575:2.739799999984527E-6):2.5778000000142853E-6,Myofis_KP730574:5.655791999999993E-4):0.012035059399999992):0.21353557545);
