# Supplementary material for: A taxonomic review and revisions of Microstomidae (Platyhelminthes: Macrostomorpha)
Source: PLoS One. 2019 Apr 24;14(4):e0212073. doi: 10.1371/journal.pone.0212073 (PMC6481776; doi:10.1371/journal.pone.0212073)
Supplement: S3 Table — (XLSX) [file pone.0212073.s006.xlsx]

## Sheet: Sheet1
	Habitat	Anterior End	Posterior End	Preoral Intestine	Ciliary Pits	Anterior Papillae	Posterior Papillae	Anterior Rhabdites	Posterior Rhabdites	Body Color	Eyes	Stylet Shape	Gene Loci	Other Feature
M. album	Marine	Proboscis	rounded	short	small	ring on proboscis	present	few	present	colorless or white	none	unknown	none		M. album
M. afzelii sp. nov.	Marine	rounded	rounded	long	small	few	few	few	few	colorless	none	unknown	18S, CO1		M. afzelii sp. nov.
M. artoisi	Limnic	conical	tail-like	short	rounded	none	none	none	none	colorless or pinkish	red stripes	unknown	18S, CO1, ITS1-5.8S-ITS2		M. artoisi
M. bioculatum	Marine	rounded	rounded	none?	none	none	none	present	present	yellow-green	small red	unknown			M. bioculatum
M. bispiralis	Limnic	short conical	tapered pointed	short	rounded	none	none	none	none	grey to yellow	none	spiraled	18S, CO1		M. bispiralis
M. breviceps	Marine	rounded	spatulate	long	small	above brain	present	present	present	unknown	unknown	unknown		Biparte Pharynx	M. breviceps
M. caerulescens	Limnic	blunt	blunt	long	unknown	none	none	none	none	blue	none	unknown			M. caerulescens
M. canum	Limnic	long conical	pointed	long	deep	none	none	none	none	grey	none	unknown			M. canum
M. compositum	Marine	proboscis	thin tail	long	small	present	none	present	none	light yellow with green proboscis	black	curved	18S, CO1		M. compositum
M. crildensis	Marine	rounded	rounded	short	rounded	none	present	none	none	colorless	none	curved	18S, CO1		M. crildensis
M. curinigallettii sp. nov.	Marine	conical	blunt	medium	large, bottle-shaped	none	present	few	few	ochre frontal end	none	unknown	18S, CO1		M. curinigallettii sp. nov.
M. davenporti	Marine	conical	bunt	long	shallow	none	present	numerous	none	colorless or white	none	unknown		Biparte Pharynx	M. davenporti
M. dermophthalmum	Marine	short conical	tapered rounded	medium	small	none	none	numerous	numerous	colorless	anterior marginal, brown	strait			M. dermophthalmum
M. edmondi	Marine	conical	blunt	long	large, bottle-shaped	none	present	present	numerous	colorless	none	funnel	18S, CO1		M. edmondi
M. gabriellae	Marine	rounded	rounded	medium	thin, deep	laterally	present	few	few	red	red, marginal	curved			M. gabriellae
M. giganteum	Limnic	rounded	thin tail	short	rounded	none	none	none	none	colorless or grey	none	spiraled			M. giganteum
M. groenlandicum	Marine	conical	tail-like	medium	rounded	none	present	present	present	yellow or reddish	single red	unknown			M. groenlandicum
M. inexcultus sp. nov.	Marine	conical	tapered rounded	long	rounded	none	present	none	none	colorless	none	unknown	18S, CO1		M. inexcultus sp. nov.
M. jenseni	Marine	conical	tail-like	medium	thin, deep	none	present	present	present	colorless or white	none	spiraled			M. jenseni
M. laurae	Marine	rounded	rounded	long	small	none	present	present	present	colorless	red, marginal	unknown	18S, CO1		M. laurae
M. lineare	Limnic/Brackish	conical	tail-like	medium	rounded	very small	none	none	none	variable	red stripes, variable	spiraled	28S, 18S,16S, ITS1-5.8S-ITS2, CO1, Efia		M. lineare
M. lotti sp. nov.	Marine	conical	spatulate	short	rounded	frontal row	present	present	present	colorless	none	unknown	18S		M. Spc
M. lucidum	Marine	rounded	rounded	medium	small	none	present	present	present	colorless	none	funnel		anterior ± grey spots	M. lucidum
M. marisrubri sp. nov.	Marine	rounded	blunt	short	rounded	few	numerous	none	none	colorless	none	curved	18S, CO1		M. Spb
M. melanophthalmum	Marine	blunt	tapered rounded	long	rounded	none	present	present	present	colorless	black or brown	funnel, large base			M. melanophthalmum
M. mortenseni	Marine	conical	rounded	long	rounded	none	none	present	present	red with yellow rhammite	none	S shaped			M. mortenseni
M. mundum	Marine	conical	tail-like	medium	rounded	none	present	present	present	colorless	none	unknown		intestine with bulges	M. mundum
M. papillsoum	Marine	rounded	tapered rounded	long	shallow	present	present	numerous	present	colorless	none	curved	28S, 18S,16S, CO1		M. papillsoum
M. paradii	Limnic	rounded	tail-like	long	rounded	none	present	few	few	colorless	black	unknown			M. paradii
M. proliferum	Marine	proboscis	blunt	long	unknown	present	present	present	none	light yellow	black, lateral, below mouth	unknown		Sensory bristles evenly spaced	M. proliferum
M. punctatum	Limnic	pointed	tail-like	short	small	few	few	none	none	brown-yellow with black spots	none	unknown			M. punctatum
M. rhabdotum	Marine	rounded	rounded	medium	rounded	present	present	by ciliary pits	only at tip	colorless	none	unknown		Biparte pharynx	M. rhabdotum
M. rubromaculatum	Marine	rounded	blunt	short	rounded	present	present	present	present	colorless or pinkish	large red stripe	spiraled	18S, CO1		M. rubromaculatum
M. schultei sp. nov.	Marine	rounded	tapered rounded	short	rounded	present	present	present	present	light red-brown	none	curved	18S		M. Spa
M. septentrionale	Marine	rounded	tapered rounded	medium	rounded	few	few	numerous	present	yellow	none	curved	18S, CO1		M. septentrionale
M. spiculifer	Marine	rounded	rounded	very long	rounded	none	present	numerous	present	colorless	none	strait			M. spiculifer
M. spiriferum	Marine	rounded	rounded	medium	rounded	none	none	present	present	reddish-yellow	red	torsions			M. spiriferum
M. tchaikovskyi	Limnic	conical	tail-like	short	rounded	none	none	none	none	colorless	red stripes, variable	unknown	18S, CO1, ITS1-5.8S-ITS2		M. tchaikovskyi
M. trichotum	Marine	long conical	blunt	medium	small	none	present	present	present	white	none	unknown			M. trichotum
M. ulum	Marine	conical	spatulate	short	deep	present	present	numerous	present	colorless	none	unknown			M. ulum
M. weberi sp. nov.	Marine	rounded	blunt	long	bottle-shaped	frontal row	present	present	present	colorless	none	unknown	18S, CO1		M. Spd
M. westbladi nom. nov.	Marine	rounded	blunt	medium	small	numerous	present	numerous	present	colorless	none	curved	18S, CO1		M. westbladi nom. nov.
M. zicklerorum	Limnic	conical	tail-like	short	rounded	none	none	none	none	colorless	weak red stripes or none	unknown	18S, CO1, ITS1-5.8S-ITS2		M. zicklerorum
Myozonella microstomoides	Limnic	conical	thin tail	medium	rounded	none	none	none	none	colorless	none	unknown		muscle ring surrounding intestine
